# Supplementary material for: Trait ontology analysis based on association mapping studies bridges the gap between crop genomics and Phenomics
Source: BMC Genomics. 2019 Jun 3;20:443. doi: 10.1186/s12864-019-5812-0 (PMC6547493; doi:10.1186/s12864-019-5812-0)
Supplement: Supplementary file 1 — Table S1. Relationship of different level traits. Level1~7 represent different TO layers from top to bottom. (XLSX 48 kb) [file 12864_2019_5812_MOESM1_ESM.xlsx]

## Sheet: Sheet1
Table S1 Relationship of different level traits
ID	Level1	Level2	Level3	Level4	Level5	Level6
1	biochemical trait	biological process related trait	physiological process related trait	cell membrane stability	cell membrane stability	cell membrane stability
2	biochemical trait	biological process related trait	physiological process related trait	exudate sap volume	exudate sap volume	exudate sap volume
3	biochemical trait	biological process related trait	physiological process related trait	fluorescence related trait	chlorophyll fluorescence induction kinetics	chlorophyll fluorescence induction kinetics
4	biochemical trait	biological process related trait	physiological process related trait	fluorescence related trait	chlorophyll fluorescence quenching	chlorophyll fluorescence quenching
5	biochemical trait	biological process related trait	physiological process related trait	fluorescence related trait	continuous fluorescence yield	continuous fluorescence yield
6	biochemical trait	biological process related trait	physiological process related trait	fluorescence related trait	non photochemical quenching	non photochemical quenching
7	biochemical trait	biological process related trait	physiological process related trait	fluorescence related trait	photochemical quenching	photochemical quenching
8	biochemical trait	biological process related trait	physiological process related trait	fluorescence related trait	quantum yield	quantum yield at a given wavelength
9	biochemical trait	biological process related trait	physiological process related trait	fluorescence related trait	quantum yield	quantum yield determined by the light curve
10	biochemical trait	biological process related trait	physiological process related trait	fruit ripening trait	fruit ripening trait	fruit ripening trait
11	biochemical trait	biological process related trait	physiological process related trait	leaf area duration	leaf area duration	leaf area duration
12	biochemical trait	biological process related trait	physiological process related trait	leaf area index	leaf area index	leaf area index
13	biochemical trait	biological process related trait	physiological process related trait	leaf water potential	relative water content	relative water content
14	biochemical trait	biological process related trait	physiological process related trait	lignin biosynthesis trait	lignin biosynthesis trait	lignin biosynthesis trait
15	biochemical trait	biological process related trait	physiological process related trait	mineral and ion transport trait	nitrate transport	nitrate transport
16	biochemical trait	biological process related trait	physiological process related trait	mineral and ion transport trait	nitrate uptake	nitrate uptake
17	biochemical trait	biological process related trait	physiological process related trait	mineral and ion transport trait	phosphorus uptake	phosphorus uptake
18	biochemical trait	biological process related trait	physiological process related trait	mineral and ion transport trait	potassium uptake	potassium uptake
19	biochemical trait	biological process related trait	physiological process related trait	mineral and ion transport trait	sodium uptake	sodium uptake
20	biochemical trait	biological process related trait	physiological process related trait	mineral and ion transport trait	starch mobilization	starch mobilization
21	biochemical trait	biological process related trait	physiological process related trait	net photosynthetic rate	net photosynthetic rate	net photosynthetic rate
22	biochemical trait	biological process related trait	physiological process related trait	nitrogen recycling	nitrogen recycling	nitrogen recycling
23	biochemical trait	biological process related trait	physiological process related trait	osmotic adjustment break point	osmotic adjustment break point	osmotic adjustment break point
24	biochemical trait	biological process related trait	physiological process related trait	osmotic adjustment capacity	osmotic adjustment capacity	osmotic adjustment capacity
25	biochemical trait	biological process related trait	physiological process related trait	photosynthetic ability	photosynthetic ability	photosynthetic ability
26	biochemical trait	biological process related trait	physiological process related trait	photosynthetic rate	photosynthetic rate	photosynthetic rate
27	biochemical trait	biological process related trait	physiological process related trait	respiration rate	respiration rate	respiration rate
28	biochemical trait	biological process related trait	physiological process related trait	stomatal process related trait	stomatal closure rate	stomatal closure rate
29	biochemical trait	biological process related trait	physiological process related trait	stomatal process related trait	stomatal closure time	stomatal closure time
30	biochemical trait	biological process related trait	physiological process related trait	stomatal process related trait	stomatal conductance	stomatal conductance
31	biochemical trait	biological process related trait	physiological process related trait	stomatal process related trait	stomatal opening	stomatal opening
32	biochemical trait	biological process related trait	physiological process related trait	stomatal process related trait	stomatal resistance	stomatal resistance
33	biochemical trait	biological process related trait	physiological process related trait	transpiration rate	transpiration rate	transpiration rate
34	biochemical trait	biological process related trait	physiological process related trait	turgor pressure	turgor pressure	turgor pressure
35	biochemical trait	biological process related trait	physiological process related trait	water use efficiency	water use efficiency	water use efficiency
36	biochemical trait	biological process related trait	sporogenesis	sporogenesis	sporogenesis	sporogenesis
37	biochemical trait	biological process related trait	starch grain synthesis	starch grain synthesis	starch grain synthesis	starch grain synthesis
38	biochemical trait	enzymatic activity and protein content related trait	enzyme activity trait	ADP glucose pyrophosphorylase activity trait	ADP glucose pyrophosphorylase activity trait	ADP glucose pyrophosphorylase activity trait
39	biochemical trait	enzymatic activity and protein content related trait	enzyme activity trait	amylase activity trait	alpha-amylase activity	alpha-amylase activity
40	biochemical trait	enzymatic activity and protein content related trait	enzyme activity trait	amylase activity trait	beta-amylase activity	beta-amylase activity
41	biochemical trait	enzymatic activity and protein content related trait	enzyme activity trait	amylase activity trait	total amylase activity	total amylase activity
42	biochemical trait	enzymatic activity and protein content related trait	enzyme activity trait	beta-glucanase activity trait	beta-glucanase thermostability	beta-glucanase thermostability
43	biochemical trait	enzymatic activity and protein content related trait	enzyme activity trait	beta-glucanase activity trait	residual beta-glucanase activity trait	residual beta-glucanase activity trait
44	biochemical trait	enzymatic activity and protein content related trait	enzyme activity trait	beta-glucanase thermostability	beta-glucanase thermostability	beta-glucanase thermostability
45	biochemical trait	enzymatic activity and protein content related trait	enzyme activity trait	diastatic power	total amylase activity	total amylase activity
46	biochemical trait	enzymatic activity and protein content related trait	enzyme activity trait	invertase activity trait	invertase activity trait	invertase activity trait
47	biochemical trait	enzymatic activity and protein content related trait	enzyme activity trait	phosphatase activity trait	acid phosphatase activity	acid phosphatase activity
48	biochemical trait	enzymatic activity and protein content related trait	enzyme activity trait	pyruvate orthophosphate dikinase activity trait	pyruvate orthophosphate dikinase activity trait	pyruvate orthophosphate dikinase activity trait
49	biochemical trait	enzymatic activity and protein content related trait	enzyme activity trait	residual beta-glucanase activity trait	residual beta-glucanase activity trait	residual beta-glucanase activity trait
50	biochemical trait	enzymatic activity and protein content related trait	enzyme activity trait	sucrose phosphate synthase activity trait	sucrose phosphate synthase activity trait	sucrose phosphate synthase activity trait
51	biochemical trait	enzymatic activity and protein content related trait	enzyme activity trait	sucrose synthase activity trait	sucrose synthase activity trait	sucrose synthase activity trait
52	biochemical trait	enzymatic activity and protein content related trait	protein content	barley wort protein concentration	barley wort protein concentration	barley wort protein concentration
53	biochemical trait	enzymatic activity and protein content related trait	protein content	brown rice protein	brown rice protein	brown rice protein
54	biochemical trait	enzymatic activity and protein content related trait	protein content	endosperm storage protein content	endosperm storage protein-1 content	endosperm storage protein-1 content
55	biochemical trait	enzymatic activity and protein content related trait	protein content	endosperm storage protein content	endosperm storage protein-2 content	endosperm storage protein-2 content
56	biochemical trait	enzymatic activity and protein content related trait	protein content	glutamine synthetase content	glutamine synthetase content	glutamine synthetase content
57	biochemical trait	enzymatic activity and protein content related trait	protein content	NADH glutamate synthase content	NADH glutamate synthase content	NADH glutamate synthase content
58	biochemical trait	enzymatic activity and protein content related trait	protein content	perodidase-71 content	perodidase-71 content	perodidase-71 content
59	biochemical trait	enzymatic activity and protein content related trait	protein content	phosphoglycerate mutase content	phosphoglycerate mutase content	phosphoglycerate mutase content
60	biochemical trait	enzymatic activity and protein content related trait	protein content	polished rice protein content	polished rice protein content	polished rice protein content
61	biochemical trait	enzymatic activity and protein content related trait	protein content	rubisco content	rubisco to chlorophyll ratio	rubisco to chlorophyll ratio
62	biochemical trait	enzymatic activity and protein content related trait	protein content	rubisco content	rubisco to nitrogen content ratio	rubisco to nitrogen content ratio
63	biochemical trait	enzymatic activity and protein content related trait	protein content	rubisco content	rubisco to soluble protein ratio	rubisco to soluble protein ratio
64	biochemical trait	enzymatic activity and protein content related trait	protein content	soluble protein content	soluble protein content	soluble protein content
65	biochemical trait	enzymatic activity and protein content related trait	protein content	soluble to total protein ratio	soluble to total protein ratio	soluble to total protein ratio
66	biochemical trait	enzymatic activity and protein content related trait	protein content	white rice protein content	white rice protein content	white rice protein content
67	biochemical trait	metabolite content related trait	amino acid content	proline content	proline content	proline content
68	biochemical trait	metabolite content related trait	amino acid content	tryptophan content	tryptophan content	tryptophan content
69	biochemical trait	metabolite content related trait	carbohydrate content	amylose to amylopectin ratio	amylose to amylopectin ratio	amylose to amylopectin ratio
70	biochemical trait	metabolite content related trait	carbohydrate content	beta-glucan content	beta-glucan content	beta-glucan content
71	biochemical trait	metabolite content related trait	carbohydrate content	carbohydrate derivative content	glucosamine content	glucosamine content
72	biochemical trait	metabolite content related trait	carbohydrate content	starch yield	starch yield	starch yield
73	biochemical trait	metabolite content related trait	carbohydrate content	starchiness	starchiness	starchiness
74	biochemical trait	metabolite content related trait	carbohydrate content	sugar content	monosaccharide content	hexose content
75	biochemical trait	metabolite content related trait	carbohydrate content	sugar content	oligosaccharide content	fructose content
76	biochemical trait	metabolite content related trait	carbohydrate content	sugar content	oligosaccharide content	glucosamine content
77	biochemical trait	metabolite content related trait	carbohydrate content	sugar content	oligosaccharide content	raffinose content
78	biochemical trait	metabolite content related trait	carbohydrate content	sugar content	oligosaccharide content	sucrose content
79	biochemical trait	metabolite content related trait	carbohydrate content	sugar content	polysaccharide content	amylopectin content
80	biochemical trait	metabolite content related trait	carbohydrate content	sugar content	polysaccharide content	amylose content
81	biochemical trait	metabolite content related trait	carbohydrate content	sugar content	polysaccharide content	amylose to amylopectin ratio
82	biochemical trait	metabolite content related trait	carbohydrate content	sugar content	polysaccharide content	starch concentration
83	biochemical trait	metabolite content related trait	carbohydrate content	sugar content	polysaccharide content	starch content
84	biochemical trait	metabolite content related trait	carbohydrate content	sugar content	polysaccharide content	sucrose content
85	biochemical trait	metabolite content related trait	carbohydrate content	sugar content	reducing sugar content	reducing sugar content
86	biochemical trait	metabolite content related trait	carbohydrate content	sugar content	total soluble sugar content	total soluble sugar content
87	biochemical trait	metabolite content related trait	fat and essential oil content	linoleic acid content	linoleic acid content	linoleic acid content
88	biochemical trait	metabolite content related trait	fat and essential oil content	oleic acid content	oleic acid content	oleic acid content
89	biochemical trait	metabolite content related trait	fat and essential oil content	omega-3 fatty acid content	alpha-linolenic acid content	alpha-linolenic acid content
90	biochemical trait	metabolite content related trait	fat and essential oil content	stearic acid content	stearic acid content	stearic acid content
91	biochemical trait	metabolite content related trait	fat and essential oil content	total fat content	total fat content	total fat content
92	biochemical trait	metabolite content related trait	fruit flavor trait	aroma	aroma	aroma
93	biochemical trait	metabolite content related trait	fruit flavor trait	fruit bitterness trait	fruit bitterness trait	fruit bitterness trait
94	biochemical trait	metabolite content related trait	fruit flavor trait	fruit sweetness	fruit sweetness	fruit sweetness
95	biochemical trait	metabolite content related trait	fruit flavor trait	grassy flavor	grassy flavor	grassy flavor
96	biochemical trait	metabolite content related trait	fruit flavor trait	pungency	pungency	pungency
97	biochemical trait	metabolite content related trait	growth hormone content	abscisic acid concentration	abscisic acid concentration	abscisic acid concentration
98	biochemical trait	metabolite content related trait	growth hormone content	abscisic acid content	abscisic acid content	abscisic acid content
99	biochemical trait	metabolite content related trait	growth hormone content	auxin content	Indole-3-acetic acid content	Indole-3-acetic acid content
100	biochemical trait	metabolite content related trait	growth hormone content	brassinosteroid content	brassinosteroid content	brassinosteroid content
101	biochemical trait	metabolite content related trait	growth hormone content	brassinosteroid content	brassinosteroid content	brassinosteroid content
102	biochemical trait	metabolite content related trait	growth hormone content	gibberellic acid content	gibberellic acid content	gibberellic acid content
103	biochemical trait	metabolite content related trait	growth hormone content	jasmonic acid content	jasmonic acid content	jasmonic acid content
104	biochemical trait	metabolite content related trait	hydrogen peroxide content	hydrogen peroxide content	hydrogen peroxide content	hydrogen peroxide content
105	biochemical trait	metabolite content related trait	lignin content	lignin monomer content	lignin monomer content	lignin monomer content
106	biochemical trait	metabolite content related trait	malt-extract percentage	malt-extract percentage	malt-extract percentage	malt-extract percentage
107	biochemical trait	metabolite content related trait	Maysin content	Maysin content	Maysin content	Maysin content
108	biochemical trait	metabolite content related trait	metabolized energy of stover	metabolized energy of stover	metabolized energy of stover	metabolized energy of stover
109	biochemical trait	metabolite content related trait	mycotoxin content	deoxynivalenol concentration	deoxynivalenol concentration	deoxynivalenol concentration
110	biochemical trait	metabolite content related trait	phenolic compound content	phenolic compound content	phenolic compound content	phenolic compound content
111	biochemical trait	metabolite content related trait	phytochemical compound content	carotenoid content	carotene content	acyclic carotene content
112	biochemical trait	metabolite content related trait	phytochemical compound content	carotenoid content	carotene content	cyclic carotene content
113	biochemical trait	metabolite content related trait	phytochemical compound content	carotenoid content	xanthophyll content	beta-cryptoxanthin content
114	biochemical trait	metabolite content related trait	phytochemical compound content	carotenoid content	xanthophyll content	lutein content
115	biochemical trait	metabolite content related trait	phytochemical compound content	carotenoid content	xanthophyll content	neoxanthin content
116	biochemical trait	metabolite content related trait	phytochemical compound content	carotenoid content	xanthophyll content	violaxanthin content
117	biochemical trait	metabolite content related trait	phytochemical compound content	carotenoid content	xanthophyll content	zeaxanthin content
118	biochemical trait	metabolite content related trait	phytochemical compound content	chlorophyll content	chlorophyll content in an extract	chlorophyll content in an extract
119	biochemical trait	metabolite content related trait	phytochemical compound content	chlorophyll content	chlorophyll ratio	rubisco to chlorophyll ratio
120	biochemical trait	metabolite content related trait	phytochemical compound content	chlorophyll content	chlorophyll-a content	chlorophyll-a content
121	biochemical trait	metabolite content related trait	phytochemical compound content	chlorophyll content	chlorophyll-b content	chlorophyll-b content
122	biochemical trait	metabolite content related trait	phytochemical compound content	chlorophyll content	leaf chlorophyll content	leaf chlorophyll content
123	biochemical trait	metabolite content related trait	phytochemical compound content	chlorophyll content	relative chlorophyll content	relative chlorophyll content
124	biochemical trait	metabolite content related trait	phytochemical compound content	ferulic acid content	ferulic acid content	ferulic acid content
125	biochemical trait	metabolite content related trait	phytochemical compound content	flavonoid content	anthocyanin content	anthocyanin content
126	biochemical trait	metabolite content related trait	phytochemical compound content	flavonoid content	diterpenoid phytoalexin content	momilactone A content
127	biochemical trait	metabolite content related trait	phytochemical compound content	flavonoid content	diterpenoid phytoalexin content	momilactone B content
128	biochemical trait	metabolite content related trait	stover nitrogen content	stover nitrogen content	stover nitrogen content	stover nitrogen content
129	biochemical trait	metabolite content related trait	total water soluble content	total water soluble content	total water soluble content	total water soluble content
130	biochemical trait	mineral and ion content related trait	arsenic concentration	arsenic concentration	arsenic concentration	arsenic concentration
131	biochemical trait	mineral and ion content related trait	ash content	ash content	ash content	ash content
132	biochemical trait	mineral and ion content related trait	boron concentration	boron concentration	boron concentration	boron concentration
133	biochemical trait	mineral and ion content related trait	cadmium concentration	cadmium concentration	cadmium concentration	cadmium concentration
134	biochemical trait	mineral and ion content related trait	carbon content	carbon content	carbon content	carbon content
135	biochemical trait	mineral and ion content related trait	carbon isotope discrimination	carbon isotope discrimination	carbon isotope discrimination	carbon isotope discrimination
136	biochemical trait	mineral and ion content related trait	cobalt concentration	cobalt concentration	cobalt concentration	cobalt concentration
137	biochemical trait	mineral and ion content related trait	copper content	copper concentration	copper concentration	copper concentration
138	biochemical trait	mineral and ion content related trait	iron content	iron concentration	iron concentration	iron concentration
139	biochemical trait	mineral and ion content related trait	iron content	Iron Content	Iron Content	Iron Content
140	biochemical trait	mineral and ion content related trait	lithium concentration	lithium concentration	lithium concentration	lithium concentration
141	biochemical trait	mineral and ion content related trait	magnesium concentration	magnesium concentration	magnesium concentration	magnesium concentration
142	biochemical trait	mineral and ion content related trait	magnesium to potassium content ratio	magnesium to potassium content ratio	magnesium to potassium content ratio	magnesium to potassium content ratio
143	biochemical trait	mineral and ion content related trait	manganese content	manganese concentration	manganese concentration	manganese concentration
144	biochemical trait	mineral and ion content related trait	molybdenum concentration	molybdenum concentration	molybdenum concentration	molybdenum concentration
145	biochemical trait	mineral and ion content related trait	nickel concenteration	nickel concenteration	nickel concenteration	nickel concenteration
146	biochemical trait	mineral and ion content related trait	nitrogen content	nitrate content	nitrate content	nitrate content
147	biochemical trait	mineral and ion content related trait	phosphate content	phosphate content	phosphate content	phosphate content
148	biochemical trait	mineral and ion content related trait	phosphorus content	leaf phosphorus content	leaf phosphorus content	leaf phosphorus content
149	biochemical trait	mineral and ion content related trait	phosphorus content	leaf phosphorus content	leaf phosphorus content	leaf phosphorus content
150	biochemical trait	mineral and ion content related trait	phosphorus content	phosphorus concentration	phosphorus concentration	phosphorus concentration
151	biochemical trait	mineral and ion content related trait	phosphorus content	relative phosphorus concentration	relative phosphorus concentration	relative phosphorus concentration
152	biochemical trait	mineral and ion content related trait	phosphorus content	relative phosphorus distribution between shoot and root	relative phosphorus distribution between shoot and root	relative phosphorus distribution between shoot and root
153	biochemical trait	mineral and ion content related trait	phosphorus content	seed phosphorus content	seed phosphorus content	seed phosphorus content
154	biochemical trait	mineral and ion content related trait	phosphorus content	shoot phosphorus content	shoot phosphorus content	shoot phosphorus content
155	biochemical trait	mineral and ion content related trait	potassium content	potassium concentration	potassium concentration	potassium concentration
156	biochemical trait	mineral and ion content related trait	potassium content	shoot potassium content	shoot potassium content	shoot potassium content
157	biochemical trait	mineral and ion content related trait	selenium concentration	selenium concentration	selenium concentration	selenium concentration
158	biochemical trait	mineral and ion content related trait	sodium content	shoot sodium content	shoot sodium content	shoot sodium content
159	biochemical trait	mineral and ion content related trait	sodium content	sodium concentration	sodium concentration	sodium concentration
160	biochemical trait	mineral and ion content related trait	sodium to potassium content ratio	sodium to potassium content ratio	sodium to potassium content ratio	sodium to potassium content ratio
161	biochemical trait	mineral and ion content related trait	sulfur concentration	sulfur concentration	sulfur concentration	sulfur concentration
162	biochemical trait	mineral and ion content related trait	zinc content	zinc concentration	zinc concentration	zinc concentration
163	biochemical trait	stover organic matter digestability	stover organic matter digestability	stover organic matter digestability	stover organic matter digestability	stover organic matter digestability
164	other miscellaneous trait	other miscellaneous trait	other miscellaneous trait	other miscellaneous trait	other miscellaneous trait	other miscellaneous trait
165	plant growth and development trait	albino plantlet differentiation frequency	albino plantlet differentiation frequency	albino plantlet differentiation frequency	albino plantlet differentiation frequency	albino plantlet differentiation frequency
166	plant growth and development trait	plant phenological trait	days to germinate	days to germinate	days to germinate	days to germinate
167	plant growth and development trait	plant phenological trait	days to inflorescence exsertion	days to ear shoot emergence	days to ear shoot emergence	days to ear shoot emergence
168	plant growth and development trait	plant phenological trait	days to inflorescence exsertion	days to heading	days to heading	days to heading
169	plant growth and development trait	plant phenological trait	days to inflorescence exsertion	days to tassel emergence	days to tassel emergence	days to tassel emergence
170	plant growth and development trait	plant phenological trait	DSDS50	DSDS50	DSDS50	DSDS50
171	plant growth and development trait	plant phenological trait	flowering time trait	anthesis silking interval	anthesis silking interval	anthesis silking interval
172	plant growth and development trait	plant phenological trait	flowering time trait	days to flowering trait	days to silk	days to silk
173	plant growth and development trait	plant phenological trait	flowering time trait	days to flowering trait	days to tassel	days to tassel
174	plant growth and development trait	plant phenological trait	flowering time trait	female flowering	days to silk	days to silk
175	plant growth and development trait	plant phenological trait	flowering time trait	male flowering	days to tassel	days to tassel
176	plant growth and development trait	plant phenological trait	flowering time trait	photoperiod-sensitive flowering time trait	photoperiod-sensitive flowering time trait	photoperiod-sensitive flowering time trait
177	plant growth and development trait	plant phenological trait	life cycle habit	life cycle habit	life cycle habit	life cycle habit
178	plant growth and development trait	plant phenological trait	reproductive growth time	reproductive growth time	reproductive growth time	reproductive growth time
179	plant growth and development trait	plant phenological trait	vegetative growth time	vegetative growth time	basic vegetative phase	basic vegetative phase
180	plant growth and development trait	plant structure growth and development trait	cell growth and development trait	cell cycle trait	meiotic cell cycle trait	meiotic cell cycle trait
181	plant growth and development trait	plant structure growth and development trait	cell growth and development trait	cell cycle trait	mitotic cell cycle trait	mitotic cell cycle trait
182	plant growth and development trait	plant structure growth and development trait	cell growth and development trait	cell elongation trait	cell elongation trait	cell elongation trait
183	plant growth and development trait	plant structure growth and development trait	cell growth and development trait	cell organelle development trait	plastid development trait	chloroplast development trait
184	plant growth and development trait	plant structure growth and development trait	cell growth and development trait	sporocyte development trait	megasporocyte development trait	megasporocyte number
185	plant growth and development trait	plant structure growth and development trait	cell growth and development trait	sporocyte development trait	microsporocyte development trait	microsporocyte number
186	plant growth and development trait	plant structure growth and development trait	gynoecium development trait	ovary development trait	ovary development trait	ovary development trait
187	plant growth and development trait	plant structure growth and development trait	multi-tissue plant structure growth and development trait	fruit growth and development trait	fruit ripening trait	fruit ripening trait
188	plant growth and development trait	plant structure growth and development trait	multi-tissue plant structure growth and development trait	plant organ growth and development trait	homeotic development trait	reproductive homeotic development trait
189	plant growth and development trait	plant structure growth and development trait	multi-tissue plant structure growth and development trait	plant organ growth and development trait	homeotic development trait	vegetative homeotic development trait
190	plant growth and development trait	plant structure growth and development trait	multi-tissue plant structure growth and development trait	plant organ growth and development trait	leaf growth and development trait	auricleless
191	plant growth and development trait	plant structure growth and development trait	multi-tissue plant structure growth and development trait	plant organ growth and development trait	leaf growth and development trait	days to flag leaf emergence
192	plant growth and development trait	plant structure growth and development trait	multi-tissue plant structure growth and development trait	plant organ growth and development trait	leaf growth and development trait	leaf curling
193	plant growth and development trait	plant structure growth and development trait	multi-tissue plant structure growth and development trait	plant organ growth and development trait	leaf growth and development trait	leaf elongation rate
194	plant growth and development trait	plant structure growth and development trait	multi-tissue plant structure growth and development trait	plant organ growth and development trait	leaf growth and development trait	leaf senescence
195	plant growth and development trait	plant structure growth and development trait	multi-tissue plant structure growth and development trait	plant organ growth and development trait	leaf growth and development trait	leaf senescence duration
196	plant growth and development trait	plant structure growth and development trait	multi-tissue plant structure growth and development trait	plant organ growth and development trait	leaf growth and development trait	leaf senescence rate
197	plant growth and development trait	plant structure growth and development trait	multi-tissue plant structure growth and development trait	plant organ growth and development trait	leaf growth and development trait	leaf shattering
198	plant growth and development trait	plant structure growth and development trait	multi-tissue plant structure growth and development trait	plant organ growth and development trait	leaf growth and development trait	phyllochron
199	plant growth and development trait	plant structure growth and development trait	multi-tissue plant structure growth and development trait	plant organ growth and development trait	leaf growth and development trait	plastochron
200	plant growth and development trait	plant structure growth and development trait	multi-tissue plant structure growth and development trait	plant organ growth and development trait	leaf growth and development trait	rolled leaf
201	plant growth and development trait	plant structure growth and development trait	multi-tissue plant structure growth and development trait	plant organ growth and development trait	organ identity	floral organ identity
202	plant growth and development trait	plant structure growth and development trait	multi-tissue plant structure growth and development trait	plant organ growth and development trait	root development trait	nodal rooting
203	plant growth and development trait	plant structure growth and development trait	multi-tissue plant structure growth and development trait	plant organ growth and development trait	root development trait	root meristem development
204	plant growth and development trait	plant structure growth and development trait	multi-tissue plant structure growth and development trait	plant organ growth and development trait	root development trait	rootless
205	plant growth and development trait	plant structure growth and development trait	multi-tissue plant structure growth and development trait	seed growth and development trait	days to maturity	days to maturity
206	plant growth and development trait	plant structure growth and development trait	multi-tissue plant structure growth and development trait	seed growth and development trait	germinability at low temperature	germinability at low temperature
207	plant growth and development trait	plant structure growth and development trait	multi-tissue plant structure growth and development trait	seed growth and development trait	germinability in dark	germinability in dark
208	plant growth and development trait	plant structure growth and development trait	multi-tissue plant structure growth and development trait	seed growth and development trait	seed maturation	seed maturation
209	plant growth and development trait	plant structure growth and development trait	multi-tissue plant structure growth and development trait	seed growth and development trait	seed shattering	seed shattering
210	plant growth and development trait	plant structure growth and development trait	plant tissue development trait	meristem tissue development trait	meristem identity	spikelet meristem identity
211	plant growth and development trait	plant structure growth and development trait	plant tissue development trait	meristem tissue development trait	root meristem development	root meristem development
212	plant growth and development trait	plant structure growth and development trait	plant tissue development trait	meristem tissue development trait	shoot meristem development	shoot apical meristem development
213	plant growth and development trait	plant structure growth and development trait	plant tissue development trait	meristem tissue development trait	shoot meristem development	spikelet meristem identity
214	plant growth and development trait	plant structure growth and development trait	plant tissue development trait	vascular bundle development trait	vascular bundle number	large vascular bundle number
215	plant growth and development trait	plant structure growth and development trait	plant tissue development trait	vascular bundle development trait	vascular bundle number	large vascular bundle number to leaf area ratio
216	plant growth and development trait	plant structure growth and development trait	plant tissue development trait	vascular bundle development trait	vascular bundle number	large vascular bundle number to spikelet number ratio
217	plant growth and development trait	plant structure growth and development trait	plant tissue development trait	vascular bundle development trait	vascular bundle number	small vascular bundle number
218	plant growth and development trait	plant structure growth and development trait	shoot system growth and development trait	axillary bud dormancy	tiller bud dormancy	tiller bud dormancy
219	plant growth and development trait	plant structure growth and development trait	shoot system growth and development trait	inflorescence development trait	flower development trait	floral organ development trait
220	plant growth and development trait	plant structure growth and development trait	shoot system growth and development trait	inflorescence development trait	flower development trait	floret number
221	plant growth and development trait	plant structure growth and development trait	shoot system growth and development trait	inflorescence development trait	flower development trait	pre-flowering flower abortion
222	plant growth and development trait	plant structure growth and development trait	shoot system growth and development trait	inflorescence development trait	inflorescence bract development trait	inflorescence bract number
223	plant growth and development trait	plant structure growth and development trait	shoot system growth and development trait	inflorescence development trait	inflorescence branching	inflorescence branch arrangement
224	plant growth and development trait	plant structure growth and development trait	shoot system growth and development trait	inflorescence development trait	inflorescence branching	primary branching of inflorescence
225	plant growth and development trait	plant structure growth and development trait	shoot system growth and development trait	inflorescence development trait	inflorescence branching	secondary branching of inflorescence
226	plant growth and development trait	plant structure growth and development trait	shoot system growth and development trait	inflorescence development trait	inflorescence branching	tertiary branching of inflorescence
227	plant growth and development trait	plant structure growth and development trait	shoot system growth and development trait	inflorescence development trait	inflorescence number	ear infructescence number
228	plant growth and development trait	plant structure growth and development trait	shoot system growth and development trait	inflorescence development trait	inflorescence number	inflorescenceless
229	plant growth and development trait	plant structure growth and development trait	shoot system growth and development trait	inflorescence development trait	inflorescence number	primary branch number
230	plant growth and development trait	plant structure growth and development trait	shoot system growth and development trait	inflorescence development trait	inflorescence number	spikelet number
231	plant growth and development trait	plant structure growth and development trait	shoot system growth and development trait	inflorescence development trait	spikelet meristem identity	spikelet meristem identity
232	plant growth and development trait	plant structure growth and development trait	shoot system growth and development trait	ratooning ability	ratooning ability	ratooning ability
233	plant growth and development trait	plant structure growth and development trait	shoot system growth and development trait	shoot elongation rate	shoot elongation rate	shoot elongation rate
234	plant growth and development trait	plant structure growth and development trait	shoot system growth and development trait	shoot meristem development	shoot apical meristem development	shoot apical meristem development
235	plant growth and development trait	plant structure growth and development trait	shoot system growth and development trait	shoot meristem development	spikelet meristem identity	spikelet meristem identity
236	plant growth and development trait	plant structure growth and development trait	shoot system growth and development trait	stem elongation	stem elongation	stem elongation
237	plant growth and development trait	plant structure growth and development trait	shoot system growth and development trait	stem senescence	stem senescence	stem senescence
238	plant growth and development trait	plant structure growth and development trait	shoot system growth and development trait	tillering ability	nodal tillering	nodal tillering
239	plant growth and development trait	plant structure growth and development trait	shoot system growth and development trait	tillering ability	tiller bud dormancy	tiller bud dormancy
240	plant growth and development trait	plant structure growth and development trait	shoot system growth and development trait	vegetative to reproductive phase transition trait	vegetative to reproductive phase transition trait	vegetative to reproductive phase transition trait
241	plant growth and development trait	plant structure growth and development trait	whole plant growth and development trait	plant embryo development trait	embryoless	embryoless
242	plant growth and development trait	plant structure growth and development trait	whole plant growth and development trait	plant embryo development trait	shootless embryo	shootless embryo
243	plant growth and development trait	plant structure growth and development trait	whole plant growth and development trait	plant embryo development trait	vivipary	vivipary
244	plant growth and development trait	plant structure growth and development trait	whole plant growth and development trait	seedling growth and development trait	seedling growth and development trait	seedling growth and development trait
245	plant growth and development trait	plant structure growth and development trait	whole plant growth and development trait	stay green trait	stay green trait	stay green trait
246	plant morphology trait	plant structure morphology trait	cardinal part of a multi-tissue plant structure morphology trait	cardinal organ part morphology trait	apiculus color	apiculus color
247	plant morphology trait	plant structure morphology trait	cardinal part of a multi-tissue plant structure morphology trait	cardinal organ part morphology trait	awn morphology trait	awn color
248	plant morphology trait	plant structure morphology trait	cardinal part of a multi-tissue plant structure morphology trait	cardinal organ part morphology trait	awn morphology trait	awn length
249	plant morphology trait	plant structure morphology trait	cardinal part of a multi-tissue plant structure morphology trait	cardinal organ part morphology trait	awn morphology trait	awn presence
250	plant morphology trait	plant structure morphology trait	cardinal part of a multi-tissue plant structure morphology trait	cardinal organ part morphology trait	awn morphology trait	awn thickness
251	plant morphology trait	plant structure morphology trait	cardinal part of a multi-tissue plant structure morphology trait	cardinal organ part morphology trait	awn morphology trait	awn width
252	plant morphology trait	plant structure morphology trait	cardinal part of a multi-tissue plant structure morphology trait	cardinal organ part morphology trait	leaf lamina lobe length	leaf lamina lobe length
253	plant morphology trait	plant structure morphology trait	cardinal part of a multi-tissue plant structure morphology trait	cardinal organ part morphology trait	leaf lamina lobe morphology trait	leaf lamina lobe length
254	plant morphology trait	plant structure morphology trait	cardinal part of a multi-tissue plant structure morphology trait	cardinal organ part morphology trait	leaf lamina lobe morphology trait	leaf lamina lobe width
255	plant morphology trait	plant structure morphology trait	cardinal part of a multi-tissue plant structure morphology trait	cardinal organ part morphology trait	leaf lamina lobe width	leaf lamina lobe width
256	plant morphology trait	plant structure morphology trait	cardinal part of a multi-tissue plant structure morphology trait	cardinal organ part morphology trait	leaf lamina morphology trait	leaf lamina area
257	plant morphology trait	plant structure morphology trait	cardinal part of a multi-tissue plant structure morphology trait	cardinal organ part morphology trait	leaf lamina morphology trait	leaf lamina color
258	plant morphology trait	plant structure morphology trait	cardinal part of a multi-tissue plant structure morphology trait	cardinal organ part morphology trait	leaf lamina morphology trait	leaf lamina joint bending
259	plant morphology trait	plant structure morphology trait	cardinal part of a multi-tissue plant structure morphology trait	cardinal organ part morphology trait	leaf lamina morphology trait	leaf lamina length
260	plant morphology trait	plant structure morphology trait	cardinal part of a multi-tissue plant structure morphology trait	cardinal organ part morphology trait	leaf lamina morphology trait	leaf lamina pubescence
261	plant morphology trait	plant structure morphology trait	cardinal part of a multi-tissue plant structure morphology trait	cardinal organ part morphology trait	leaf lamina morphology trait	leaf lamina splitting
262	plant morphology trait	plant structure morphology trait	cardinal part of a multi-tissue plant structure morphology trait	cardinal organ part morphology trait	leaf lamina morphology trait	leaf lamina width
263	plant morphology trait	plant structure morphology trait	cardinal part of a multi-tissue plant structure morphology trait	cardinal organ part morphology trait	leaf sheath auricle morphology trait	auricleless
264	plant morphology trait	plant structure morphology trait	cardinal part of a multi-tissue plant structure morphology trait	cardinal organ part morphology trait	leaf sheath auricle morphology trait	leaf sheath auricle color
265	plant morphology trait	plant structure morphology trait	cardinal part of a multi-tissue plant structure morphology trait	cardinal organ part morphology trait	leaf sheath auricle morphology trait	leaf sheath auricle pubescence
266	plant morphology trait	plant structure morphology trait	cardinal part of a multi-tissue plant structure morphology trait	cardinal organ part morphology trait	leaf sheath morphology trait	leaf sheath color
267	plant morphology trait	plant structure morphology trait	cardinal part of a multi-tissue plant structure morphology trait	cardinal organ part morphology trait	leaf sheath morphology trait	leaf sheath diameter
268	plant morphology trait	plant structure morphology trait	cardinal part of a multi-tissue plant structure morphology trait	cardinal organ part morphology trait	leaf sheath morphology trait	leaf sheath length
269	plant morphology trait	plant structure morphology trait	cardinal part of a multi-tissue plant structure morphology trait	cardinal organ part morphology trait	leaf sheath morphology trait	leaf sheath width
270	plant morphology trait	plant structure morphology trait	cardinal part of a multi-tissue plant structure morphology trait	cardinal organ part morphology trait	leaflet number	leaflet number
271	plant morphology trait	plant structure morphology trait	cardinal part of a multi-tissue plant structure morphology trait	cardinal organ part morphology trait	ligule morphology trait	ligule color
272	plant morphology trait	plant structure morphology trait	cardinal part of a multi-tissue plant structure morphology trait	cardinal organ part morphology trait	ligule morphology trait	ligule length
273	plant morphology trait	plant structure morphology trait	cardinal part of a multi-tissue plant structure morphology trait	cardinal organ part morphology trait	ligule morphology trait	ligule margin pubescence
274	plant morphology trait	plant structure morphology trait	cardinal part of a multi-tissue plant structure morphology trait	cardinal organ part morphology trait	ligule morphology trait	ligule margin shape
275	plant morphology trait	plant structure morphology trait	cardinal part of a multi-tissue plant structure morphology trait	cardinal organ part morphology trait	ligule morphology trait	ligule pubescence
276	plant morphology trait	plant structure morphology trait	cardinal part of a multi-tissue plant structure morphology trait	cardinal organ part morphology trait	ligule morphology trait	ligule shape
277	plant morphology trait	plant structure morphology trait	cardinal part of a multi-tissue plant structure morphology trait	cardinal organ part morphology trait	ligule morphology trait	liguleless
278	plant morphology trait	plant structure morphology trait	cardinal part of a multi-tissue plant structure morphology trait	cardinal organ part morphology trait	node number	node number
279	plant morphology trait	plant structure morphology trait	cardinal part of a multi-tissue plant structure morphology trait	cardinal organ part morphology trait	node shattering	node shattering
280	plant morphology trait	plant structure morphology trait	cardinal part of a multi-tissue plant structure morphology trait	cardinal organ part morphology trait	organ margin morphology trait	phyllome margin morphology trait
281	plant morphology trait	plant structure morphology trait	cardinal part of a multi-tissue plant structure morphology trait	cardinal organ part morphology trait	rhizome internode length	rhizome internode length
282	plant morphology trait	plant structure morphology trait	cardinal part of a multi-tissue plant structure morphology trait	cardinal organ part morphology trait	root nodule morphology trait	root nodule number
283	plant morphology trait	plant structure morphology trait	cardinal part of a multi-tissue plant structure morphology trait	cardinal organ part morphology trait	root nodule morphology trait	root nodule weight
284	plant morphology trait	plant structure morphology trait	cardinal part of a multi-tissue plant structure morphology trait	cardinal organ part morphology trait	shoot axis internode morphology trait	stem internode morphology trait
285	plant morphology trait	plant structure morphology trait	cardinal part of a multi-tissue plant structure morphology trait	cardinal organ part morphology trait	shoot axis node color	node color
286	plant morphology trait	plant structure morphology trait	cardinal part of a multi-tissue plant structure morphology trait	cardinal organ part morphology trait	stalk morphology trait	petiole morphology trait
287	plant morphology trait	plant structure morphology trait	cardinal part of a multi-tissue plant structure morphology trait	cardinal organ part morphology trait	stalk morphology trait	petiolule morphology trait
288	plant morphology trait	plant structure morphology trait	cardinal part of a multi-tissue plant structure morphology trait	cardinal organ part morphology trait	stigma color	stigma color
289	plant morphology trait	plant structure morphology trait	cardinal part of a multi-tissue plant structure morphology trait	cardinal organ part morphology trait	stigma length	stigma length
290	plant morphology trait	plant structure morphology trait	cardinal part of a multi-tissue plant structure morphology trait	cardinal organ part morphology trait	stipule length	stipule length
291	plant morphology trait	plant structure morphology trait	cardinal part of a multi-tissue plant structure morphology trait	cardinal organ part morphology trait	style color	style color
292	plant morphology trait	plant structure morphology trait	cardinal part of a multi-tissue plant structure morphology trait	cardinal organ part morphology trait	style length	style length
293	plant morphology trait	plant structure morphology trait	collective plant structure morphology trait	collective organ part structure morphology trait	pseudostem morphology trait	pseudostem color
294	plant morphology trait	plant structure morphology trait	collective plant structure morphology trait	collective organ part structure morphology trait	pseudostem morphology trait	pseudostem diameter
295	plant morphology trait	plant structure morphology trait	collective plant structure morphology trait	collective organ part structure morphology trait	pseudostem morphology trait	pseudostem length
296	plant morphology trait	plant structure morphology trait	collective plant structure morphology trait	collective organ part structure morphology trait	pseudostem morphology trait	pseudostem shape
297	plant morphology trait	plant structure morphology trait	collective plant structure morphology trait	collective plant organ structure morphology trait	anther color	anther color
298	plant morphology trait	plant structure morphology trait	collective plant structure morphology trait	collective plant organ structure morphology trait	anther length	anther length
299	plant morphology trait	plant structure morphology trait	collective plant structure morphology trait	collective plant organ structure morphology trait	anther number	anther number
300	plant morphology trait	plant structure morphology trait	collective plant structure morphology trait	collective plant organ structure morphology trait	anther shape	anther shape
301	plant morphology trait	plant structure morphology trait	collective plant structure morphology trait	collective plant organ structure morphology trait	collective phyllome structure morphology trait	corolla morphology trait
302	plant morphology trait	plant structure morphology trait	collective plant structure morphology trait	collective plant organ structure morphology trait	collective phyllome structure morphology trait	involucre morphology trait
303	plant morphology trait	plant structure morphology trait	collective plant structure morphology trait	collective plant organ structure morphology trait	collective phyllome structure morphology trait	perianth morphology trait
304	plant morphology trait	plant structure morphology trait	collective plant structure morphology trait	collective plant organ structure morphology trait	collective phyllome structure morphology trait	pistil morphology trait
305	plant morphology trait	plant structure morphology trait	collective plant structure morphology trait	collective plant organ structure morphology trait	root system morphology trait	root number
306	plant morphology trait	plant structure morphology trait	collective plant structure morphology trait	collective plant organ structure morphology trait	shoot system morphology trait	basal tiller length
307	plant morphology trait	plant structure morphology trait	collective plant structure morphology trait	collective plant organ structure morphology trait	shoot system morphology trait	basal tiller number
308	plant morphology trait	plant structure morphology trait	collective plant structure morphology trait	collective plant organ structure morphology trait	shoot system morphology trait	bud morphology trait
309	plant morphology trait	plant structure morphology trait	collective plant structure morphology trait	collective plant organ structure morphology trait	shoot system morphology trait	culm number
310	plant morphology trait	plant structure morphology trait	collective plant structure morphology trait	collective plant organ structure morphology trait	shoot system morphology trait	reproductive shoot system morphology trait
311	plant morphology trait	plant structure morphology trait	collective plant structure morphology trait	collective plant organ structure morphology trait	shoot system morphology trait	shoot weight
312	plant morphology trait	plant structure morphology trait	collective plant structure morphology trait	collective plant organ structure morphology trait	shoot system morphology trait	shoot-borne shoot system morphology trait
313	plant morphology trait	plant structure morphology trait	collective plant structure morphology trait	collective plant organ structure morphology trait	shoot system morphology trait	shootless embryo
314	plant morphology trait	plant structure morphology trait	collective plant structure morphology trait	collective plant organ structure morphology trait	shoot system morphology trait	stem number
315	plant morphology trait	plant structure morphology trait	collective plant structure morphology trait	collective plant organ structure morphology trait	shoot system morphology trait	tiller angle
316	plant morphology trait	plant structure morphology trait	fertility related trait	fertility restoration trait	female fertility restoration trait	female fertility restoration trait
317	plant morphology trait	plant structure morphology trait	fertility related trait	fertility restoration trait	male fertility restoration trait	male fertility restoration trait
318	plant morphology trait	plant structure morphology trait	fertility related trait	pollen fertility	pollen fertility	pollen fertility
319	plant morphology trait	plant structure morphology trait	fertility related trait	seed fertility	seed fertility	seed fertility
320	plant morphology trait	plant structure morphology trait	fertility related trait	spikelet fertility	spikelet fertility	spikelet fertility
321	plant morphology trait	plant structure morphology trait	in vitro plant structure morphology trait	in vitro plant structure morphology trait	in vitro plant structure morphology trait	in vitro plant structure morphology trait
322	plant morphology trait	plant structure morphology trait	incompatibility trait	hybrid incompatibility	f1-hybrid incompatibility	f1-hybrid incompatibility
323	plant morphology trait	plant structure morphology trait	incompatibility trait	hybrid incompatibility	f2-generation sterility	f2-generation sterility
324	plant morphology trait	plant structure morphology trait	incompatibility trait	self-incompatibility	gametophytic incompatibility	gametophytic incompatibility
325	plant morphology trait	plant structure morphology trait	incompatibility trait	self-incompatibility	sporophytic incompatibility	sporophytic incompatibility
326	plant morphology trait	plant structure morphology trait	multi-tissue plant structure morphology trait	fruit morphology trait	fruit abscission zone size	fruit abscission zone size
327	plant morphology trait	plant structure morphology trait	multi-tissue plant structure morphology trait	fruit morphology trait	fruit attachment	fruit attachment
328	plant morphology trait	plant structure morphology trait	multi-tissue plant structure morphology trait	fruit morphology trait	fruit color	dry fruit color
329	plant morphology trait	plant structure morphology trait	multi-tissue plant structure morphology trait	fruit morphology trait	fruit color	endocarp color
330	plant morphology trait	plant structure morphology trait	multi-tissue plant structure morphology trait	fruit morphology trait	fruit color	exocarp color
331	plant morphology trait	plant structure morphology trait	multi-tissue plant structure morphology trait	fruit morphology trait	fruit color	fruit color uniformity
332	plant morphology trait	plant structure morphology trait	multi-tissue plant structure morphology trait	fruit morphology trait	fruit color	fruit columella color
333	plant morphology trait	plant structure morphology trait	multi-tissue plant structure morphology trait	fruit morphology trait	fruit color	mesocarp color
334	plant morphology trait	plant structure morphology trait	multi-tissue plant structure morphology trait	fruit morphology trait	fruit color	milled grain color
335	plant morphology trait	plant structure morphology trait	multi-tissue plant structure morphology trait	fruit morphology trait	fruit color	pericarp color
336	plant morphology trait	plant structure morphology trait	multi-tissue plant structure morphology trait	fruit morphology trait	fruit firmness	fruit firmness
337	plant morphology trait	plant structure morphology trait	multi-tissue plant structure morphology trait	fruit morphology trait	fruit flavor trait	aroma
338	plant morphology trait	plant structure morphology trait	multi-tissue plant structure morphology trait	fruit morphology trait	fruit flavor trait	fruit bitterness trait
339	plant morphology trait	plant structure morphology trait	multi-tissue plant structure morphology trait	fruit morphology trait	fruit flavor trait	fruit sweetness
340	plant morphology trait	plant structure morphology trait	multi-tissue plant structure morphology trait	fruit morphology trait	fruit flavor trait	grassy flavor
341	plant morphology trait	plant structure morphology trait	multi-tissue plant structure morphology trait	fruit morphology trait	fruit flavor trait	pungency
342	plant morphology trait	plant structure morphology trait	multi-tissue plant structure morphology trait	fruit morphology trait	fruit hairiness	fruit hairiness
343	plant morphology trait	plant structure morphology trait	multi-tissue plant structure morphology trait	fruit morphology trait	fruit hollowness	fruit hollowness
344	plant morphology trait	plant structure morphology trait	multi-tissue plant structure morphology trait	fruit morphology trait	fruit length	fruit curved length
345	plant morphology trait	plant structure morphology trait	multi-tissue plant structure morphology trait	fruit morphology trait	fruit length	fruit diameter
346	plant morphology trait	plant structure morphology trait	multi-tissue plant structure morphology trait	fruit morphology trait	fruit length	grain length
347	plant morphology trait	plant structure morphology trait	multi-tissue plant structure morphology trait	fruit morphology trait	fruit position	fruit position
348	plant morphology trait	plant structure morphology trait	multi-tissue plant structure morphology trait	fruit morphology trait	fruit set	fruit set
349	plant morphology trait	plant structure morphology trait	multi-tissue plant structure morphology trait	fruit morphology trait	fruit shape	fruit distal end shape
350	plant morphology trait	plant structure morphology trait	multi-tissue plant structure morphology trait	fruit morphology trait	fruit shape	fruit proximal end shape
351	plant morphology trait	plant structure morphology trait	multi-tissue plant structure morphology trait	fruit morphology trait	fruit shape	grain shape
352	plant morphology trait	plant structure morphology trait	multi-tissue plant structure morphology trait	fruit morphology trait	fruit shape	starch grain shape
353	plant morphology trait	plant structure morphology trait	multi-tissue plant structure morphology trait	fruit morphology trait	fruit size	exocarp thickness
354	plant morphology trait	plant structure morphology trait	multi-tissue plant structure morphology trait	fruit morphology trait	fruit size	fruit abscission zone size
355	plant morphology trait	plant structure morphology trait	multi-tissue plant structure morphology trait	fruit morphology trait	fruit size	fruit diameter
356	plant morphology trait	plant structure morphology trait	multi-tissue plant structure morphology trait	fruit morphology trait	fruit size	fruit length
357	plant morphology trait	plant structure morphology trait	multi-tissue plant structure morphology trait	fruit morphology trait	fruit size	fruit volume
358	plant morphology trait	plant structure morphology trait	multi-tissue plant structure morphology trait	fruit morphology trait	fruit size	fruit width
359	plant morphology trait	plant structure morphology trait	multi-tissue plant structure morphology trait	fruit morphology trait	fruit size	grain size
360	plant morphology trait	plant structure morphology trait	multi-tissue plant structure morphology trait	fruit morphology trait	fruit size	starch grain size
361	plant morphology trait	plant structure morphology trait	multi-tissue plant structure morphology trait	fruit morphology trait	fruit type	fruit type
362	plant morphology trait	plant structure morphology trait	multi-tissue plant structure morphology trait	fruit morphology trait	fruit volume	grain volume
363	plant morphology trait	plant structure morphology trait	multi-tissue plant structure morphology trait	fruit morphology trait	fruit volume	volume of grain with hull
364	plant morphology trait	plant structure morphology trait	multi-tissue plant structure morphology trait	fruit morphology trait	fruit weight	dehulled grain weight
365	plant morphology trait	plant structure morphology trait	multi-tissue plant structure morphology trait	fruit morphology trait	fruit weight	kernel weight
366	plant morphology trait	plant structure morphology trait	multi-tissue plant structure morphology trait	fruit morphology trait	fruit weight	fruit weight
367	plant morphology trait	plant structure morphology trait	multi-tissue plant structure morphology trait	fruit morphology trait	fruit width	grain width
368	plant morphology trait	plant structure morphology trait	multi-tissue plant structure morphology trait	fruit morphology trait	grain density	grain density
369	plant morphology trait	plant structure morphology trait	multi-tissue plant structure morphology trait	fruit morphology trait	pericarp texture	pericarp texture
370	plant morphology trait	plant structure morphology trait	multi-tissue plant structure morphology trait	fruit morphology trait	seed number	seed set percent
371	plant morphology trait	plant structure morphology trait	multi-tissue plant structure morphology trait	plant organ morphology trait	coleoptile morphology trait	coleoptile color
372	plant morphology trait	plant structure morphology trait	multi-tissue plant structure morphology trait	plant organ morphology trait	coleoptile morphology trait	coleoptile length
373	plant morphology trait	plant structure morphology trait	multi-tissue plant structure morphology trait	plant organ morphology trait	floral organ morphology trait	carpel morphology trait
374	plant morphology trait	plant structure morphology trait	multi-tissue plant structure morphology trait	plant organ morphology trait	floral organ morphology trait	floral organ length
375	plant morphology trait	plant structure morphology trait	multi-tissue plant structure morphology trait	plant organ morphology trait	floral organ morphology trait	floral organ number
376	plant morphology trait	plant structure morphology trait	multi-tissue plant structure morphology trait	plant organ morphology trait	floral organ morphology trait	floral organ size
377	plant morphology trait	plant structure morphology trait	multi-tissue plant structure morphology trait	plant organ morphology trait	floral organ morphology trait	floral organ width
378	plant morphology trait	plant structure morphology trait	multi-tissue plant structure morphology trait	plant organ morphology trait	floral organ morphology trait	lemma and palea morphology trait
379	plant morphology trait	plant structure morphology trait	multi-tissue plant structure morphology trait	plant organ morphology trait	floral organ morphology trait	lodicule morphology trait
380	plant morphology trait	plant structure morphology trait	multi-tissue plant structure morphology trait	plant organ morphology trait	floral organ morphology trait	petal morphology trait
381	plant morphology trait	plant structure morphology trait	multi-tissue plant structure morphology trait	plant organ morphology trait	floral organ morphology trait	sepal morphology trait
382	plant morphology trait	plant structure morphology trait	multi-tissue plant structure morphology trait	plant organ morphology trait	floral organ morphology trait	stamen morphology trait
383	plant morphology trait	plant structure morphology trait	multi-tissue plant structure morphology trait	plant organ morphology trait	floral organ morphology trait	tepal morphology trait
384	plant morphology trait	plant structure morphology trait	multi-tissue plant structure morphology trait	plant organ morphology trait	lodicule morphology trait	lodicule length
385	plant morphology trait	plant structure morphology trait	multi-tissue plant structure morphology trait	plant organ morphology trait	lodicule morphology trait	lodicule number
386	plant morphology trait	plant structure morphology trait	multi-tissue plant structure morphology trait	plant organ morphology trait	lodicule morphology trait	lodicule shape
387	plant morphology trait	plant structure morphology trait	multi-tissue plant structure morphology trait	plant organ morphology trait	lodicule morphology trait	lodicule type
388	plant morphology trait	plant structure morphology trait	multi-tissue plant structure morphology trait	plant organ morphology trait	phyllome morphology trait	bract morphology trait
389	plant morphology trait	plant structure morphology trait	multi-tissue plant structure morphology trait	plant organ morphology trait	phyllome morphology trait	leaf morphology trait
390	plant morphology trait	plant structure morphology trait	multi-tissue plant structure morphology trait	plant organ morphology trait	phyllome morphology trait	lodicule morphology trait
391	plant morphology trait	plant structure morphology trait	multi-tissue plant structure morphology trait	plant organ morphology trait	phyllome morphology trait	petal morphology trait
392	plant morphology trait	plant structure morphology trait	multi-tissue plant structure morphology trait	plant organ morphology trait	phyllome morphology trait	sepal morphology trait
393	plant morphology trait	plant structure morphology trait	multi-tissue plant structure morphology trait	plant organ morphology trait	phyllome morphology trait	sporophyll morphology trait
394	plant morphology trait	plant structure morphology trait	multi-tissue plant structure morphology trait	plant organ morphology trait	phyllome morphology trait	tepal morphology trait
395	plant morphology trait	plant structure morphology trait	multi-tissue plant structure morphology trait	plant organ morphology trait	plant axis morphology trait	root morphology trait
396	plant morphology trait	plant structure morphology trait	multi-tissue plant structure morphology trait	plant organ morphology trait	plant axis morphology trait	shoot axis morphology trait
397	plant morphology trait	plant structure morphology trait	multi-tissue plant structure morphology trait	plant organ morphology trait	plant axis morphology trait	tuber morphology trait
398	plant morphology trait	plant structure morphology trait	multi-tissue plant structure morphology trait	seed morphology trait	grain density	grain density
399	plant morphology trait	plant structure morphology trait	multi-tissue plant structure morphology trait	seed morphology trait	hilum morphology trait	hilum color
400	plant morphology trait	plant structure morphology trait	multi-tissue plant structure morphology trait	seed morphology trait	seed color	hilum color
401	plant morphology trait	plant structure morphology trait	multi-tissue plant structure morphology trait	seed morphology trait	seed color	seed coat color
402	plant morphology trait	plant structure morphology trait	multi-tissue plant structure morphology trait	seed morphology trait	seed fertility	seed fertility
403	plant morphology trait	plant structure morphology trait	multi-tissue plant structure morphology trait	seed morphology trait	seed hardness	seed hardness
404	plant morphology trait	plant structure morphology trait	multi-tissue plant structure morphology trait	seed morphology trait	seed length	seed length to width ratio
405	plant morphology trait	plant structure morphology trait	multi-tissue plant structure morphology trait	seed morphology trait	seed number	seed set percent
406	plant morphology trait	plant structure morphology trait	multi-tissue plant structure morphology trait	seed morphology trait	seed shape	seed shape
407	plant morphology trait	plant structure morphology trait	multi-tissue plant structure morphology trait	seed morphology trait	seed size	seed length
408	plant morphology trait	plant structure morphology trait	multi-tissue plant structure morphology trait	seed morphology trait	seed size	seed thickness
409	plant morphology trait	plant structure morphology trait	multi-tissue plant structure morphology trait	seed morphology trait	seed size	seed width
410	plant morphology trait	plant structure morphology trait	multi-tissue plant structure morphology trait	seed morphology trait	seed texture	wrinkled seed
411	plant morphology trait	plant structure morphology trait	multi-tissue plant structure morphology trait	seed morphology trait	seed thickness	seed thickness
412	plant morphology trait	plant structure morphology trait	multi-tissue plant structure morphology trait	seed morphology trait	seed viability	germination ratio
413	plant morphology trait	plant structure morphology trait	multi-tissue plant structure morphology trait	seed morphology trait	seed viability	seed dormancy
414	plant morphology trait	plant structure morphology trait	multi-tissue plant structure morphology trait	seed morphology trait	seed viability	seed longevity
415	plant morphology trait	plant structure morphology trait	multi-tissue plant structure morphology trait	seed morphology trait	seed weight	100-seed weight
416	plant morphology trait	plant structure morphology trait	multi-tissue plant structure morphology trait	seed morphology trait	seed weight	1000-seed weight
417	plant morphology trait	plant structure morphology trait	plant cell morphology trait	cell organelle morphology trait	plastid development trait	chloroplast development trait
418	plant morphology trait	plant structure morphology trait	plant cell morphology trait	plant cell length	root cortical cell length	root cortical cell length
419	plant morphology trait	plant structure morphology trait	plant cell morphology trait	plant cell length	root epidermis cell length	root epidermis cell length
420	plant morphology trait	plant structure morphology trait	plant cell morphology trait	plant cell length	root hair length	root hair length
421	plant morphology trait	plant structure morphology trait	plant cell morphology trait	plant cell shape	plant cell shape	plant cell shape
422	plant morphology trait	plant structure morphology trait	plant cell morphology trait	plant cell size	plant cell length	root cortical cell length
423	plant morphology trait	plant structure morphology trait	plant cell morphology trait	plant cell shape	plant cell shape	root epidermis cell length
424	plant morphology trait	plant structure morphology trait	plant cell morphology trait	plant cell size	plant cell length	root hair length
425	plant morphology trait	plant structure morphology trait	plant ovary color	plant ovary color	plant ovary color	plant ovary color
426	plant morphology trait	plant structure morphology trait	plant ovary morphology	plant ovary morphology	plant ovary morphology	plant ovary morphology
427	plant morphology trait	plant structure morphology trait	portion of plant tissue morphology trait	aleurone layer morphology trait	aleurone layer appearance	aleurone layer appearance
428	plant morphology trait	plant structure morphology trait	portion of plant tissue morphology trait	endocarp morphology trait	endocarp color	endocarp color
429	plant morphology trait	plant structure morphology trait	portion of plant tissue morphology trait	endosperm morphology trait	aleurone layer morphology trait	aleurone layer appearance
430	plant morphology trait	plant structure morphology trait	portion of plant tissue morphology trait	endosperm morphology trait	brittle endosperm	brittle endosperm
431	plant morphology trait	plant structure morphology trait	portion of plant tissue morphology trait	endosperm morphology trait	chalky endosperm	chalky endosperm
432	plant morphology trait	plant structure morphology trait	portion of plant tissue morphology trait	endosperm morphology trait	dull endosperm	dull endosperm
433	plant morphology trait	plant structure morphology trait	portion of plant tissue morphology trait	endosperm morphology trait	endosperm color	endosperm color
434	plant morphology trait	plant structure morphology trait	portion of plant tissue morphology trait	endosperm morphology trait	endospermless	endospermless
435	plant morphology trait	plant structure morphology trait	portion of plant tissue morphology trait	endosperm morphology trait	etched endosperm	etched endosperm
436	plant morphology trait	plant structure morphology trait	portion of plant tissue morphology trait	endosperm morphology trait	floury endosperm	floury endosperm
437	plant morphology trait	plant structure morphology trait	portion of plant tissue morphology trait	endosperm morphology trait	globulin protein content	globulin protein content
438	plant morphology trait	plant structure morphology trait	portion of plant tissue morphology trait	endosperm morphology trait	glutinous endosperm	glutinous endosperm
439	plant morphology trait	plant structure morphology trait	portion of plant tissue morphology trait	endosperm morphology trait	rough endosperm	rough endosperm
440	plant morphology trait	plant structure morphology trait	portion of plant tissue morphology trait	endosperm morphology trait	shrunken endosperm	shrunken endosperm
441	plant morphology trait	plant structure morphology trait	portion of plant tissue morphology trait	endosperm morphology trait	sugary endosperm	sugary endosperm
442	plant morphology trait	plant structure morphology trait	portion of plant tissue morphology trait	exocarp morphology trait	exocarp color	exocarp color
443	plant morphology trait	plant structure morphology trait	portion of plant tissue morphology trait	exocarp morphology trait	exocarp texture	exocarp texture
444	plant morphology trait	plant structure morphology trait	portion of plant tissue morphology trait	exocarp morphology trait	exocarp thickness	exocarp thickness
445	plant morphology trait	plant structure morphology trait	portion of plant tissue morphology trait	fruit abscission zone size	fruit abscission zone size	fruit abscission zone size
446	plant morphology trait	plant structure morphology trait	portion of plant tissue morphology trait	fruit columella color	fruit columella color	fruit columella color
447	plant morphology trait	plant structure morphology trait	portion of plant tissue morphology trait	leaf collar color	leaf collar color	leaf collar color
448	plant morphology trait	plant structure morphology trait	portion of plant tissue morphology trait	leaf stomatal complex frequency	abaxial stomatal frequency	abaxial stomatal frequency
449	plant morphology trait	plant structure morphology trait	portion of plant tissue morphology trait	leaf stomatal complex frequency	adaxial stomatal frequency	adaxial stomatal frequency
450	plant morphology trait	plant structure morphology trait	portion of plant tissue morphology trait	mesocarp morphology trait	mesocarp color	mesocarp color
451	plant morphology trait	plant structure morphology trait	portion of plant tissue morphology trait	pericarp morphology trait	pericarp color	pericarp color
452	plant morphology trait	plant structure morphology trait	portion of plant tissue morphology trait	pericarp morphology trait	pericarp texture	pericarp texture
453	plant morphology trait	plant structure morphology trait	portion of plant tissue morphology trait	seed coat morphology trait	seed coat color	seed coat color
454	plant morphology trait	plant structure morphology trait	portion of plant tissue morphology trait	seed coat morphology trait	seed coat hardness	seed coat hardness
455	plant morphology trait	plant structure morphology trait	portion of plant tissue morphology trait	seed coat morphology trait	seed coat length	seed coat length
456	plant morphology trait	plant structure morphology trait	portion of plant tissue morphology trait	seed coat morphology trait	seed coat luster	seed coat luster
457	plant morphology trait	plant structure morphology trait	portion of plant tissue morphology trait	seed coat morphology trait	seed coat pattern	seed coat spotted
458	plant morphology trait	plant structure morphology trait	portion of plant tissue morphology trait	seed coat morphology trait	seed coat pigment bleeding	seed coat pigment bleeding
459	plant morphology trait	plant structure morphology trait	portion of plant tissue morphology trait	seed coat morphology trait	seed coat proportion	seed coat proportion
460	plant morphology trait	plant structure morphology trait	portion of plant tissue morphology trait	seed coat morphology trait	seed coat texture	seed coat texture
461	plant morphology trait	plant structure morphology trait	portion of plant tissue morphology trait	stem cortex color	stem cortex color	stem cortex color
462	plant morphology trait	plant structure morphology trait	portion of plant tissue morphology trait	stem epidermis color	stem epidermis color	stem epidermis color
463	plant morphology trait	plant structure morphology trait	portion of plant tissue morphology trait	vascular tissue morphology trait	leaf midvein morphology trait	leaf midvein thickness
464	plant morphology trait	plant structure morphology trait	portion of plant tissue morphology trait	vascular tissue morphology trait	leaf vein color	leaf midrib color
465	plant morphology trait	plant structure morphology trait	portion of plant tissue morphology trait	vascular tissue morphology trait	phloem color	phloem color
466	plant morphology trait	plant structure morphology trait	portion of plant tissue morphology trait	vascular tissue morphology trait	secondary xylem volumetric density	secondary xylem volumetric density
467	plant morphology trait	plant structure morphology trait	portion of plant tissue morphology trait	vascular tissue morphology trait	vascular bundle development trait	vascular bundle number
468	plant morphology trait	plant structure morphology trait	portion of plant tissue morphology trait	vascular tissue morphology trait	xylem color	xylem color
469	plant morphology trait	plant structure morphology trait	trichome morphology trait	trichome acircular	trichome acircular	trichome acircular
470	plant morphology trait	plant structure morphology trait	trichome morphology trait	trichome appressed	trichome appressed	trichome appressed
471	plant morphology trait	plant structure morphology trait	trichome morphology trait	trichome canescent	trichome canescent	trichome canescent
472	plant morphology trait	plant structure morphology trait	trichome morphology trait	trichome capillary	trichome capillary	trichome capillary
473	plant morphology trait	plant structure morphology trait	trichome morphology trait	trichome clavate	trichome clavate	trichome clavate
474	plant morphology trait	plant structure morphology trait	trichome morphology trait	trichome ensiform	trichome ensiform	trichome ensiform
475	plant morphology trait	plant structure morphology trait	trichome morphology trait	trichome hirsute	trichome hirsute	trichome hirsute
476	plant morphology trait	plant structure morphology trait	whole plant morphology trait	plant aspect	plant aspect	plant aspect
477	plant morphology trait	plant structure morphology trait	whole plant morphology trait	plant color	plant color	plant color
478	plant morphology trait	plant structure morphology trait	whole plant morphology trait	plant embryo morphology trait	embryo shape	giant embryo
479	plant morphology trait	plant structure morphology trait	whole plant morphology trait	plant embryo morphology trait	embryo shape	globular embryo
480	plant morphology trait	plant structure morphology trait	whole plant morphology trait	plant embryo morphology trait	embryoless	embryoless
481	plant morphology trait	plant structure morphology trait	whole plant morphology trait	plant embryo morphology trait	shootless embryo	shootless embryo
482	plant morphology trait	plant structure morphology trait	whole plant morphology trait	plant volume	space to culm ratio	space to culm ratio
483	plant morphology trait	plant structure morphology trait	whole plant morphology trait	plant width	plant width	plant width
484	plant morphology trait	plant structure morphology trait	whole plant morphology trait	pollen fertility	pollen fertility	pollen fertility
485	plant morphology trait	plant structure morphology trait	whole plant morphology trait	whole plant size	giant embryo	giant embryo
486	plant morphology trait	plant structure morphology trait	whole plant morphology trait	whole plant size	plant height	plant height
487	quality trait	barley malt protein	barley malt protein	barley malt protein	barley malt protein	barley malt protein
488	quality trait	barley wort color	barley wort color	barley wort color	barley wort color	barley wort color
489	quality trait	barley wort protein concentration	barley wort protein concentration	barley wort protein concentration	barley wort protein concentration	barley wort protein concentration
490	quality trait	beta-glucanase thermostability	beta-glucanase thermostability	beta-glucanase thermostability	beta-glucanase thermostability	beta-glucanase thermostability
491	quality trait	dietary fiber related trait	acid detergent fiber	acid detergent fiber	acid detergent fiber	acid detergent fiber
492	quality trait	dietary fiber related trait	dietary fiber related trait	dietary fiber related trait	dietary fiber related trait	dietary fiber related trait
493	quality trait	dry matter digestibility	dry matter digestibility	dry matter digestibility	dry matter digestibility	dry matter digestibility
494	quality trait	endosperm quality	brittle endosperm	brittle endosperm	brittle endosperm	brittle endosperm
495	quality trait	endosperm quality	chalky endosperm	chalky endosperm	chalky endosperm	chalkiness of endosperm
496	quality trait	endosperm quality	dull endosperm	dull endosperm	dull endosperm	dull endosperm
497	quality trait	endosperm quality	endospermless	endospermless	endospermless	endospermless
498	quality trait	endosperm quality	etched endosperm	etched endosperm	etched endosperm	etched endosperm
499	quality trait	endosperm quality	floury endosperm	floury endosperm	floury endosperm	floury endosperm
500	quality trait	endosperm quality	globulin protein content	globulin protein content	globulin protein content	globulin protein content
501	quality trait	endosperm quality	glutinous endosperm	glutinous endosperm	glutinous endosperm	glutinous endosperm
502	quality trait	endosperm quality	grain belly percent white	grain belly percent white	grain belly percent white	grain belly percent white
503	quality trait	endosperm quality	grain core area white	grain core area white	grain core area white	grain core area white
504	quality trait	endosperm quality	grain core percent white	grain core percent white	grain core percent white	grain core percent white
505	quality trait	endosperm quality	rough endosperm	rough endosperm	rough endosperm	rough endosperm
506	quality trait	endosperm quality	shrunken endosperm	shrunken endosperm	shrunken endosperm	shrunken endosperm
507	quality trait	endosperm quality	sugary endosperm	sugary endosperm	sugary endosperm	sugary endosperm
508	quality trait	fruit quality trait	brown rice protein	brown rice protein	brown rice protein	brown rice protein
509	quality trait	fruit quality trait	exocarp thickness	exocarp thickness	exocarp thickness	exocarp thickness
510	quality trait	fruit quality trait	fruit color uniformity	fruit color uniformity	fruit color uniformity	fruit color uniformity
511	quality trait	fruit quality trait	fruit crispness	fruit crispness	fruit crispness	fruit crispness
512	quality trait	fruit quality trait	fruit flavor trait	aroma	aroma	aroma
513	quality trait	fruit quality trait	fruit flavor trait	fruit bitterness trait	fruit bitterness trait	fruit bitterness trait
514	quality trait	fruit quality trait	fruit flavor trait	fruit sweetness	fruit sweetness	fruit sweetness
515	quality trait	fruit quality trait	fruit flavor trait	grassy flavor	grassy flavor	grassy flavor
516	quality trait	fruit quality trait	fruit flavor trait	pungency	pungency	pungency
517	quality trait	fruit quality trait	fruit hollowness	fruit hollowness	fruit hollowness	fruit hollowness
518	quality trait	fruit quality trait	fruit ripening trait	fruit ripening trait	fruit ripening trait	fruit ripening trait
519	quality trait	fruit quality trait	fruit senescing quality trait	fruit abscission zone size	fruit abscission zone size	fruit abscission zone size
520	quality trait	fruit quality trait	fruit senescing quality trait	grain shattering	grain shattering	grain shattering
521	quality trait	fruit quality trait	fruit surface area	grain surface area	grain surface area	grain surface area
522	quality trait	fruit quality trait	fruit surface area	surface area of grain with hull	surface area of grain with hull	surface area of grain with hull
523	quality trait	fruit quality trait	fruit tenderness	grain tenderness	grain tenderness	grain tenderness
524	quality trait	fruit quality trait	fruit tenderness	malt tenderness	malt tenderness	malt tenderness
525	quality trait	fruit quality trait	grain quality trait	bran percentage	bran percentage	bran percentage
526	quality trait	fruit quality trait	grain quality trait	cracked grain percentage	cracked grain percentage	cracked grain percentage
527	quality trait	fruit quality trait	grain quality trait	crushed grain percentage	crushed grain percentage	crushed grain percentage
528	quality trait	fruit quality trait	grain quality trait	grain density	grain density	grain density
529	quality trait	fruit quality trait	grain quality trait	grain thickness	grain thickness	grain thickness
530	quality trait	fruit quality trait	grain quality trait	head rice	head rice	head rice
531	quality trait	fruit quality trait	grain quality trait	milled rice	milled rice	milled rice
532	quality trait	fruit quality trait	grain quality trait	starch grain shape	starch grain shape	starch grain shape
533	quality trait	fruit quality trait	grain quality trait	starch grain size	starch grain size	starch grain size
534	quality trait	fruit quality trait	grain quality trait	starch yield	starch yield	starch yield
535	quality trait	fruit quality trait	grain surface area	grain surface area	grain surface area	grain surface area
536	quality trait	fruit quality trait	groat percentage	groat percentage	groat percentage	groat percentage
537	quality trait	fruit quality trait	juiciness	juiciness	juiciness	juiciness
538	quality trait	fruit quality trait	locular tissue trait	locular tissue trait	locular tissue trait	locular tissue trait
539	quality trait	fruit quality trait	pericarp color	colored grain percentage	colored grain percentage	colored grain percentage
540	quality trait	fruit quality trait	pericarp texture	pericarp texture	pericarp texture	pericarp texture
541	quality trait	hull color	hull color	hull color	hull color	hull color
542	quality trait	phenotypic acceptability	phenotypic acceptability	phenotypic acceptability	phenotypic acceptability	phenotypic acceptability
543	quality trait	residual beta-glucanase activity trait	residual beta-glucanase activity trait	residual beta-glucanase activity trait	residual beta-glucanase activity trait	residual beta-glucanase activity trait
544	quality trait	root quality trait	root quality trait	root quality trait	root quality trait	root quality trait
545	quality trait	seed quality trait	cooking or brewing quality	amylopectin content	amylopectin content	amylopectin content
546	quality trait	seed quality trait	cooking or brewing quality	amylose content	amylose content	amylose content
547	quality trait	seed quality trait	cooking or brewing quality	breakdown viscosity	breakdown viscosity	breakdown viscosity
548	quality trait	seed quality trait	cooking or brewing quality	consistency viscosity	consistency viscosity	consistency viscosity
549	quality trait	seed quality trait	cooking or brewing quality	cooked grain elongation	cooked grain elongation	cooked grain elongation
550	quality trait	seed quality trait	cooking or brewing quality	cool paste viscosity	cool paste viscosity	cool paste viscosity
551	quality trait	seed quality trait	cooking or brewing quality	flour color	flour color	flour color
552	quality trait	seed quality trait	cooking or brewing quality	flour particle size	flour particle size	flour particle size
553	quality trait	seed quality trait	cooking or brewing quality	gel consistency	gel consistency	gel consistency
554	quality trait	seed quality trait	cooking or brewing quality	gelatinization temperature	alkali digestion	alkali digestion
555	quality trait	seed quality trait	cooking or brewing quality	hot paste viscosity	hot paste viscosity	hot paste viscosity
556	quality trait	seed quality trait	cooking or brewing quality	malt tenderness	malt tenderness	malt tenderness
557	quality trait	seed quality trait	cooking or brewing quality	malt-extract percentage	malt-extract percentage	malt-extract percentage
558	quality trait	seed quality trait	cooking or brewing quality	peak viscosity	peak viscosity	peak viscosity
559	quality trait	seed quality trait	cooking or brewing quality	popping expansion volume	popping expansion volume	popping expansion volume
560	quality trait	seed quality trait	cooking or brewing quality	setback viscosity	setback viscosity	setback viscosity
561	quality trait	seed quality trait	DSDS50	DSDS50	DSDS50	DSDS50
562	quality trait	seed quality trait	endosperm quality	brittle endosperm	brittle endosperm	brittle endosperm
563	quality trait	seed quality trait	endosperm quality	chalky endosperm	chalky endosperm	chalky endosperm
564	quality trait	seed quality trait	endosperm quality	dull endosperm	dull endosperm	dull endosperm
565	quality trait	seed quality trait	endosperm quality	endospermless	endospermless	endospermless
566	quality trait	seed quality trait	endosperm quality	etched endosperm	etched endosperm	etched endosperm
567	quality trait	seed quality trait	endosperm quality	floury endosperm	floury endosperm	floury endosperm
568	quality trait	seed quality trait	endosperm quality	globulin protein content	globulin protein content	globulin protein content
569	quality trait	seed quality trait	endosperm quality	glutinous endosperm	glutinous endosperm	glutinous endosperm
570	quality trait	seed quality trait	endosperm quality	grain belly percent white	grain belly percent white	grain belly percent white
571	quality trait	seed quality trait	endosperm quality	grain core area white	grain core area white	grain core area white
572	quality trait	seed quality trait	endosperm quality	grain core percent white	grain core percent white	grain core percent white
573	quality trait	seed quality trait	endosperm quality	rough endosperm	rough endosperm	rough endosperm
574	quality trait	seed quality trait	endosperm quality	shrunken endosperm	shrunken endosperm	shrunken endosperm
575	quality trait	seed quality trait	endosperm quality	sugary endosperm	sugary endosperm	sugary endosperm
576	quality trait	seed quality trait	germinability at low temperature	germinability at low temperature	germinability at low temperature	germinability at low temperature
577	quality trait	seed quality trait	germinability in dark	germinability in dark	germinability in dark	germinability in dark
578	quality trait	seed quality trait	seed coat color	seed coat color	seed coat color	seed coat color
579	quality trait	seed quality trait	seed composition based quality trait	aroma	aroma	aroma
580	quality trait	seed quality trait	seed composition based quality trait	carbohydrate composition related trait	carbohydrate composition related trait	carbohydrate composition related trait
581	quality trait	seed quality trait	seed composition based quality trait	fat and essential oil composition related	fat and essential oil composition related	fat and essential oil composition related
582	quality trait	seed quality trait	seed composition based quality trait	malt-extract percentage	malt-extract percentage	malt-extract percentage
583	quality trait	seed quality trait	seed composition based quality trait	moisture content related trait	moisture content related trait	moisture content related trait
584	quality trait	seed quality trait	seed composition based quality trait	protein composition related trait	protein composition related trait	protein composition related trait
585	quality trait	seed quality trait	seed fertility	seed fertility	seed fertility	seed fertility
586	quality trait	seed quality trait	seed viability	germination ratio	germination ratio	germination ratio
587	quality trait	seed quality trait	seed viability	seed dormancy	seed dormancy	seed dormancy
588	quality trait	seed quality trait	seed viability	seed longevity	seed longevity	seed longevity
589	quality trait	seed quality trait	water absorption by seed	water absorption by seed	water absorption by seed	water absorption by seed
590	quality trait	seed quality trait	wrinkled seed	wrinkled seed	wrinkled seed	wrinkled seed
591	quality trait	starch digestibility	starch digestibility	starch digestibility	starch digestibility	starch digestibility
592	quality trait	stem strength	brittle culm	brittle culm	brittle culm	brittle culm
593	quality trait	stem strength	node shattering	node shattering	node shattering	node shattering
594	quality trait	stem strength	stem thickness	stem thickness	stem thickness	stem thickness
595	stature or vigor trait	vigor related trait	anther culturability	anther culturability	anther culturability	anther culturability
596	stature or vigor trait	vigor related trait	callus induction	callus induction	callus induction	callus induction
597	stature or vigor trait	vigor related trait	germination rate	germination rate	germination rate	germination rate
598	stature or vigor trait	vigor related trait	germination ratio	germination ratio	germination ratio	germination ratio
599	stature or vigor trait	vigor related trait	heterosis	heterosis	heterosis	heterosis
600	stature or vigor trait	vigor related trait	in vitro regeneration ability	green plantlet differentiation frequency	green plantlet differentiation frequency	green plantlet differentiation frequency
601	stature or vigor trait	vigor related trait	in vitro regeneration ability	Green plantlet yield frequency	Green plantlet yield frequency	Green plantlet yield frequency
602	stature or vigor trait	vigor related trait	percent germination	percent germination	percent germination	percent germination
603	stature or vigor trait	vigor related trait	ratooning ability	ratooning ability	ratooning ability	ratooning ability
604	stature or vigor trait	vigor related trait	relative growth rate	relative growth rate	relative growth rate	relative growth rate
605	stature or vigor trait	vigor related trait	root activity	root activity	root activity	root activity
606	stature or vigor trait	vigor related trait	vegetative vigor	seedling vigor	seedling vigor	seedling vigor
607	sterility or fertility trait	fertility related trait	fertility restoration trait	female fertility restoration trait	female fertility restoration trait	female fertility restoration trait
608	sterility or fertility trait	fertility related trait	fertility restoration trait	male fertility restoration trait	male fertility restoration trait	male fertility restoration trait
609	sterility or fertility trait	fertility related trait	pollen fertility	pollen fertility	pollen fertility	pollen fertility
610	sterility or fertility trait	fertility related trait	seed fertility	seed fertility	seed fertility	seed fertility
611	sterility or fertility trait	fertility related trait	spikelet fertility	spikelet fertility	spikelet fertility	spikelet fertility
612	sterility or fertility trait	incompatibility trait	hybrid incompatibility	f1-hybrid incompatibility	f1-hybrid incompatibility	f1-hybrid incompatibility
613	sterility or fertility trait	incompatibility trait	hybrid incompatibility	f2-generation sterility	f2-generation sterility	f2-generation sterility
614	sterility or fertility trait	incompatibility trait	self-incompatibility	gametophytic incompatibility	gametophytic incompatibility	gametophytic incompatibility
615	sterility or fertility trait	incompatibility trait	self-incompatibility	sporophytic incompatibility	sporophytic incompatibility	sporophytic incompatibility
616	sterility or fertility trait	fertility related trait	female sterility	embryo sac abortion	embryo sac abortion	embryo sac abortion
617	sterility or fertility trait	fertility related trait	male sterility	male sterility type	cytoplasmic male sterility	CW-cytoplasmic male sterility
618	sterility or fertility trait	fertility related trait	male sterility	male sterility type	cytoplasmic male sterility	rice cytoplasmic male sterility
619	sterility or fertility trait	fertility related trait	male sterility	male sterility type	genetically engineered male sterility	reversible male sterility
620	sterility or fertility trait	fertility related trait	male sterility	male sterility type	genic male sterility	genic male sterility-photoperiod sensitive
621	sterility or fertility trait	fertility related trait	male sterility	male sterility type	genic male sterility	genic male sterility-thermo sensitive
622	sterility or fertility trait	fertility related trait	male sterility	male sterility type	genic male sterility	genic male sterility-thermo-photoperiod sensitive
623	sterility or fertility trait	fertility related trait	male sterility	male sterility type	nuclear mediated male sterility	nuclear mediated male sterility
624	sterility or fertility trait	fertility related trait	male sterility	pollen abortion type	aborted at pollen maturity stage	aborted at pollen maturity stage
625	sterility or fertility trait	fertility related trait	male sterility	pollen abortion type	aborted bi-nucleate stage	cms-hl type
626	sterility or fertility trait	fertility related trait	male sterility	pollen abortion type	aborted tri-nucleate stage	chinsurah boro CMS
627	sterility or fertility trait	fertility related trait	male sterility	pollen abortion type	aborted uni-nucleate stage	wild abortive CMS
628	sterility or fertility trait	fertility related trait	male sterility	pollen abortion type	pollen free	pollen free
629	sterility or fertility trait	fertility related trait	male sterility	pollen sterility	pollen sterility	pollen sterility
630	sterility or fertility trait	sterility related trait	spikelet sterility	spikelet sterility	pollen abortion type	aborted bi-nucleate stage
631	stress trait	abiotic stress trait	canopy temperature	canopy temperature	canopy temperature	canopy temperature
632	stress trait	abiotic stress trait	chemical stress sensitivity	growth media composition sensitivity	growth media pH sensitivity	acid sensitivity
633	stress trait	abiotic stress trait	chemical stress sensitivity	growth media composition sensitivity	growth media pH sensitivity	alkali sensitivity
634	stress trait	abiotic stress trait	chemical stress sensitivity	growth media composition sensitivity	nutrient sensitivity	macronutrient sensitivity
635	stress trait	abiotic stress trait	chemical stress sensitivity	growth media composition sensitivity	nutrient sensitivity	micronutrient sensitivity
636	stress trait	abiotic stress trait	chemical stress sensitivity	growth media composition sensitivity	nutrient sensitivity	non-mineral nutrient sensitivity
637	stress trait	abiotic stress trait	chemical stress sensitivity	growth media composition sensitivity	nutrient sensitivity	other nutrient sensitivity
638	stress trait	abiotic stress trait	chemical stress sensitivity	growth media composition sensitivity	nutrient sensitivity	salt sensitivity
639	stress trait	abiotic stress trait	chemical stress sensitivity	herbicide sensitivity	2,4-dichlorophenoxyacetic acid sensitivity	2,4-dichlorophenoxyacetic acid sensitivity
640	stress trait	abiotic stress trait	chemical stress sensitivity	herbicide sensitivity	acetolactate synthase inhibitor sensitivity	acetolactate synthase inhibitor sensitivity
641	stress trait	abiotic stress trait	chemical stress sensitivity	herbicide sensitivity	glufosinate sensitivity	glufosinate sensitivity
642	stress trait	abiotic stress trait	chemical stress sensitivity	herbicide sensitivity	glyphosate sensitivity	glyphosate sensitivity
643	stress trait	abiotic stress trait	chemical stress sensitivity	herbicide sensitivity	imidazolinone sensitivity	imidazolinone sensitivity
644	stress trait	abiotic stress trait	chemical stress sensitivity	herbicide sensitivity	sulfonylurea herbicide sensitivity	sulfonylurea herbicide sensitivity
645	stress trait	abiotic stress trait	chemical stress sensitivity	oxidative stress	hydrogen peroxide content	hydrogen peroxide content
646	stress trait	abiotic stress trait	chemical stress sensitivity	oxidative stress	oxygen sensitivity	oxygen sensitivity
647	stress trait	abiotic stress trait	chemical stress sensitivity	pesticide sensitivity	herbicide sensitivity	2,4-dichlorophenoxyacetic acid sensitivity
648	stress trait	abiotic stress trait	chemical stress sensitivity	pesticide sensitivity	herbicide sensitivity	acetolactate synthase inhibitor sensitivity
649	stress trait	abiotic stress trait	chemical stress sensitivity	pesticide sensitivity	herbicide sensitivity	glufosinate sensitivity
650	stress trait	abiotic stress trait	chemical stress sensitivity	pesticide sensitivity	herbicide sensitivity	glyphosate sensitivity
651	stress trait	abiotic stress trait	chemical stress sensitivity	pesticide sensitivity	herbicide sensitivity	imidazolinone sensitivity
652	stress trait	abiotic stress trait	chemical stress sensitivity	pesticide sensitivity	herbicide sensitivity	sulfonylurea herbicide sensitivity
653	stress trait	abiotic stress trait	chemical stress sensitivity	pesticide sensitivity	insecticide sensitivity	insecticide sensitivity
654	stress trait	abiotic stress trait	chemical stress sensitivity	plant growth hormone sensitivity	abscisic acid sensitivity	seed dormancy
655	stress trait	abiotic stress trait	chemical stress sensitivity	plant growth hormone sensitivity	abscisic acid sensitivity	vivipary
656	stress trait	abiotic stress trait	chemical stress sensitivity	plant growth hormone sensitivity	auxin sensitivity	auxin sensitivity
657	stress trait	abiotic stress trait	chemical stress sensitivity	plant growth hormone sensitivity	brassinosteroid sensitivity	brassinosteroid sensitivity
658	stress trait	abiotic stress trait	chemical stress sensitivity	plant growth hormone sensitivity	cytokinin sensitivity	cytokinin sensitivity
659	stress trait	abiotic stress trait	chemical stress sensitivity	plant growth hormone sensitivity	ethylene sensitivity	ethylene sensitivity
660	stress trait	abiotic stress trait	chemical stress sensitivity	plant growth hormone sensitivity	gibberellic acid sensitivity	seed dormancy
661	stress trait	abiotic stress trait	chemical stress sensitivity	plant growth hormone sensitivity	gibberellic acid sensitivity	vivipary
662	stress trait	abiotic stress trait	chemical stress sensitivity	plant growth hormone sensitivity	jasmonic acid sensitivity	jasmonic acid sensitivity
663	stress trait	abiotic stress trait	gravity response trait	gravity response trait	gravity response trait	gravity response trait
664	stress trait	abiotic stress trait	leaf water potential	relative water content	relative water content	relative water content
665	stress trait	abiotic stress trait	lodging incidence	lodging incidence	lodging incidence	lodging incidence
666	stress trait	abiotic stress trait	penetrated to total root ratio	penetrated to total root ratio	penetrated to total root ratio	penetrated to total root ratio
667	stress trait	abiotic stress trait	radiation response trait	light sensitivity	light intensity sensitivity	light intensity sensitivity
668	stress trait	abiotic stress trait	radiation response trait	light sensitivity	light quality sensitivity	blue light sensitivity
669	stress trait	abiotic stress trait	radiation response trait	light sensitivity	light quality sensitivity	far red light sensitivity
670	stress trait	abiotic stress trait	radiation response trait	light sensitivity	light quality sensitivity	red light sensitivity
671	stress trait	abiotic stress trait	radiation response trait	light sensitivity	light quality sensitivity	UV light sensitivity
672	stress trait	abiotic stress trait	radiation response trait	light sensitivity	photoperiod sensitivity trait	photoperiod-sensitive flowering time trait
673	stress trait	abiotic stress trait	radiation response trait	light sensitivity	phototropism	root phototropism
674	stress trait	abiotic stress trait	radiation response trait	light sensitivity	phototropism	shoot phototropism
675	stress trait	abiotic stress trait	relative growth rate	relative growth rate	relative growth rate	relative growth rate
676	stress trait	abiotic stress trait	root branching	root branching	root branching	root branching
677	stress trait	abiotic stress trait	root cracking	root cracking	root cracking	root cracking
678	stress trait	abiotic stress trait	root mass density	percent root mass density	percent root mass density 0-15	percent root mass density 0-15
679	stress trait	abiotic stress trait	root mass density	percent root mass density	percent root mass density 15-30	percent root mass density 15-30
680	stress trait	abiotic stress trait	root mass density	percent root mass density	percent root mass density 30-45	percent root mass density 30-45
681	stress trait	abiotic stress trait	root mass density	root mass density 0-15	percent root mass density 0-15	percent root mass density 0-15
682	stress trait	abiotic stress trait	root mass density	root mass density 15-30	percent root mass density 15-30	percent root mass density 15-30
683	stress trait	abiotic stress trait	root mass density	root mass density 30-45	percent root mass density 30-45	percent root mass density 30-45
684	stress trait	abiotic stress trait	root number	adventitious root number	adventitious root number	adventitious root number
685	stress trait	abiotic stress trait	root number	adventitious rootless	adventitious rootless	adventitious rootless
686	stress trait	abiotic stress trait	root number	crown root number	crown rootless	crown rootless
687	stress trait	abiotic stress trait	root number	deep root number	deep root number	deep root number
688	stress trait	abiotic stress trait	root number	lateral root number	lateral root number	lateral root number
689	stress trait	abiotic stress trait	root number	penetrated root number	penetrated root number	penetrated root number
690	stress trait	abiotic stress trait	root number	rootless	crown rootless	crown rootless
691	stress trait	abiotic stress trait	root number	rootless	radicleless	radicleless
692	stress trait	abiotic stress trait	root number	rootless	seminal rootless	seminal rootless
693	stress trait	abiotic stress trait	root number	total root number	total root number	total root number
694	stress trait	abiotic stress trait	root penetration index	root penetration index	root penetration index	root penetration index
695	stress trait	abiotic stress trait	root pulling force	root pulling force	root pulling force	root pulling force
696	stress trait	abiotic stress trait	root volume	root volume	root volume	root volume
697	stress trait	abiotic stress trait	root weight	deep root weight ratio	deep root weight ratio	deep root weight ratio
698	stress trait	abiotic stress trait	root weight	root dry weight	deep root dry weight	deep root dry weight
699	stress trait	abiotic stress trait	root weight	root dry weight	penetrated root dry weight	penetrated root dry weight
700	stress trait	abiotic stress trait	root weight	root dry weight	relative root dry weight	relative root dry weight
701	stress trait	abiotic stress trait	root weight	root dry weight	root dry weight to tiller number ratio	root dry weight to tiller number ratio
702	stress trait	abiotic stress trait	root weight	root fresh weight	root fresh weight	root fresh weight
703	stress trait	abiotic stress trait	rooting depth	rooting depth	rooting depth	rooting depth
704	stress trait	abiotic stress trait	stem length	basal tiller length	basal tiller length	basal tiller length
705	stress trait	abiotic stress trait	stem length	internode length	mesocotyl length	mesocotyl length
706	stress trait	abiotic stress trait	stem length	internode length	seedling hypocotyl length	seedling hypocotyl length
707	stress trait	abiotic stress trait	stem length	rhizome length	rhizome internode length	rhizome internode length
708	stress trait	abiotic stress trait	stem length	stem diameter	stem diameter	stem diameter
709	stress trait	abiotic stress trait	stem strength	brittle culm	brittle culm	brittle culm
710	stress trait	abiotic stress trait	stem strength	node shattering	node shattering	node shattering
711	stress trait	abiotic stress trait	stem strength	stem thickness	stem thickness	stem thickness
712	stress trait	abiotic stress trait	straighthead	straighthead	straighthead	straighthead
713	stress trait	abiotic stress trait	temperature response trait	cold tolerance	cold tolerance	cold tolerance
714	stress trait	abiotic stress trait	temperature response trait	heat tolerance	heat tolerance	heat tolerance
715	stress trait	abiotic stress trait	water stress trait	deepwater stress	deepwater stress	deepwater stress
716	stress trait	abiotic stress trait	water stress trait	drought related trait	drought recovery	drought recovery
717	stress trait	abiotic stress trait	water stress trait	drought related trait	drought sensitivity	drought susceptibility index
718	stress trait	abiotic stress trait	water stress trait	drought related trait	drought tolerance	drought tolerance
719	stress trait	abiotic stress trait	water stress trait	flooding related trait	elongation ability	elongation ability
720	stress trait	abiotic stress trait	water stress trait	flooding related trait	kneeing ability	kneeing ability
721	stress trait	abiotic stress trait	water stress trait	flooding related trait	plant survival percentage under submergence	plant survival percentage under submergence
722	stress trait	abiotic stress trait	water stress trait	flooding related trait	relative shoot elongation under submergence	relative shoot elongation under submergence
723	stress trait	abiotic stress trait	water stress trait	flooding related trait	submergence sensitivity	submergence tolerance
724	stress trait	abiotic stress trait	water stress trait	flooding related trait	total shoot elongation under submergence	total shoot elongation under submergence
725	stress trait	abiotic stress trait	water stress trait	humidity related trait	humidity related trait	humidity related trait
726	stress trait	abiotic stress trait	water stress trait	osmotic response sensitivity	osmotic response sensitivity	osmotic response sensitivity
727	stress trait	biotic stress trait	crop damage resistance	animal damage resistance	arachnid damage resistance	two-spotted spider mite resistance
728	stress trait	biotic stress trait	crop damage resistance	animal damage resistance	bird damage resistance	bird damage resistance
729	stress trait	biotic stress trait	crop damage resistance	animal damage resistance	insect damage resistance	insect damage resistance
730	stress trait	biotic stress trait	crop damage resistance	animal damage resistance	nematode damage resistance	Meloidogyne incognita resistance
731	stress trait	biotic stress trait	crop damage resistance	animal damage resistance	nematode damage resistance	Meloidogyne javanica resistance
732	stress trait	biotic stress trait	crop damage resistance	animal damage resistance	nematode damage resistance	ufra damage
733	stress trait	biotic stress trait	crop damage resistance	animal damage resistance	rat damage resistance	rat damage resistance
734	stress trait	biotic stress trait	crop damage resistance	disease resistance	bacterial disease resistance	bacterial blight disease resistance
735	stress trait	biotic stress trait	crop damage resistance	disease resistance	bacterial disease resistance	barley leaf streak resistance
736	stress trait	biotic stress trait	crop damage resistance	disease resistance	bacterial disease resistance	rice bacterial leaf streak disease resistance
737	stress trait	biotic stress trait	crop damage resistance	disease resistance	fungal disease resistance	bakanae disease resistance
738	stress trait	biotic stress trait	crop damage resistance	disease resistance	fungal disease resistance	barley common root rot resistance
739	stress trait	biotic stress trait	crop damage resistance	disease resistance	fungal disease resistance	barley leaf rust disease resistance
740	stress trait	biotic stress trait	crop damage resistance	disease resistance	fungal disease resistance	barley leaf scald disease resistance
741	stress trait	biotic stress trait	crop damage resistance	disease resistance	fungal disease resistance	barley net form net blotch disease resistance
742	stress trait	biotic stress trait	crop damage resistance	disease resistance	fungal disease resistance	barley powdery mildew disease resistance
743	stress trait	biotic stress trait	crop damage resistance	disease resistance	fungal disease resistance	barley septoria disease resistance
744	stress trait	biotic stress trait	crop damage resistance	disease resistance	fungal disease resistance	barley spot blotch disease resistance
745	stress trait	biotic stress trait	crop damage resistance	disease resistance	fungal disease resistance	barley spot form net blotch disease resistance
746	stress trait	biotic stress trait	crop damage resistance	disease resistance	fungal disease resistance	barley stripe rust disease resistance
747	stress trait	biotic stress trait	crop damage resistance	disease resistance	fungal disease resistance	blast disease resistance
748	stress trait	biotic stress trait	crop damage resistance	disease resistance	fungal disease resistance	brown spot disease resistance
749	stress trait	biotic stress trait	crop damage resistance	disease resistance	fungal disease resistance	cercospora leaf spot resistance
750	stress trait	biotic stress trait	crop damage resistance	disease resistance	fungal disease resistance	cucurbit downy mildew resistance
751	stress trait	biotic stress trait	crop damage resistance	disease resistance	fungal disease resistance	false smut disease resistance
752	stress trait	biotic stress trait	crop damage resistance	disease resistance	fungal disease resistance	fungal blight disease resistance
753	stress trait	biotic stress trait	crop damage resistance	disease resistance	fungal disease resistance	fungal infection related grain discoloration
754	stress trait	biotic stress trait	crop damage resistance	disease resistance	fungal disease resistance	kernel smut disease resistance
755	stress trait	biotic stress trait	crop damage resistance	disease resistance	fungal disease resistance	leaf scald disease resistance
756	stress trait	biotic stress trait	crop damage resistance	disease resistance	fungal disease resistance	narrow brown leaf spot disease resistance
757	stress trait	biotic stress trait	crop damage resistance	disease resistance	fungal disease resistance	NCLB area under disease progress curve
758	stress trait	biotic stress trait	crop damage resistance	disease resistance	fungal disease resistance	NCLB incubation period
759	stress trait	biotic stress trait	crop damage resistance	disease resistance	fungal disease resistance	pearl millet downy mildew resistance
760	stress trait	biotic stress trait	crop damage resistance	disease resistance	fungal disease resistance	sheath rot disease resistance
761	stress trait	biotic stress trait	crop damage resistance	disease resistance	fungal disease resistance	sorghum downy mildew resistance
762	stress trait	biotic stress trait	crop damage resistance	disease resistance	fungal disease resistance	sorghum rust resistance
763	stress trait	biotic stress trait	crop damage resistance	disease resistance	fungal disease resistance	stem rot disease resistance
764	stress trait	biotic stress trait	crop damage resistance	disease resistance	fungal disease resistance	udbatta disease resistance
765	stress trait	biotic stress trait	crop damage resistance	disease resistance	fungal disease resistance	wheat common root rot resistance
766	stress trait	biotic stress trait	crop damage resistance	disease resistance	fungal disease resistance	wheat leaf rust disease resistance
767	stress trait	biotic stress trait	crop damage resistance	disease resistance	fungal disease resistance	wheat powdery mildew disease resistance
768	stress trait	biotic stress trait	crop damage resistance	disease resistance	fungal disease resistance	wheat septoria leaf blotch disease resistance
769	stress trait	biotic stress trait	crop damage resistance	disease resistance	fungal disease resistance	wheat spot blotch disease resistance
770	stress trait	biotic stress trait	crop damage resistance	disease resistance	fungal disease resistance	wheat stripe rust disease resistance
771	stress trait	biotic stress trait	crop damage resistance	disease resistance	protist disease resistance	protist disease resistance
772	stress trait	biotic stress trait	crop damage resistance	disease resistance	resistance to disease by mycoplasma-like organism	yellow dwarf disease resistance
773	stress trait	biotic stress trait	crop damage resistance	disease resistance	viral disease resistance	barley yellow dwarf virus disease resistance
774	stress trait	biotic stress trait	crop damage resistance	disease resistance	viral disease resistance	rice grassy stunt 1 and 2 virus resistance
775	stress trait	biotic stress trait	crop damage resistance	disease resistance	viral disease resistance	rice hoja blanca disease resistance
776	stress trait	biotic stress trait	crop damage resistance	disease resistance	viral disease resistance	rice ragged stunt virus resistance
777	stress trait	biotic stress trait	crop damage resistance	disease resistance	viral disease resistance	rice tungro virus resistance
778	stress trait	biotic stress trait	crop damage resistance	disease resistance	viral disease resistance	rice yellow mottle virus resistance
779	stress trait	biotic stress trait	crop damage resistance	microbial damage resistance	bacterial disease resistance	bacterial blight disease resistance
780	stress trait	biotic stress trait	crop damage resistance	microbial damage resistance	bacterial disease resistance	barley leaf streak resistance
781	stress trait	biotic stress trait	crop damage resistance	microbial damage resistance	bacterial disease resistance	rice bacterial leaf streak disease resistance
782	stress trait	biotic stress trait	crop damage resistance	microbial damage resistance	protist disease resistance	protist disease resistance
783	stress trait	biotic stress trait	crop damage resistance	microbial damage resistance	resistance to disease by mycoplasma-like organism	yellow dwarf disease resistance
784	stress trait	biotic stress trait	crop damage resistance	microbial damage resistance	viral disease resistance	barley yellow dwarf virus disease resistance
785	stress trait	biotic stress trait	crop damage resistance	microbial damage resistance	viral disease resistance	rice grassy stunt 1 and 2 virus resistance
786	stress trait	biotic stress trait	crop damage resistance	microbial damage resistance	viral disease resistance	rice hoja blanca disease resistance
787	stress trait	biotic stress trait	crop damage resistance	microbial damage resistance	viral disease resistance	rice ragged stunt virus resistance
788	stress trait	biotic stress trait	crop damage resistance	microbial damage resistance	viral disease resistance	rice tungro virus resistance
789	stress trait	biotic stress trait	crop damage resistance	microbial damage resistance	viral disease resistance	rice yellow mottle virus resistance
790	stress trait	biotic stress trait	crop damage resistance	microbial damage resistance	watery lesion percentage	watery lesion percentage
791	stress trait	biotic stress trait	crop damage resistance	mimic response	mimic response	mimic response
792	stress trait	biotic stress trait	crop damage resistance	weed damage	allelopathic effect	allelopathic effect
793	stress trait	biotic stress trait	crop damage resistance	weed damage	broad-leaved weed	broad-leaved weed
794	stress trait	biotic stress trait	crop damage resistance	weed damage	grass weed	grass weed
795	stress trait	biotic stress trait	crop damage resistance	weed damage	parasitic weed	parasitic weed
796	stress trait	biotic stress trait	crop damage resistance	weed damage	sedge weed	sedge weed
797	stress trait	water stress trait	deepwater stress	deepwater stress	deepwater stress	deepwater stress
798	stress trait	water stress trait	drought related trait	drought recovery	drought recovery	drought recovery
799	stress trait	water stress trait	drought related trait	drought sensitivity	drought susceptibility index	drought susceptibility index
800	stress trait	water stress trait	drought related trait	drought tolerance	drought tolerance	drought tolerance
801	stress trait	water stress trait	flooding related trait	elongation ability	elongation ability	elongation ability
802	stress trait	water stress trait	flooding related trait	kneeing ability	kneeing ability	kneeing ability
803	stress trait	water stress trait	flooding related trait	plant survival percentage under submergence	plant survival percentage under submergence	plant survival percentage under submergence
804	stress trait	water stress trait	flooding related trait	relative shoot elongation under submergence	relative shoot elongation under submergence	relative shoot elongation under submergence
805	stress trait	water stress trait	flooding related trait	submergence sensitivity	submergence tolerance	submergence tolerance
806	stress trait	water stress trait	flooding related trait	total shoot elongation under submergence	total shoot elongation under submergence	total shoot elongation under submergence
807	stress trait	water stress trait	humidity related trait	humidity related trait	humidity related trait	humidity related trait
808	stress trait	water stress trait	osmotic response sensitivity	osmotic response sensitivity	osmotic response sensitivity	osmotic response sensitivity
809	yield trait	ethanol yield from biomass	ethanol yield from biomass	ethanol yield from biomass	ethanol yield from biomass	ethanol yield from biomass
810	yield trait	groat percentage	groat percentage	groat percentage	groat percentage	groat percentage
811	yield trait	harvest index	fruit harvest index	fruit harvest index	fruit harvest index	fruit harvest index
812	yield trait	harvest index	leaf harvest index	leaf harvest index	leaf harvest index	leaf harvest index
813	yield trait	harvest index	relative harvest index	relative harvest index	relative harvest index	relative harvest index
814	yield trait	harvest index	seed harvest index	seed harvest index	seed harvest index	seed harvest index
815	yield trait	heterosis	heterosis	heterosis	heterosis	heterosis
816	yield trait	hybrid incompatibility	f1-hybrid incompatibility	f1-hybrid incompatibility	f1-hybrid incompatibility	f1-hybrid incompatibility
817	yield trait	hybrid incompatibility	f2-generation sterility	f2-generation sterility	f2-generation sterility	f2-generation sterility
818	yield trait	male fertility restoration trait	male fertility restoration trait	male fertility restoration trait	male fertility restoration trait	male fertility restoration trait
819	yield trait	outcrossing potential	outcrossing potential	outcrossing potential	outcrossing potential	outcrossing potential
820	yield trait	panicle to tiller ratio	panicle to tiller ratio	panicle to tiller ratio	panicle to tiller ratio	panicle to tiller ratio
821	yield trait	ratooning ability	ratooning ability	ratooning ability	ratooning ability	ratooning ability
822	yield trait	relative yield	relative yield	relative yield	relative yield	relative yield
823	yield trait	root yield	root yield	root yield	root yield	root yield
824	yield trait	seed yield trait	seed yield trait	seed yield trait	seed yield trait	seed yield trait
825	yield trait	shoot system yield trait	forage yield	forage yield	seed yield trait	seed yield trait
826	yield trait	shoot system yield trait	fruit yield trait	fruit set trait	seed yield trait	seed yield trait
827	yield trait	shoot system yield trait	fruit yield trait	grain yield trait	average grain weight	polished grain weight
828	yield trait	shoot system yield trait	fruit yield trait	grain yield trait	grain number	filled grain number
829	yield trait	shoot system yield trait	fruit yield trait	grain yield trait	grain number	filled grain percentage
830	yield trait	shoot system yield trait	fruit yield trait	grain yield trait	grain number	grain number per plant
831	yield trait	shoot system yield trait	fruit yield trait	grain yield trait	grain number	unfilled grain number
832	yield trait	shoot system yield trait	fruit yield trait	grain yield trait	grain weight to panicle weight ratio	grain weight to panicle weight ratio
833	yield trait	shoot system yield trait	fruit yield trait	grain yield trait	grain yield per panicle	grain yield per panicle
834	yield trait	shoot system yield trait	fruit yield trait	grain yield trait	grain yield per plant	brown rice yield
835	yield trait	shoot system yield trait	infructescence yield trait	ear infructescence number	ear infructescence number	ear infructescence number
836	yield trait	shoot system yield trait	infructescence yield trait	kernel number per ear	kernel number per ear	kernel number per ear
837	yield trait	shoot system yield trait	infructescence yield trait	kernel number per row	kernel number per row	kernel number per row
838	yield trait	shoot system yield trait	infructescence yield trait	kernel row length	kernel row length	kernel row length
839	yield trait	shoot system yield trait	infructescence yield trait	kernel row number per ear	kernel row number per ear	kernel row number per ear
840	yield trait	shoot system yield trait	infructescence yield trait	rank number per ear	rank number per ear	rank number per ear
841	yield trait	shoot system yield trait	leaf yield trait	leaf yield trait	leaf yield trait	leaf yield trait
842	yield trait	shoot system yield trait	plant dry weight	relative total dry weight	relative total dry weight	relative total dry weight
843	yield trait	shoot system yield trait	plant dry weight	rhizome dry weight	rhizome dry weight	rhizome dry weight
844	yield trait	shoot system yield trait	plant dry weight	root dry weight	deep root dry weight	deep root dry weight
845	yield trait	shoot system yield trait	plant dry weight	root dry weight	penetrated root dry weight	penetrated root dry weight
846	yield trait	shoot system yield trait	plant dry weight	root dry weight	relative root dry weight	relative root dry weight
847	yield trait	shoot system yield trait	plant dry weight	root dry weight	root dry weight to tiller number ratio	root dry weight to tiller number ratio
848	yield trait	shoot system yield trait	plant dry weight	shoot dry weight	relative shoot dry weight	relative shoot dry weight
849	yield trait	shoot system yield trait	plant fresh weight	root fresh weight	root fresh weight	root fresh weight
850	yield trait	shoot system yield trait	plant fresh weight	shoot fresh weight	shoot fresh weight	shoot fresh weight
851	yield trait	shoot system yield trait	relative biomass	relative biomass	relative biomass	relative biomass
852	yield trait	shoot system yield trait	root to total biomass ratio	root to total biomass ratio	root to total biomass ratio	root to total biomass ratio
853	yield trait	shoot system yield trait	total biomass yield	total biomass yield	total biomass yield	total biomass yield
854	yield trait	shoot weight	inflorescence weight	spikelet weight	spikelet weight	spikelet weight
855	yield trait	shoot weight	infructescence weight	ear weight	ear weight	ear weight
856	yield trait	shoot weight	infructescence weight	panicle weight	panicle weight	panicle weight
857	yield trait	shoot weight	shoot dry weight	relative shoot dry weight	relative shoot dry weight	relative shoot dry weight
858	yield trait	shoot weight	shoot fresh weight	shoot fresh weight	shoot fresh weight	shoot fresh weight
859	yield trait	spikelet number	large vascular bundle number to spikelet number ratio	large vascular bundle number to spikelet number ratio	large vascular bundle number to spikelet number ratio	large vascular bundle number to spikelet number ratio
860	yield trait	spikelet number	relative spikelet number	relative spikelet number	relative spikelet number	relative spikelet number
861	yield trait	spikelet number	spikelets per panicle length	spikelets per panicle length	spikelets per panicle length	spikelets per panicle length
862	yield trait	starch yield	starch yield	starch yield	starch yield	starch yield
863	yield trait	tillering ability	nodal tillering	nodal tillering	nodal tillering	nodal tillering
864	yield trait	tillering ability	tiller bud dormancy	tiller bud dormancy	tiller bud dormancy	tiller bud dormancy
