# Supplementary material for: Trait ontology analysis based on association mapping studies bridges the gap between crop genomics and Phenomics
Source: BMC Genomics. 2019 Jun 3;20:443. doi: 10.1186/s12864-019-5812-0 (PMC6547493; doi:10.1186/s12864-019-5812-0)
Supplement: Supplementary file 2 — Table S2.Reference information of GWAS. (XLSX 13 kb) [file 12864_2019_5812_MOESM2_ESM.xlsx]

## Sheet: Sheet1
Table S2 Reference information of GWAS
Species	Reference of author, time and journal name	Reference title
rice	Huang et al.,2010,Nature Genetics	Genome-wide association studies of 14 agronomic traits in rice landraces
rice	Zhao et al.,2011,Nature Communications	Genome-wide association mapping reveals a rich genetic architecture of complex traits in Oryza sativa
rice	Huang et al.,2011,Nature Genetics	Genome-wide association study of flowering time and grain yield traits in a worldwide collection of rice germplasm
rice	Courtois et al.,2013,Plos One	Genome-wide association mapping of root traits in a japonica rice panel
rice	Wang et al.,2014,BMC Plant Biology	Genome-wide association study of blast resistance in indica rice
rice	Phung et al.,2014,BMC Plant Biology	Characterization of a panel of Vietnamese rice varieties using DArT and SNP markers for association mapping purposes
rice	Shao et al.,2014,Journal of Agricultural and Food Chemistry	Analysis of genotype ?? environment interactions for polyphenols and antioxidant capacity of rice by association mapping
rice	Yang et al.,2014,Nature Communications	Combining high-throughput phenotyping and genome-wide association studies to reveal natural genetic variation in rice
rice	Chen et al.,2014,Nature Genetics	Genome-wide association analyses provide genetic and biochemical insights into natural variation in rice metabolism
rice	Norton et al.,2014,Plos One	Genome wide association mapping of grain arsenic, copper, molybdenum and zinc in rice (Oryza sativa L.) grown at four international field sites
rice	Lu et al.,2015,BMC Genomics	Genetic variation and association mapping for 12 agronomic traits in indica rice
rice	Wu et al.,2015,BMC Plant Biology	Genome-wide association mapping focusing on a rice population derived from rice breeding programs in a region
rice	Kumar et al.,2015,DNA Research	Genome-wide association mapping of salinity tolerance in rice (Oryza sativa)
rice	Rebolledo et al.,2015,Journal of Experimental Botany	Phenotypic and genetic dissection of component traits for early vigour in rice using plant growth modelling, sugar content analyses and association mapping
rice	Ueda et al.,2015,Journal of Experimental Botany	Genetic dissection of ozone tolerance in rice (Oryza sativa L.) by a genome-wide association study
rice	Yang et al.,2015,Journal of Experimental Botany	Genome-wide association study of rice (Oryza sativa L.) leaf traits with a high-throughput leaf scorer
rice	Wang et al.,2015,Molecular Plant	Genetic architecture of natural variation in rice chlorophyll content revealed by a genome-wide association study
rice	Matsuda et al.,2015,Plant Journal	Metabolome-genome-wide association study dissects genetic architecture for generating natural variation in rice secondary metabolism
rice	Qiu et al.,2015,Plos One	Genome-wide association study of grain appearance and milling quality in a worldwide collection of indica rice germplasm
rice	Begum et al.,2015,Plos One	Genome-wide association mapping for yield and other agronomic traits in an elite breeding population of tropical rice (Oryza sativa)
rice	Zhang et al.,2015,Rice Science	Genome-wide association studies reveal new genetic targets for five panicle traits of international rice varieties
rice	Magwa et al.,2016,BMC Genomics	Genome-wide association mapping revealed a diverse genetic basis of seed dormancy across subpopulations in rice (Oryza sativa L.)
rice	Ma et al.,2016,Frontiers in Plant Science	Genome-wide association study for plant height and grain yield in rice under contrasting moisture regimes
rice	Han et al.,2016,Frontiers in Plant Science	Genome-wide association studies reveal that diverse heading date genes respond to short and long day lengths between indica and japonica rice
rice	Rebolledo et al.,2016,Frontiers in Plant Science	Combining image analysis, genome wide association studies and different field trials to reveal stable genetic regions related to panicle architecture and the number of spikelets per panicle in rice
rice	Xu et al.,2016,Journal of Agricultural and Food Chemistry	Genome-wide association mapping of polyphenol contents and antioxidant capacity in whole-grain rice
rice	Yano et al.,2016,Nature Genetics	Genome-wide association study using whole-genome sequencing rapidly identifies new genes influencing agronomic traits in rice
rice	Bai et al.,2016,Plant Genome	Genome-wide association analysis reveals different genetic control in panicle architecture between indica and japonica rice
rice	Feng et al.,2016,Planta	Genome wide association mapping for grain shape traits in indica rice
rice	Biscarini et al.,2016,Plos One	Genome-wide association study for traits related to plant and grain morphology, and root architecture in temperate rice accessions
rice	Zhu et al.,2016,Rice	A genome-wide association study of field resistance to magnaporthe oryzae in rice
rice	Wang et al.,2016,Rice	Genome-wide association mapping of cold tolerance genes at the seedling stage in rice
rice	Zhou et al.,2016,Scientific Report	Dissection of genetic architecture of rice plant height and heading date by multiple-strategy-based association studies
rice	Kang et al.,2016,Molecular Plant Pathology	Dissection of the genetic architecture of rice resistance to the blast fungus Magnaporthe oryzae
maize	Setter et al.,2010,Journal of Experimental Botany	Genetic association mapping identifies single nucleotide polymorphisms in genes that affect abscisic acid levels in maize floral tissues during drought
maize	Kump et al.,2011,Nature genetics	Genome-wide association study of quantitative resistance to southern leaf blight in the maize nested association mapping population
maize	Tian et al.,2011,Nature genetics	Genome-wide association study of leaf architecture in the maize nested association mapping population
maize	Brown et al.,2011,Plos Genetics	Distinct Genetic Architectures for Male and Female Inflorescence Traits of Maize
maize	Weng et al.,2011,Plos One	Genome-wide association study identifies candidate genes that affect plant height in chinese elite maize (Zea mays L.) inbred lines
maize	Li et al.,2012,Nature Genetics	Genome-wide association study dissects the genetic architecture of oil biosynthesis in maize kernels
maize	Wang et al.,2012,Plant Science	Genome-wide association study (GWAS) of resistance to head smut in maize
maize	Riedelsheimer et al.,2012,Proceedings of the National Academy of Sciences(USA)	Genome-wide association mapping of leaf metabolic profiles for dissecting complex traits in maize
maize	Lipka et al.,2013,G3: Genes, Genomes, Genetics	Genome-wide association study and pathway-level analysis of tocochromanol levels in maize grain
maize	Zila et al.,2013,G3: Genes, Genomes, Genetics	A genome-wide association study reveals genes associated with fusarium ear rot resistance in a maize core diversity panel
maize	Huang et al.,2013,Journal of Integrative Plant Biology	Genome???wide association analysis of ten chilling tolerance indices at the germination and seedling stages in maize
maize	Strigens et al.,2013,Plant,Cell and Environment	Association mapping for chilling tolerance in elite flint and dent maize inbred lines evaluated in growth chamber and field experiments
maize	Peiffer et al.,2013,Plos One	The Genetic architecture of maize stalk strength
maize	Riedelsheimer et al.,2013,Scientific report	The maize leaf lipidome shows multilevel genetic control and high predictive value for agronomic traits
maize	Xue et al.,2013,Theoretical and Applied genetics	Genome wide association analysis for nine agronomic traits in maize under well watered and water stressed conditions
maize	Thirunavukkarasu et al.,2014,BMC Genomics	Functional mechanisms of drought tolerance in subtropical maize (Zea mays L.) identified using genome-wide association mapping
maize	Bian et al.,2014,BMC Genomics	Limits on the reproducibility of marker associations with southern leaf blight resistance in the maize nested association mapping population
maize	Zila et al.,2014,BMC Plant Biology	Genome-wide association study of Fusarium ear rot disease in the U.S.A. maize inbred line collection
maize	Owens et al.,2014,Genetics	A foundation for provitamin a biofortification of maize: genome-wide association and genomic prediction models of carotenoid levels
maize	Peiffer et al.,2014,Genetics	The genetic architecture of maize height
maize	Wen et al.,2014,Nature Communications	Metabolome-based genome-wide association study of maize kernel leads to novel biochemical insights
maize	Yang et al.,2014,Plos Genetics	Genome wide association studies using a new nonparametric model reveal the genetic architecture of 17 agronomic traits in an enlarged maize association panel
maize	Wallace et al.,2014,Plos Genetics	Association mapping across numerous traits reveals patterns of functional variation in maize
maize	Benke et al.,2015,BMC Genetics	Genome-wide association mapping of iron homeostasis in the maize association population
maize	Pace et al.,2015,BMC Genetics	Genome-wide association analysis of seedling root development in maize (Zea mays L.)
maize	Samayoa et al.,2015,BMC Plant Biology	Genome-wide association study reveals a set of genes associated with resistance to the Mediterranean corn borer (Sesamia nonagrioides L.) in a maize diversity panel
maize	Mammadov et al.,2015,BMC Genetics	Combining powers of linkage and association mapping for precise dissection of QTL controlling resistance to gray leaf spot disease in maize (Zea mays L.)
maize	Warburton et al.,2015,Crop Science	Genome-wide association mapping of aspergillus avus and a atoxin accumulation resistance in maize
maize	Ding et al.,2015,BMC Plant Biology	Genome-wide association mapping reveals novel sources of resistance to northern corn leaf blight in maize
maize	Barrero Farfan et al.,2015,Plos One	Genome wide association study for drought, aflatoxin resistance, and important agronomic traits of maize hybrids in the sub-tropics
maize	Chen et al.,2015,Plos One	Genome-wide association implicates candidate genes conferring resistance to maize rough dwarf disease in maize
maize	Zhang et al.,2015,Plant Physiology	Genome-wide association of carbon and nitrogen metabolism in the maize nested association mapping population
maize	Suwarno et al.,2015,Theoretical and Applied genetics	Genome wide association analysis reveals new targets for carotenoid biofortifcation in maize
maize	Gowda et al.,2015,Theoretical and Applied genetics	Genome wide association and genomic prediction of resistance to maize lethal necrosis disease in tropical maize germplasm
maize	Cui et al.,2016,BMC genomics	Genome-wide association study (GWAS) reveals the genetic architecture of four husk traits in maize
maize	Revilla et al.,2016,BMC Plant Biology	Association mapping for cold tolerance in two large maize inbred panels
maize	Wang et al.,2016,BMC Plant Biology	Genome-wide association analysis of forage quality in maize mature stalk
maize	Liu et al.,2016,Frontiers in Plant Science	Genome-wide association study identifies candidate genes for starch content regulation in maize kernels
maize	Li et al.,2016,Frontiers in Plant Science	Combined linkage and association mapping reveals QTL and candidate genes for plant and ear height in maize
maize	Chen et al.,2016,G3: Genes, Genomes, Genetics	Genome-wide association study and QTL mapping reveal genomic loci associated with fusarium ear rot resistance in tropical maize germplasm
maize	Wu et al.,2016,Plant Biotechnology Journal	Joint-linkage mapping and GWAS reveal extensive genetic loci that regulate male inflorescence size in maize
maize	Li et al.,2016,Plant Journal	Identification of genetic variants associated with maize flowering time using an extremely large multi-genetic background population
maize	Li et al.,2016,Plos One	Genome-wide association study reveals the genetic basis of stalk cell wall components in maize
maize	Zhang et al.,2016,Theoretical and Applied genetics	Genome-wide association studies of drought-related metabolic changes in maize using an enlarged SNP panel
maize	Zhang et al.,2016,Toxins	Confirmation and fine mapping of a major QTL for aflatoxin resistance in maize using a combination of linkage and association mapping
