# Supplementary material for: Trait ontology analysis based on association mapping studies bridges the gap between crop genomics and Phenomics
Source: BMC Genomics. 2019 Jun 3;20:443. doi: 10.1186/s12864-019-5812-0 (PMC6547493; doi:10.1186/s12864-019-5812-0)
Supplement: Supplementary file 3 — Table S3. 10 k and 25 k TO datasets in maize. (XLSX 1535 kb) [file 12864_2019_5812_MOESM3_ESM.xlsx]

## Sheet: Sheet1
Table S3 10k and 25k TO datasets in maize.
Type	ID	Gene	TO term	TO:ID
10k	1	GRMZM2G141386	biochemical trait	TO:0000277
10k	2	GRMZM2G141386	biological process related trait	TO:0000283
10k	3	GRMZM2G141386	physiological process related trait	TO:0000349
10k	4	GRMZM2G141386	leaf water potential	TO:0000131
10k	5	GRMZM2G141386	relative water content	TO:0000136
10k	6	GRMZM2G007206	biochemical trait	TO:0000277
10k	7	GRMZM2G007206	biological process related trait	TO:0000283
10k	8	GRMZM2G007206	physiological process related trait	TO:0000349
10k	9	GRMZM2G007206	lignin biosynthesis trait	TO:0000733
10k	10	GRMZM2G005652	biochemical trait	TO:0000277
10k	11	GRMZM2G005652	biological process related trait	TO:0000283
10k	12	GRMZM2G005652	physiological process related trait	TO:0000349
10k	13	GRMZM2G005652	lignin biosynthesis trait	TO:0000733
10k	14	GRMZM2G010871	biochemical trait	TO:0000277
10k	15	GRMZM2G010871	biological process related trait	TO:0000283
10k	16	GRMZM2G010871	physiological process related trait	TO:0000349
10k	17	GRMZM2G010871	lignin biosynthesis trait	TO:0000733
10k	18	GRMZM2G103773	biochemical trait	TO:0000277
10k	19	GRMZM2G103773	biological process related trait	TO:0000283
10k	20	GRMZM2G103773	physiological process related trait	TO:0000349
10k	21	GRMZM2G103773	photosynthetic ability	TO:0000316
10k	22	GRMZM2G172244	biochemical trait	TO:0000277
10k	23	GRMZM2G172244	biological process related trait	TO:0000283
10k	24	GRMZM2G172244	physiological process related trait	TO:0000349
10k	25	GRMZM2G172244	photosynthetic rate	TO:0001015
10k	26	GRMZM2G175818	biochemical trait	TO:0000277
10k	27	GRMZM2G175818	enzymatic activity and protein content related trait	TO:0000282
10k	28	GRMZM2G175818	enzyme activity trait	TO:0000599
10k	29	GRMZM2G175818	ADP glucose pyrophosphorylase activity trait	TO:0000284
10k	30	GRMZM2G169890	biochemical trait	TO:0000277
10k	31	GRMZM2G169890	enzymatic activity and protein content related trait	TO:0000282
10k	32	GRMZM2G169890	enzyme activity trait	TO:0000599
10k	33	GRMZM2G169890	ADP glucose pyrophosphorylase activity trait	TO:0000284
10k	34	GRMZM2G147481	biochemical trait	TO:0000277
10k	35	GRMZM2G147481	enzymatic activity and protein content related trait	TO:0000282
10k	36	GRMZM2G147481	enzyme activity trait	TO:0000599
10k	37	GRMZM2G147481	ADP glucose pyrophosphorylase activity trait	TO:0000284
10k	38	GRMZM5G800112	biochemical trait	TO:0000277
10k	39	GRMZM5G800112	enzymatic activity and protein content related trait	TO:0000282
10k	40	GRMZM5G800112	enzyme activity trait	TO:0000599
10k	41	GRMZM5G800112	ADP glucose pyrophosphorylase activity trait	TO:0000284
10k	42	GRMZM2G173067	biochemical trait	TO:0000277
10k	43	GRMZM2G173067	enzymatic activity and protein content related trait	TO:0000282
10k	44	GRMZM2G173067	enzyme activity trait	TO:0000599
10k	45	GRMZM2G173067	ADP glucose pyrophosphorylase activity trait	TO:0000284
10k	46	GRMZM2G043584	biochemical trait	TO:0000277
10k	47	GRMZM2G043584	enzymatic activity and protein content related trait	TO:0000282
10k	48	GRMZM2G043584	enzyme activity trait	TO:0000599
10k	49	GRMZM2G043584	ADP glucose pyrophosphorylase activity trait	TO:0000284
10k	50	GRMZM2G085411	biochemical trait	TO:0000277
10k	51	GRMZM2G085411	enzymatic activity and protein content related trait	TO:0000282
10k	52	GRMZM2G085411	protein content	TO:0000598
10k	53	GRMZM2G085411	glutamine synthetase content	TO:0000305
10k	54	GRMZM2G085474	biochemical trait	TO:0000277
10k	55	GRMZM2G085474	enzymatic activity and protein content related trait	TO:0000282
10k	56	GRMZM2G085474	protein content	TO:0000598
10k	57	GRMZM2G085474	glutamine synthetase content	TO:0000305
10k	58	GRMZM2G479539	biochemical trait	TO:0000277
10k	59	GRMZM2G479539	enzymatic activity and protein content related trait	TO:0000282
10k	60	GRMZM2G479539	protein content	TO:0000598
10k	61	GRMZM2G479539	glutamine synthetase content	TO:0000305
10k	62	GRMZM2G112242	biochemical trait	TO:0000277
10k	63	GRMZM2G112242	enzymatic activity and protein content related trait	TO:0000282
10k	64	GRMZM2G112242	protein content	TO:0000598
10k	65	GRMZM2G112242	glutamine synthetase content	TO:0000305
10k	66	GRMZM2G411041	biochemical trait	TO:0000277
10k	67	GRMZM2G411041	enzymatic activity and protein content related trait	TO:0000282
10k	68	GRMZM2G411041	protein content	TO:0000598
10k	69	GRMZM2G411041	glutamine synthetase content	TO:0000305
10k	70	GRMZM2G147596	biochemical trait	TO:0000277
10k	71	GRMZM2G147596	enzymatic activity and protein content related trait	TO:0000282
10k	72	GRMZM2G147596	protein content	TO:0000598
10k	73	GRMZM2G147596	glutamine synthetase content	TO:0000305
10k	74	GRMZM2G152555	biochemical trait	TO:0000277
10k	75	GRMZM2G152555	enzymatic activity and protein content related trait	TO:0000282
10k	76	GRMZM2G152555	protein content	TO:0000598
10k	77	GRMZM2G152555	glutamine synthetase content	TO:0000305
10k	78	GRMZM2G136426	biochemical trait	TO:0000277
10k	79	GRMZM2G136426	enzymatic activity and protein content related trait	TO:0000282
10k	80	GRMZM2G136426	protein content	TO:0000598
10k	81	GRMZM2G136426	glutamine synthetase content	TO:0000305
10k	82	GRMZM2G127181	biochemical trait	TO:0000277
10k	83	GRMZM2G127181	enzymatic activity and protein content related trait	TO:0000282
10k	84	GRMZM2G127181	protein content	TO:0000598
10k	85	GRMZM2G127181	soluble protein content	TO:0000325
10k	86	GRMZM2G306919	biochemical trait	TO:0000277
10k	87	GRMZM2G306919	enzymatic activity and protein content related trait	TO:0000282
10k	88	GRMZM2G306919	protein content	TO:0000598
10k	89	GRMZM2G306919	soluble protein content	TO:0000325
10k	90	GRMZM2G136534	biochemical trait	TO:0000277
10k	91	GRMZM2G136534	metabolite content related trait	TO:0000281
10k	92	GRMZM2G136534	amino acid content	TO:0002673
10k	93	GRMZM2G136534	proline content	TO:0006002
10k	94	GRMZM2G127656	biochemical trait	TO:0000277
10k	95	GRMZM2G127656	metabolite content related trait	TO:0000281
10k	96	GRMZM2G127656	amino acid content	TO:0002673
10k	97	GRMZM2G127656	proline content	TO:0006002
10k	98	GRMZM2G073755	biochemical trait	TO:0000277
10k	99	GRMZM2G073755	metabolite content related trait	TO:0000281
10k	100	GRMZM2G073755	carbohydrate content	TO:0000291
10k	101	GRMZM2G073755	sugar content	TO:0000333
10k	102	GRMZM2G073755	oligosaccharide content	TO:0006003
10k	103	GRMZM2G073755	fructose content	TO:0006005
10k	104	GRMZM2G703688	biochemical trait	TO:0000277
10k	105	GRMZM2G703688	metabolite content related trait	TO:0000281
10k	106	GRMZM2G703688	carbohydrate content	TO:0000291
10k	107	GRMZM2G703688	sugar content	TO:0000333
10k	108	GRMZM2G703688	oligosaccharide content	TO:0006003
10k	109	GRMZM2G703688	fructose content	TO:0006005
10k	110	GRMZM2G086869	biochemical trait	TO:0000277
10k	111	GRMZM2G086869	metabolite content related trait	TO:0000281
10k	112	GRMZM2G086869	carbohydrate content	TO:0000291
10k	113	GRMZM2G086869	sugar content	TO:0000333
10k	114	GRMZM2G086869	oligosaccharide content	TO:0006003
10k	115	GRMZM2G086869	fructose content	TO:0006005
10k	116	GRMZM2G445602	biochemical trait	TO:0000277
10k	117	GRMZM2G445602	metabolite content related trait	TO:0000281
10k	118	GRMZM2G445602	carbohydrate content	TO:0000291
10k	119	GRMZM2G445602	sugar content	TO:0000333
10k	120	GRMZM2G445602	oligosaccharide content	TO:0006003
10k	121	GRMZM2G445602	fructose content	TO:0006005
10k	122	GRMZM2G344187	biochemical trait	TO:0000277
10k	123	GRMZM2G344187	metabolite content related trait	TO:0000281
10k	124	GRMZM2G344187	carbohydrate content	TO:0000291
10k	125	GRMZM2G344187	sugar content	TO:0000333
10k	126	GRMZM2G344187	oligosaccharide content	TO:0006003
10k	127	GRMZM2G344187	sucrose content	TO:0000328
10k	128	GRMZM2G175818	metabolite content related trait	TO:0000281
10k	129	GRMZM2G175818	carbohydrate content	TO:0000291
10k	130	GRMZM2G175818	sugar content	TO:0000333
10k	131	GRMZM2G175818	oligosaccharide content	TO:0006003
10k	132	GRMZM2G175818	sucrose content	TO:0000328
10k	133	GRMZM2G346750	biochemical trait	TO:0000277
10k	134	GRMZM2G346750	metabolite content related trait	TO:0000281
10k	135	GRMZM2G346750	carbohydrate content	TO:0000291
10k	136	GRMZM2G346750	sugar content	TO:0000333
10k	137	GRMZM2G346750	oligosaccharide content	TO:0006003
10k	138	GRMZM2G346750	sucrose content	TO:0000328
10k	139	GRMZM2G415251	biochemical trait	TO:0000277
10k	140	GRMZM2G415251	metabolite content related trait	TO:0000281
10k	141	GRMZM2G415251	carbohydrate content	TO:0000291
10k	142	GRMZM2G415251	sugar content	TO:0000333
10k	143	GRMZM2G415251	oligosaccharide content	TO:0006003
10k	144	GRMZM2G415251	sucrose content	TO:0000328
10k	145	GRMZM2G114234	biochemical trait	TO:0000277
10k	146	GRMZM2G114234	metabolite content related trait	TO:0000281
10k	147	GRMZM2G114234	carbohydrate content	TO:0000291
10k	148	GRMZM2G114234	sugar content	TO:0000333
10k	149	GRMZM2G114234	oligosaccharide content	TO:0006003
10k	150	GRMZM2G114234	sucrose content	TO:0000328
10k	151	GRMZM2G114232	biochemical trait	TO:0000277
10k	152	GRMZM2G114232	metabolite content related trait	TO:0000281
10k	153	GRMZM2G114232	carbohydrate content	TO:0000291
10k	154	GRMZM2G114232	sugar content	TO:0000333
10k	155	GRMZM2G114232	oligosaccharide content	TO:0006003
10k	156	GRMZM2G114232	sucrose content	TO:0000328
10k	157	GRMZM2G114190	biochemical trait	TO:0000277
10k	158	GRMZM2G114190	metabolite content related trait	TO:0000281
10k	159	GRMZM2G114190	carbohydrate content	TO:0000291
10k	160	GRMZM2G114190	sugar content	TO:0000333
10k	161	GRMZM2G114190	oligosaccharide content	TO:0006003
10k	162	GRMZM2G114190	sucrose content	TO:0000328
10k	163	GRMZM2G162535	biochemical trait	TO:0000277
10k	164	GRMZM2G162535	metabolite content related trait	TO:0000281
10k	165	GRMZM2G162535	carbohydrate content	TO:0000291
10k	166	GRMZM2G162535	sugar content	TO:0000333
10k	167	GRMZM2G162535	oligosaccharide content	TO:0006003
10k	168	GRMZM2G162535	sucrose content	TO:0000328
10k	169	GRMZM2G471814	biochemical trait	TO:0000277
10k	170	GRMZM2G471814	metabolite content related trait	TO:0000281
10k	171	GRMZM2G471814	carbohydrate content	TO:0000291
10k	172	GRMZM2G471814	sugar content	TO:0000333
10k	173	GRMZM2G471814	oligosaccharide content	TO:0006003
10k	174	GRMZM2G471814	sucrose content	TO:0000328
10k	175	GRMZM2G330436	biochemical trait	TO:0000277
10k	176	GRMZM2G330436	metabolite content related trait	TO:0000281
10k	177	GRMZM2G330436	carbohydrate content	TO:0000291
10k	178	GRMZM2G330436	sugar content	TO:0000333
10k	179	GRMZM2G330436	oligosaccharide content	TO:0006003
10k	180	GRMZM2G330436	sucrose content	TO:0000328
10k	181	GRMZM2G127309	biochemical trait	TO:0000277
10k	182	GRMZM2G127309	metabolite content related trait	TO:0000281
10k	183	GRMZM2G127309	carbohydrate content	TO:0000291
10k	184	GRMZM2G127309	sugar content	TO:0000333
10k	185	GRMZM2G127309	oligosaccharide content	TO:0006003
10k	186	GRMZM2G127309	sucrose content	TO:0000328
10k	187	GRMZM2G068699	biochemical trait	TO:0000277
10k	188	GRMZM2G068699	metabolite content related trait	TO:0000281
10k	189	GRMZM2G068699	carbohydrate content	TO:0000291
10k	190	GRMZM2G068699	sugar content	TO:0000333
10k	191	GRMZM2G068699	polysaccharide content	TO:0006007
10k	192	GRMZM2G068699	starch content	TO:0000696
10k	193	GRMZM2G471814	total soluble sugar content	TO:0000340
10k	194	GRMZM2G330436	total soluble sugar content	TO:0000340
10k	195	GRMZM2G005844	biochemical trait	TO:0000277
10k	196	GRMZM2G005844	metabolite content related trait	TO:0000281
10k	197	GRMZM2G005844	carbohydrate content	TO:0000291
10k	198	GRMZM2G005844	sugar content	TO:0000333
10k	199	GRMZM2G005844	total soluble sugar content	TO:0000340
10k	200	GRMZM2G031790	biochemical trait	TO:0000277
10k	201	GRMZM2G031790	metabolite content related trait	TO:0000281
10k	202	GRMZM2G031790	fat and essential oil content	TO:0000604
10k	203	GRMZM2G031790	linoleic acid content	TO:0005001
10k	204	GRMZM2G031718	biochemical trait	TO:0000277
10k	205	GRMZM2G031718	metabolite content related trait	TO:0000281
10k	206	GRMZM2G031718	fat and essential oil content	TO:0000604
10k	207	GRMZM2G031718	linoleic acid content	TO:0005001
10k	208	GRMZM2G020523	biochemical trait	TO:0000277
10k	209	GRMZM2G020523	metabolite content related trait	TO:0000281
10k	210	GRMZM2G020523	fat and essential oil content	TO:0000604
10k	211	GRMZM2G020523	linoleic acid content	TO:0005001
10k	212	GRMZM2G094742	biochemical trait	TO:0000277
10k	213	GRMZM2G094742	metabolite content related trait	TO:0000281
10k	214	GRMZM2G094742	fat and essential oil content	TO:0000604
10k	215	GRMZM2G094742	linoleic acid content	TO:0005001
10k	216	GRMZM2G094850	biochemical trait	TO:0000277
10k	217	GRMZM2G094850	metabolite content related trait	TO:0000281
10k	218	GRMZM2G094850	fat and essential oil content	TO:0000604
10k	219	GRMZM2G094850	linoleic acid content	TO:0005001
10k	220	GRMZM2G113158	biochemical trait	TO:0000277
10k	221	GRMZM2G113158	metabolite content related trait	TO:0000281
10k	222	GRMZM2G113158	fat and essential oil content	TO:0000604
10k	223	GRMZM2G113158	linoleic acid content	TO:0005001
10k	224	GRMZM2G059064	biochemical trait	TO:0000277
10k	225	GRMZM2G059064	metabolite content related trait	TO:0000281
10k	226	GRMZM2G059064	fat and essential oil content	TO:0000604
10k	227	GRMZM2G059064	stearic acid content	TO:0005003
10k	228	GRMZM2G059029	biochemical trait	TO:0000277
10k	229	GRMZM2G059029	metabolite content related trait	TO:0000281
10k	230	GRMZM2G059029	fat and essential oil content	TO:0000604
10k	231	GRMZM2G059029	stearic acid content	TO:0005003
10k	232	GRMZM2G358924	biochemical trait	TO:0000277
10k	233	GRMZM2G358924	metabolite content related trait	TO:0000281
10k	234	GRMZM2G358924	fat and essential oil content	TO:0000604
10k	235	GRMZM2G358924	stearic acid content	TO:0005003
10k	236	GRMZM2G144995	biochemical trait	TO:0000277
10k	237	GRMZM2G144995	metabolite content related trait	TO:0000281
10k	238	GRMZM2G144995	fat and essential oil content	TO:0000604
10k	239	GRMZM2G144995	stearic acid content	TO:0005003
10k	240	GRMZM2G445791	biochemical trait	TO:0000277
10k	241	GRMZM2G445791	metabolite content related trait	TO:0000281
10k	242	GRMZM2G445791	fat and essential oil content	TO:0000604
10k	243	GRMZM2G445791	stearic acid content	TO:0005003
10k	244	GRMZM2G062357	biochemical trait	TO:0000277
10k	245	GRMZM2G062357	metabolite content related trait	TO:0000281
10k	246	GRMZM2G062357	fat and essential oil content	TO:0000604
10k	247	GRMZM2G062357	stearic acid content	TO:0005003
10k	248	GRMZM2G019799	biochemical trait	TO:0000277
10k	249	GRMZM2G019799	metabolite content related trait	TO:0000281
10k	250	GRMZM2G019799	growth hormone content	TO:0000476
10k	251	GRMZM2G019799	abscisic acid concentration	TO:0000478
10k	252	GRMZM2G132623	biochemical trait	TO:0000277
10k	253	GRMZM2G132623	metabolite content related trait	TO:0000281
10k	254	GRMZM2G132623	growth hormone content	TO:0000476
10k	255	GRMZM2G132623	abscisic acid concentration	TO:0000478
10k	256	GRMZM2G132607	biochemical trait	TO:0000277
10k	257	GRMZM2G132607	metabolite content related trait	TO:0000281
10k	258	GRMZM2G132607	growth hormone content	TO:0000476
10k	259	GRMZM2G132607	abscisic acid concentration	TO:0000478
10k	260	GRMZM2G469371	biochemical trait	TO:0000277
10k	261	GRMZM2G469371	metabolite content related trait	TO:0000281
10k	262	GRMZM2G469371	phytochemical compound content	TO:0000674
10k	263	GRMZM2G469371	carotenoid content	TO:0000496
10k	264	GRMZM2G469371	carotene content	TO:0000289
10k	265	GRMZM2G469371	acyclic carotene content	TO:0002698
10k	266	GRMZM2G469371	xanthophyll content	TO:0000301
10k	267	GRMZM2G469371	zeaxanthin content	TO:0020078
10k	268	GRMZM2G156800	biochemical trait	TO:0000277
10k	269	GRMZM2G156800	metabolite content related trait	TO:0000281
10k	270	GRMZM2G156800	phytochemical compound content	TO:0000674
10k	271	GRMZM2G156800	carotenoid content	TO:0000496
10k	272	GRMZM2G156800	carotene content	TO:0000289
10k	273	GRMZM2G156800	acyclic carotene content	TO:0002698
10k	274	GRMZM2G070943	biochemical trait	TO:0000277
10k	275	GRMZM2G070943	metabolite content related trait	TO:0000281
10k	276	GRMZM2G070943	phytochemical compound content	TO:0000674
10k	277	GRMZM2G070943	carotenoid content	TO:0000496
10k	278	GRMZM2G070943	xanthophyll content	TO:0000301
10k	279	GRMZM2G070943	lutein content	TO:0002701
10k	280	GRMZM2G070899	biochemical trait	TO:0000277
10k	281	GRMZM2G070899	metabolite content related trait	TO:0000281
10k	282	GRMZM2G070899	phytochemical compound content	TO:0000674
10k	283	GRMZM2G070899	carotenoid content	TO:0000496
10k	284	GRMZM2G070899	xanthophyll content	TO:0000301
10k	285	GRMZM2G070899	lutein content	TO:0002701
10k	286	GRMZM2G114992	biochemical trait	TO:0000277
10k	287	GRMZM2G114992	metabolite content related trait	TO:0000281
10k	288	GRMZM2G114992	phytochemical compound content	TO:0000674
10k	289	GRMZM2G114992	carotenoid content	TO:0000496
10k	290	GRMZM2G114992	xanthophyll content	TO:0000301
10k	291	GRMZM2G114992	lutein content	TO:0002701
10k	292	GRMZM2G114899	biochemical trait	TO:0000277
10k	293	GRMZM2G114899	metabolite content related trait	TO:0000281
10k	294	GRMZM2G114899	phytochemical compound content	TO:0000674
10k	295	GRMZM2G114899	carotenoid content	TO:0000496
10k	296	GRMZM2G114899	xanthophyll content	TO:0000301
10k	297	GRMZM2G114899	lutein content	TO:0002701
10k	298	GRMZM2G114992	zeaxanthin content	TO:0020078
10k	299	GRMZM2G114899	zeaxanthin content	TO:0020078
10k	300	GRMZM2G137366	biochemical trait	TO:0000277
10k	301	GRMZM2G137366	metabolite content related trait	TO:0000281
10k	302	GRMZM2G137366	phytochemical compound content	TO:0000674
10k	303	GRMZM2G137366	carotenoid content	TO:0000496
10k	304	GRMZM2G137366	xanthophyll content	TO:0000301
10k	305	GRMZM2G137366	zeaxanthin content	TO:0020078
10k	306	GRMZM2G469371	lutein content	TO:0002701
10k	307	GRMZM2G046888	biochemical trait	TO:0000277
10k	308	GRMZM2G046888	metabolite content related trait	TO:0000281
10k	309	GRMZM2G046888	phytochemical compound content	TO:0000674
10k	310	GRMZM2G046888	carotenoid content	TO:0000496
10k	311	GRMZM2G046888	xanthophyll content	TO:0000301
10k	312	GRMZM2G046888	zeaxanthin content	TO:0020078
10k	313	GRMZM2G046919	biochemical trait	TO:0000277
10k	314	GRMZM2G046919	metabolite content related trait	TO:0000281
10k	315	GRMZM2G046919	phytochemical compound content	TO:0000674
10k	316	GRMZM2G046919	carotenoid content	TO:0000496
10k	317	GRMZM2G046919	xanthophyll content	TO:0000301
10k	318	GRMZM2G046919	zeaxanthin content	TO:0020078
10k	319	GRMZM2G149024	biochemical trait	TO:0000277
10k	320	GRMZM2G149024	metabolite content related trait	TO:0000281
10k	321	GRMZM2G149024	phytochemical compound content	TO:0000674
10k	322	GRMZM2G149024	chlorophyll content	TO:0000495
10k	323	GRMZM2G149024	chlorophyll content in an extract	TO:0012003
10k	324	GRMZM2G055037	biochemical trait	TO:0000277
10k	325	GRMZM2G055037	metabolite content related trait	TO:0000281
10k	326	GRMZM2G055037	phytochemical compound content	TO:0000674
10k	327	GRMZM2G055037	chlorophyll content	TO:0000495
10k	328	GRMZM2G055037	chlorophyll content in an extract	TO:0012003
10k	329	GRMZM2G319281	biochemical trait	TO:0000277
10k	330	GRMZM2G319281	metabolite content related trait	TO:0000281
10k	331	GRMZM2G319281	phytochemical compound content	TO:0000674
10k	332	GRMZM2G319281	chlorophyll content	TO:0000495
10k	333	GRMZM2G319281	chlorophyll content in an extract	TO:0012003
10k	334	GRMZM2G416069	biochemical trait	TO:0000277
10k	335	GRMZM2G416069	metabolite content related trait	TO:0000281
10k	336	GRMZM2G416069	phytochemical compound content	TO:0000674
10k	337	GRMZM2G416069	chlorophyll content	TO:0000495
10k	338	GRMZM2G416069	chlorophyll content in an extract	TO:0012003
10k	339	GRMZM2G314064	biochemical trait	TO:0000277
10k	340	GRMZM2G314064	metabolite content related trait	TO:0000281
10k	341	GRMZM2G314064	phytochemical compound content	TO:0000674
10k	342	GRMZM2G314064	chlorophyll content	TO:0000495
10k	343	GRMZM2G314064	chlorophyll-a content	TO:0000293
10k	344	GRMZM2G127150	biochemical trait	TO:0000277
10k	345	GRMZM2G127150	metabolite content related trait	TO:0000281
10k	346	GRMZM2G127150	phytochemical compound content	TO:0000674
10k	347	GRMZM2G127150	chlorophyll content	TO:0000495
10k	348	GRMZM2G127150	chlorophyll-a content	TO:0000293
10k	349	GRMZM2G127181	metabolite content related trait	TO:0000281
10k	350	GRMZM2G127181	phytochemical compound content	TO:0000674
10k	351	GRMZM2G127181	chlorophyll content	TO:0000495
10k	352	GRMZM2G127181	chlorophyll-a content	TO:0000293
10k	353	GRMZM2G058734	biochemical trait	TO:0000277
10k	354	GRMZM2G058734	metabolite content related trait	TO:0000281
10k	355	GRMZM2G058734	phytochemical compound content	TO:0000674
10k	356	GRMZM2G058734	chlorophyll content	TO:0000495
10k	357	GRMZM2G058734	chlorophyll-a content	TO:0000293
10k	358	GRMZM2G058760	biochemical trait	TO:0000277
10k	359	GRMZM2G058760	metabolite content related trait	TO:0000281
10k	360	GRMZM2G058760	phytochemical compound content	TO:0000674
10k	361	GRMZM2G058760	chlorophyll content	TO:0000495
10k	362	GRMZM2G058760	chlorophyll-a content	TO:0000293
10k	363	GRMZM2G009435	biochemical trait	TO:0000277
10k	364	GRMZM2G009435	metabolite content related trait	TO:0000281
10k	365	GRMZM2G009435	phytochemical compound content	TO:0000674
10k	366	GRMZM2G009435	chlorophyll content	TO:0000495
10k	367	GRMZM2G009435	chlorophyll-a content	TO:0000293
10k	368	GRMZM2G024389	biochemical trait	TO:0000277
10k	369	GRMZM2G024389	metabolite content related trait	TO:0000281
10k	370	GRMZM2G024389	phytochemical compound content	TO:0000674
10k	371	GRMZM2G024389	chlorophyll content	TO:0000495
10k	372	GRMZM2G024389	chlorophyll-b content	TO:0000295
10k	373	GRMZM2G024267	biochemical trait	TO:0000277
10k	374	GRMZM2G024267	metabolite content related trait	TO:0000281
10k	375	GRMZM2G024267	phytochemical compound content	TO:0000674
10k	376	GRMZM2G024267	chlorophyll content	TO:0000495
10k	377	GRMZM2G024267	chlorophyll-b content	TO:0000295
10k	378	GRMZM2G024374	biochemical trait	TO:0000277
10k	379	GRMZM2G024374	metabolite content related trait	TO:0000281
10k	380	GRMZM2G024374	phytochemical compound content	TO:0000674
10k	381	GRMZM2G024374	chlorophyll content	TO:0000495
10k	382	GRMZM2G024374	chlorophyll-b content	TO:0000295
10k	383	AC207546.3_FG004	biochemical trait	TO:0000277
10k	384	AC207546.3_FG004	metabolite content related trait	TO:0000281
10k	385	AC207546.3_FG004	phytochemical compound content	TO:0000674
10k	386	AC207546.3_FG004	chlorophyll content	TO:0000495
10k	387	AC207546.3_FG004	chlorophyll-b content	TO:0000295
10k	388	GRMZM2G472236	biochemical trait	TO:0000277
10k	389	GRMZM2G472236	metabolite content related trait	TO:0000281
10k	390	GRMZM2G472236	phytochemical compound content	TO:0000674
10k	391	GRMZM2G472236	chlorophyll content	TO:0000495
10k	392	GRMZM2G472236	chlorophyll-b content	TO:0000295
10k	393	GRMZM2G169747	biochemical trait	TO:0000277
10k	394	GRMZM2G169747	metabolite content related trait	TO:0000281
10k	395	GRMZM2G169747	phytochemical compound content	TO:0000674
10k	396	GRMZM2G169747	chlorophyll content	TO:0000495
10k	397	GRMZM2G169747	chlorophyll-b content	TO:0000295
10k	398	GRMZM2G021742	biochemical trait	TO:0000277
10k	399	GRMZM2G021742	metabolite content related trait	TO:0000281
10k	400	GRMZM2G021742	phytochemical compound content	TO:0000674
10k	401	GRMZM2G021742	chlorophyll content	TO:0000495
10k	402	GRMZM2G021742	chlorophyll-b content	TO:0000295
10k	403	GRMZM2G021642	biochemical trait	TO:0000277
10k	404	GRMZM2G021642	metabolite content related trait	TO:0000281
10k	405	GRMZM2G021642	phytochemical compound content	TO:0000674
10k	406	GRMZM2G021642	chlorophyll content	TO:0000495
10k	407	GRMZM2G021642	chlorophyll-b content	TO:0000295
10k	408	GRMZM2G171559	biochemical trait	TO:0000277
10k	409	GRMZM2G171559	metabolite content related trait	TO:0000281
10k	410	GRMZM2G171559	phytochemical compound content	TO:0000674
10k	411	GRMZM2G171559	chlorophyll content	TO:0000495
10k	412	GRMZM2G171559	chlorophyll-b content	TO:0000295
10k	413	GRMZM2G445684	biochemical trait	TO:0000277
10k	414	GRMZM2G445684	metabolite content related trait	TO:0000281
10k	415	GRMZM2G445684	phytochemical compound content	TO:0000674
10k	416	GRMZM2G445684	chlorophyll content	TO:0000495
10k	417	GRMZM2G445684	chlorophyll-b content	TO:0000295
10k	418	GRMZM5G856966	biochemical trait	TO:0000277
10k	419	GRMZM5G856966	metabolite content related trait	TO:0000281
10k	420	GRMZM5G856966	phytochemical compound content	TO:0000674
10k	421	GRMZM5G856966	chlorophyll content	TO:0000495
10k	422	GRMZM5G856966	chlorophyll-b content	TO:0000295
10k	423	GRMZM2G113202	biochemical trait	TO:0000277
10k	424	GRMZM2G113202	metabolite content related trait	TO:0000281
10k	425	GRMZM2G113202	phytochemical compound content	TO:0000674
10k	426	GRMZM2G113202	chlorophyll content	TO:0000495
10k	427	GRMZM2G113202	chlorophyll-b content	TO:0000295
10k	428	GRMZM2G174650	biochemical trait	TO:0000277
10k	429	GRMZM2G174650	metabolite content related trait	TO:0000281
10k	430	GRMZM2G174650	phytochemical compound content	TO:0000674
10k	431	GRMZM2G174650	chlorophyll content	TO:0000495
10k	432	GRMZM2G174650	chlorophyll-b content	TO:0000295
10k	433	GRMZM2G114775	biochemical trait	TO:0000277
10k	434	GRMZM2G114775	metabolite content related trait	TO:0000281
10k	435	GRMZM2G114775	phytochemical compound content	TO:0000674
10k	436	GRMZM2G114775	chlorophyll content	TO:0000495
10k	437	GRMZM2G114775	chlorophyll-b content	TO:0000295
10k	438	GRMZM2G156739	biochemical trait	TO:0000277
10k	439	GRMZM2G156739	metabolite content related trait	TO:0000281
10k	440	GRMZM2G156739	phytochemical compound content	TO:0000674
10k	441	GRMZM2G156739	chlorophyll content	TO:0000495
10k	442	GRMZM2G156739	chlorophyll-b content	TO:0000295
10k	443	GRMZM2G156729	biochemical trait	TO:0000277
10k	444	GRMZM2G156729	metabolite content related trait	TO:0000281
10k	445	GRMZM2G156729	phytochemical compound content	TO:0000674
10k	446	GRMZM2G156729	chlorophyll content	TO:0000495
10k	447	GRMZM2G156729	chlorophyll-b content	TO:0000295
10k	448	GRMZM2G423927	biochemical trait	TO:0000277
10k	449	GRMZM2G423927	metabolite content related trait	TO:0000281
10k	450	GRMZM2G423927	phytochemical compound content	TO:0000674
10k	451	GRMZM2G423927	chlorophyll content	TO:0000495
10k	452	GRMZM2G423927	chlorophyll-b content	TO:0000295
10k	453	GRMZM2G423337	biochemical trait	TO:0000277
10k	454	GRMZM2G423337	mineral and ion content related trait	TO:0000465
10k	455	GRMZM2G423337	nitrogen content	TO:0020093
10k	456	GRMZM2G423337	nitrate content	TO:0020094
10k	457	GRMZM2G136025	biochemical trait	TO:0000277
10k	458	GRMZM2G136025	mineral and ion content related trait	TO:0000465
10k	459	GRMZM2G136025	nitrogen content	TO:0020093
10k	460	GRMZM2G136025	nitrate content	TO:0020094
10k	461	GRMZM2G550861	biochemical trait	TO:0000277
10k	462	GRMZM2G550861	mineral and ion content related trait	TO:0000465
10k	463	GRMZM2G550861	nitrogen content	TO:0020093
10k	464	GRMZM2G550861	nitrate content	TO:0020094
10k	465	GRMZM2G018941	biochemical trait	TO:0000277
10k	466	GRMZM2G018941	mineral and ion content related trait	TO:0000465
10k	467	GRMZM2G018941	nitrogen content	TO:0020093
10k	468	GRMZM2G018941	nitrate content	TO:0020094
10k	469	GRMZM2G493946	biochemical trait	TO:0000277
10k	470	GRMZM2G493946	mineral and ion content related trait	TO:0000465
10k	471	GRMZM2G493946	nitrogen content	TO:0020093
10k	472	GRMZM2G493946	nitrate content	TO:0020094
10k	473	GRMZM5G852533	biochemical trait	TO:0000277
10k	474	GRMZM5G852533	mineral and ion content related trait	TO:0000465
10k	475	GRMZM5G852533	nitrogen content	TO:0020093
10k	476	GRMZM5G852533	nitrate content	TO:0020094
10k	477	GRMZM2G363004	biochemical trait	TO:0000277
10k	478	GRMZM2G363004	mineral and ion content related trait	TO:0000465
10k	479	GRMZM2G363004	nitrogen content	TO:0020093
10k	480	GRMZM2G363004	nitrate content	TO:0020094
10k	481	GRMZM2G148281	biochemical trait	TO:0000277
10k	482	GRMZM2G148281	mineral and ion content related trait	TO:0000465
10k	483	GRMZM2G148281	nitrogen content	TO:0020093
10k	484	GRMZM2G148281	nitrate content	TO:0020094
10k	485	GRMZM2G167787	biochemical trait	TO:0000277
10k	486	GRMZM2G167787	mineral and ion content related trait	TO:0000465
10k	487	GRMZM2G167787	nitrogen content	TO:0020093
10k	488	GRMZM2G167787	nitrate content	TO:0020094
10k	489	GRMZM2G172506	biochemical trait	TO:0000277
10k	490	GRMZM2G172506	mineral and ion content related trait	TO:0000465
10k	491	GRMZM2G172506	nitrogen content	TO:0020093
10k	492	GRMZM2G172506	nitrate content	TO:0020094
10k	493	GRMZM2G018414	biochemical trait	TO:0000277
10k	494	GRMZM2G018414	mineral and ion content related trait	TO:0000465
10k	495	GRMZM2G018414	nitrogen content	TO:0020093
10k	496	GRMZM2G018414	nitrate content	TO:0020094
10k	497	GRMZM2G067919	biochemical trait	TO:0000277
10k	498	GRMZM2G067919	mineral and ion content related trait	TO:0000465
10k	499	GRMZM2G067919	nitrogen content	TO:0020093
10k	500	GRMZM2G067919	nitrate content	TO:0020094
10k	501	GRMZM2G177508	biochemical trait	TO:0000277
10k	502	GRMZM2G177508	mineral and ion content related trait	TO:0000465
10k	503	GRMZM2G177508	nitrogen content	TO:0020093
10k	504	GRMZM2G177508	nitrate content	TO:0020094
10k	505	GRMZM2G479249	biochemical trait	TO:0000277
10k	506	GRMZM2G479249	stover organic matter digestability	TO:0020080
10k	507	GRMZM2G176612	biochemical trait	TO:0000277
10k	508	GRMZM2G176612	stover organic matter digestability	TO:0020080
10k	509	GRMZM2G051168	biochemical trait	TO:0000277
10k	510	GRMZM2G051168	stover organic matter digestability	TO:0020080
10k	511	GRMZM2G077797	plant growth and development trait	TO:0000357
10k	512	GRMZM2G077797	plant phenological trait	TO:0000933
10k	513	GRMZM2G077797	days to inflorescence exsertion	TO:0001021
10k	514	GRMZM2G077797	days to heading	TO:0000137
10k	515	GRMZM2G078052	plant growth and development trait	TO:0000357
10k	516	GRMZM2G078052	plant phenological trait	TO:0000933
10k	517	GRMZM2G078052	days to inflorescence exsertion	TO:0001021
10k	518	GRMZM2G078052	days to heading	TO:0000137
10k	519	GRMZM2G163189	plant growth and development trait	TO:0000357
10k	520	GRMZM2G163189	plant phenological trait	TO:0000933
10k	521	GRMZM2G163189	days to inflorescence exsertion	TO:0001021
10k	522	GRMZM2G163189	days to heading	TO:0000137
10k	523	GRMZM2G090029	plant growth and development trait	TO:0000357
10k	524	GRMZM2G090029	plant phenological trait	TO:0000933
10k	525	GRMZM2G090029	days to inflorescence exsertion	TO:0001021
10k	526	GRMZM2G090029	days to heading	TO:0000137
10k	527	GRMZM5G806839	plant growth and development trait	TO:0000357
10k	528	GRMZM5G806839	plant phenological trait	TO:0000933
10k	529	GRMZM5G806839	days to inflorescence exsertion	TO:0001021
10k	530	GRMZM5G806839	days to heading	TO:0000137
10k	531	AC211996.4_FG001	plant growth and development trait	TO:0000357
10k	532	AC211996.4_FG001	plant phenological trait	TO:0000933
10k	533	AC211996.4_FG001	days to inflorescence exsertion	TO:0001021
10k	534	AC211996.4_FG001	days to heading	TO:0000137
10k	535	AC211996.4_FG002	plant growth and development trait	TO:0000357
10k	536	AC211996.4_FG002	plant phenological trait	TO:0000933
10k	537	AC211996.4_FG002	days to inflorescence exsertion	TO:0001021
10k	538	AC211996.4_FG002	days to heading	TO:0000137
10k	539	AC202172.3_FG004	plant growth and development trait	TO:0000357
10k	540	AC202172.3_FG004	plant phenological trait	TO:0000933
10k	541	AC202172.3_FG004	days to inflorescence exsertion	TO:0001021
10k	542	AC202172.3_FG004	days to heading	TO:0000137
10k	543	GRMZM2G373607	plant growth and development trait	TO:0000357
10k	544	GRMZM2G373607	plant phenological trait	TO:0000933
10k	545	GRMZM2G373607	days to inflorescence exsertion	TO:0001021
10k	546	GRMZM2G373607	days to heading	TO:0000137
10k	547	GRMZM2G428096	plant growth and development trait	TO:0000357
10k	548	GRMZM2G428096	plant phenological trait	TO:0000933
10k	549	GRMZM2G428096	days to inflorescence exsertion	TO:0001021
10k	550	GRMZM2G428096	days to heading	TO:0000137
10k	551	GRMZM2G015902	plant growth and development trait	TO:0000357
10k	552	GRMZM2G015902	plant phenological trait	TO:0000933
10k	553	GRMZM2G015902	days to inflorescence exsertion	TO:0001021
10k	554	GRMZM2G015902	days to heading	TO:0000137
10k	555	GRMZM2G084540	plant growth and development trait	TO:0000357
10k	556	GRMZM2G084540	plant phenological trait	TO:0000933
10k	557	GRMZM2G084540	days to inflorescence exsertion	TO:0001021
10k	558	GRMZM2G084540	days to heading	TO:0000137
10k	559	GRMZM2G146616	plant growth and development trait	TO:0000357
10k	560	GRMZM2G146616	plant phenological trait	TO:0000933
10k	561	GRMZM2G146616	days to inflorescence exsertion	TO:0001021
10k	562	GRMZM2G146616	days to heading	TO:0000137
10k	563	GRMZM2G407825	plant growth and development trait	TO:0000357
10k	564	GRMZM2G407825	plant phenological trait	TO:0000933
10k	565	GRMZM2G407825	days to inflorescence exsertion	TO:0001021
10k	566	GRMZM2G407825	days to heading	TO:0000137
10k	567	GRMZM2G076597	plant growth and development trait	TO:0000357
10k	568	GRMZM2G076597	plant phenological trait	TO:0000933
10k	569	GRMZM2G076597	days to inflorescence exsertion	TO:0001021
10k	570	GRMZM2G076597	days to heading	TO:0000137
10k	571	GRMZM2G075892	plant growth and development trait	TO:0000357
10k	572	GRMZM2G075892	plant phenological trait	TO:0000933
10k	573	GRMZM2G075892	days to inflorescence exsertion	TO:0001021
10k	574	GRMZM2G075892	days to heading	TO:0000137
10k	575	GRMZM5G817934	plant growth and development trait	TO:0000357
10k	576	GRMZM5G817934	plant phenological trait	TO:0000933
10k	577	GRMZM5G817934	days to inflorescence exsertion	TO:0001021
10k	578	GRMZM5G817934	days to heading	TO:0000137
10k	579	GRMZM2G043291	plant growth and development trait	TO:0000357
10k	580	GRMZM2G043291	plant phenological trait	TO:0000933
10k	581	GRMZM2G043291	days to inflorescence exsertion	TO:0001021
10k	582	GRMZM2G043291	days to heading	TO:0000137
10k	583	GRMZM2G072569	plant growth and development trait	TO:0000357
10k	584	GRMZM2G072569	plant phenological trait	TO:0000933
10k	585	GRMZM2G072569	days to inflorescence exsertion	TO:0001021
10k	586	GRMZM2G072569	days to heading	TO:0000137
10k	587	GRMZM2G352883	plant growth and development trait	TO:0000357
10k	588	GRMZM2G352883	plant phenological trait	TO:0000933
10k	589	GRMZM2G352883	days to inflorescence exsertion	TO:0001021
10k	590	GRMZM2G352883	days to heading	TO:0000137
10k	591	GRMZM5G873286	plant growth and development trait	TO:0000357
10k	592	GRMZM5G873286	plant phenological trait	TO:0000933
10k	593	GRMZM5G873286	days to inflorescence exsertion	TO:0001021
10k	594	GRMZM5G873286	days to heading	TO:0000137
10k	595	GRMZM2G083128	plant growth and development trait	TO:0000357
10k	596	GRMZM2G083128	plant phenological trait	TO:0000933
10k	597	GRMZM2G083128	days to inflorescence exsertion	TO:0001021
10k	598	GRMZM2G083128	days to heading	TO:0000137
10k	599	GRMZM5G826714	plant growth and development trait	TO:0000357
10k	600	GRMZM5G826714	plant phenological trait	TO:0000933
10k	601	GRMZM5G826714	days to inflorescence exsertion	TO:0001021
10k	602	GRMZM5G826714	days to heading	TO:0000137
10k	603	GRMZM2G010353	plant growth and development trait	TO:0000357
10k	604	GRMZM2G010353	plant phenological trait	TO:0000933
10k	605	GRMZM2G010353	days to inflorescence exsertion	TO:0001021
10k	606	GRMZM2G010353	days to heading	TO:0000137
10k	607	GRMZM2G094388	plant growth and development trait	TO:0000357
10k	608	GRMZM2G094388	plant phenological trait	TO:0000933
10k	609	GRMZM2G094388	days to inflorescence exsertion	TO:0001021
10k	610	GRMZM2G094388	days to heading	TO:0000137
10k	611	GRMZM2G373329	plant growth and development trait	TO:0000357
10k	612	GRMZM2G373329	plant phenological trait	TO:0000933
10k	613	GRMZM2G373329	days to inflorescence exsertion	TO:0001021
10k	614	GRMZM2G373329	days to heading	TO:0000137
10k	615	GRMZM2G071208	plant growth and development trait	TO:0000357
10k	616	GRMZM2G071208	plant phenological trait	TO:0000933
10k	617	GRMZM2G071208	days to inflorescence exsertion	TO:0001021
10k	618	GRMZM2G071208	days to heading	TO:0000137
10k	619	GRMZM2G139963	plant growth and development trait	TO:0000357
10k	620	GRMZM2G139963	plant phenological trait	TO:0000933
10k	621	GRMZM2G139963	days to inflorescence exsertion	TO:0001021
10k	622	GRMZM2G139963	days to heading	TO:0000137
10k	623	GRMZM2G163745	plant growth and development trait	TO:0000357
10k	624	GRMZM2G163745	plant phenological trait	TO:0000933
10k	625	GRMZM2G163745	days to inflorescence exsertion	TO:0001021
10k	626	GRMZM2G163745	days to heading	TO:0000137
10k	627	GRMZM2G414779	plant growth and development trait	TO:0000357
10k	628	GRMZM2G414779	plant phenological trait	TO:0000933
10k	629	GRMZM2G414779	days to inflorescence exsertion	TO:0001021
10k	630	GRMZM2G414779	days to heading	TO:0000137
10k	631	GRMZM5G889225	plant growth and development trait	TO:0000357
10k	632	GRMZM5G889225	plant phenological trait	TO:0000933
10k	633	GRMZM5G889225	days to inflorescence exsertion	TO:0001021
10k	634	GRMZM5G889225	days to heading	TO:0000137
10k	635	GRMZM2G339452	plant growth and development trait	TO:0000357
10k	636	GRMZM2G339452	plant phenological trait	TO:0000933
10k	637	GRMZM2G339452	days to inflorescence exsertion	TO:0001021
10k	638	GRMZM2G339452	days to heading	TO:0000137
10k	639	GRMZM5G865626	plant growth and development trait	TO:0000357
10k	640	GRMZM5G865626	plant phenological trait	TO:0000933
10k	641	GRMZM5G865626	days to inflorescence exsertion	TO:0001021
10k	642	GRMZM5G865626	days to heading	TO:0000137
10k	643	GRMZM2G101460	plant growth and development trait	TO:0000357
10k	644	GRMZM2G101460	plant phenological trait	TO:0000933
10k	645	GRMZM2G101460	days to inflorescence exsertion	TO:0001021
10k	646	GRMZM2G101460	days to heading	TO:0000137
10k	647	GRMZM2G137891	plant growth and development trait	TO:0000357
10k	648	GRMZM2G137891	plant phenological trait	TO:0000933
10k	649	GRMZM2G137891	days to inflorescence exsertion	TO:0001021
10k	650	GRMZM2G137891	days to heading	TO:0000137
10k	651	GRMZM2G448523	plant growth and development trait	TO:0000357
10k	652	GRMZM2G448523	plant phenological trait	TO:0000933
10k	653	GRMZM2G448523	days to inflorescence exsertion	TO:0001021
10k	654	GRMZM2G448523	days to heading	TO:0000137
10k	655	GRMZM2G118485	plant growth and development trait	TO:0000357
10k	656	GRMZM2G118485	plant phenological trait	TO:0000933
10k	657	GRMZM2G118485	days to inflorescence exsertion	TO:0001021
10k	658	GRMZM2G118485	days to heading	TO:0000137
10k	659	GRMZM2G142097	plant growth and development trait	TO:0000357
10k	660	GRMZM2G142097	plant phenological trait	TO:0000933
10k	661	GRMZM2G142097	days to inflorescence exsertion	TO:0001021
10k	662	GRMZM2G142097	days to heading	TO:0000137
10k	663	AC191575.2_FG001	plant growth and development trait	TO:0000357
10k	664	AC191575.2_FG001	plant phenological trait	TO:0000933
10k	665	AC191575.2_FG001	days to inflorescence exsertion	TO:0001021
10k	666	AC191575.2_FG001	days to heading	TO:0000137
10k	667	GRMZM2G053720	plant growth and development trait	TO:0000357
10k	668	GRMZM2G053720	plant phenological trait	TO:0000933
10k	669	GRMZM2G053720	days to inflorescence exsertion	TO:0001021
10k	670	GRMZM2G053720	days to heading	TO:0000137
10k	671	GRMZM2G123140	plant growth and development trait	TO:0000357
10k	672	GRMZM2G123140	plant phenological trait	TO:0000933
10k	673	GRMZM2G123140	days to inflorescence exsertion	TO:0001021
10k	674	GRMZM2G123140	days to heading	TO:0000137
10k	675	GRMZM2G107741	plant growth and development trait	TO:0000357
10k	676	GRMZM2G107741	plant phenological trait	TO:0000933
10k	677	GRMZM2G107741	days to inflorescence exsertion	TO:0001021
10k	678	GRMZM2G107741	days to heading	TO:0000137
10k	679	GRMZM2G036455	plant growth and development trait	TO:0000357
10k	680	GRMZM2G036455	plant phenological trait	TO:0000933
10k	681	GRMZM2G036455	days to inflorescence exsertion	TO:0001021
10k	682	GRMZM2G036455	days to heading	TO:0000137
10k	683	GRMZM2G342246	plant growth and development trait	TO:0000357
10k	684	GRMZM2G342246	plant phenological trait	TO:0000933
10k	685	GRMZM2G342246	days to inflorescence exsertion	TO:0001021
10k	686	GRMZM2G342246	days to heading	TO:0000137
10k	687	GRMZM2G337766	plant growth and development trait	TO:0000357
10k	688	GRMZM2G337766	plant phenological trait	TO:0000933
10k	689	GRMZM2G337766	days to inflorescence exsertion	TO:0001021
10k	690	GRMZM2G337766	days to heading	TO:0000137
10k	691	GRMZM2G412846	plant growth and development trait	TO:0000357
10k	692	GRMZM2G412846	plant phenological trait	TO:0000933
10k	693	GRMZM2G412846	days to inflorescence exsertion	TO:0001021
10k	694	GRMZM2G412846	days to heading	TO:0000137
10k	695	GRMZM2G043857	plant growth and development trait	TO:0000357
10k	696	GRMZM2G043857	plant phenological trait	TO:0000933
10k	697	GRMZM2G043857	days to inflorescence exsertion	TO:0001021
10k	698	GRMZM2G043857	days to heading	TO:0000137
10k	699	GRMZM2G112377	plant growth and development trait	TO:0000357
10k	700	GRMZM2G112377	plant phenological trait	TO:0000933
10k	701	GRMZM2G112377	days to inflorescence exsertion	TO:0001021
10k	702	GRMZM2G112377	days to heading	TO:0000137
10k	703	GRMZM5G839014	plant growth and development trait	TO:0000357
10k	704	GRMZM5G839014	plant phenological trait	TO:0000933
10k	705	GRMZM5G839014	days to inflorescence exsertion	TO:0001021
10k	706	GRMZM5G839014	days to heading	TO:0000137
10k	707	GRMZM5G836190	plant growth and development trait	TO:0000357
10k	708	GRMZM5G836190	plant phenological trait	TO:0000933
10k	709	GRMZM5G836190	days to inflorescence exsertion	TO:0001021
10k	710	GRMZM5G836190	days to heading	TO:0000137
10k	711	GRMZM2G392524	plant growth and development trait	TO:0000357
10k	712	GRMZM2G392524	plant phenological trait	TO:0000933
10k	713	GRMZM2G392524	days to inflorescence exsertion	TO:0001021
10k	714	GRMZM2G392524	days to heading	TO:0000137
10k	715	GRMZM2G392477	plant growth and development trait	TO:0000357
10k	716	GRMZM2G392477	plant phenological trait	TO:0000933
10k	717	GRMZM2G392477	days to inflorescence exsertion	TO:0001021
10k	718	GRMZM2G392477	days to heading	TO:0000137
10k	719	GRMZM2G089291	plant growth and development trait	TO:0000357
10k	720	GRMZM2G089291	plant phenological trait	TO:0000933
10k	721	GRMZM2G089291	days to inflorescence exsertion	TO:0001021
10k	722	GRMZM2G089291	days to heading	TO:0000137
10k	723	GRMZM2G070172	plant growth and development trait	TO:0000357
10k	724	GRMZM2G070172	plant phenological trait	TO:0000933
10k	725	GRMZM2G070172	days to inflorescence exsertion	TO:0001021
10k	726	GRMZM2G070172	days to heading	TO:0000137
10k	727	GRMZM5G869779	plant growth and development trait	TO:0000357
10k	728	GRMZM5G869779	plant phenological trait	TO:0000933
10k	729	GRMZM5G869779	days to inflorescence exsertion	TO:0001021
10k	730	GRMZM5G869779	days to heading	TO:0000137
10k	731	GRMZM2G304897	plant growth and development trait	TO:0000357
10k	732	GRMZM2G304897	plant phenological trait	TO:0000933
10k	733	GRMZM2G304897	days to inflorescence exsertion	TO:0001021
10k	734	GRMZM2G304897	days to heading	TO:0000137
10k	735	GRMZM2G120085	plant growth and development trait	TO:0000357
10k	736	GRMZM2G120085	plant phenological trait	TO:0000933
10k	737	GRMZM2G120085	days to inflorescence exsertion	TO:0001021
10k	738	GRMZM2G120085	days to heading	TO:0000137
10k	739	GRMZM2G074501	plant growth and development trait	TO:0000357
10k	740	GRMZM2G074501	plant phenological trait	TO:0000933
10k	741	GRMZM2G074501	days to inflorescence exsertion	TO:0001021
10k	742	GRMZM2G074501	days to heading	TO:0000137
10k	743	GRMZM2G441903	plant growth and development trait	TO:0000357
10k	744	GRMZM2G441903	plant phenological trait	TO:0000933
10k	745	GRMZM2G441903	days to inflorescence exsertion	TO:0001021
10k	746	GRMZM2G441903	days to heading	TO:0000137
10k	747	GRMZM2G062458	plant growth and development trait	TO:0000357
10k	748	GRMZM2G062458	plant phenological trait	TO:0000933
10k	749	GRMZM2G062458	days to inflorescence exsertion	TO:0001021
10k	750	GRMZM2G062458	days to heading	TO:0000137
10k	751	GRMZM5G846082	plant growth and development trait	TO:0000357
10k	752	GRMZM5G846082	plant phenological trait	TO:0000933
10k	753	GRMZM5G846082	days to inflorescence exsertion	TO:0001021
10k	754	GRMZM5G846082	days to heading	TO:0000137
10k	755	AC234203.1_FG009	plant growth and development trait	TO:0000357
10k	756	AC234203.1_FG009	plant phenological trait	TO:0000933
10k	757	AC234203.1_FG009	days to inflorescence exsertion	TO:0001021
10k	758	AC234203.1_FG009	days to heading	TO:0000137
10k	759	AC234203.1_FG010	plant growth and development trait	TO:0000357
10k	760	AC234203.1_FG010	plant phenological trait	TO:0000933
10k	761	AC234203.1_FG010	days to inflorescence exsertion	TO:0001021
10k	762	AC234203.1_FG010	days to heading	TO:0000137
10k	763	GRMZM2G144868	plant growth and development trait	TO:0000357
10k	764	GRMZM2G144868	plant phenological trait	TO:0000933
10k	765	GRMZM2G144868	flowering time trait	TO:0002616
10k	766	GRMZM2G144868	anthesis silking interval	TO:0000463
10k	767	GRMZM2G017008	plant growth and development trait	TO:0000357
10k	768	GRMZM2G017008	plant phenological trait	TO:0000933
10k	769	GRMZM2G017008	flowering time trait	TO:0002616
10k	770	GRMZM2G017008	anthesis silking interval	TO:0000463
10k	771	GRMZM2G025906	plant growth and development trait	TO:0000357
10k	772	GRMZM2G025906	plant phenological trait	TO:0000933
10k	773	GRMZM2G025906	flowering time trait	TO:0002616
10k	774	GRMZM2G025906	anthesis silking interval	TO:0000463
10k	775	AC177890.3_FG005	plant growth and development trait	TO:0000357
10k	776	AC177890.3_FG005	plant phenological trait	TO:0000933
10k	777	AC177890.3_FG005	flowering time trait	TO:0002616
10k	778	AC177890.3_FG005	anthesis silking interval	TO:0000463
10k	779	GRMZM2G099319	plant growth and development trait	TO:0000357
10k	780	GRMZM2G099319	plant phenological trait	TO:0000933
10k	781	GRMZM2G099319	flowering time trait	TO:0002616
10k	782	GRMZM2G099319	anthesis silking interval	TO:0000463
10k	783	GRMZM2G099366	plant growth and development trait	TO:0000357
10k	784	GRMZM2G099366	plant phenological trait	TO:0000933
10k	785	GRMZM2G099366	flowering time trait	TO:0002616
10k	786	GRMZM2G099366	anthesis silking interval	TO:0000463
10k	787	GRMZM5G850455	plant growth and development trait	TO:0000357
10k	788	GRMZM5G850455	plant phenological trait	TO:0000933
10k	789	GRMZM5G850455	flowering time trait	TO:0002616
10k	790	GRMZM5G850455	anthesis silking interval	TO:0000463
10k	791	GRMZM2G124143	plant growth and development trait	TO:0000357
10k	792	GRMZM2G124143	plant phenological trait	TO:0000933
10k	793	GRMZM2G124143	flowering time trait	TO:0002616
10k	794	GRMZM2G124143	anthesis silking interval	TO:0000463
10k	795	GRMZM2G000622	plant growth and development trait	TO:0000357
10k	796	GRMZM2G000622	plant phenological trait	TO:0000933
10k	797	GRMZM2G000622	flowering time trait	TO:0002616
10k	798	GRMZM2G000622	anthesis silking interval	TO:0000463
10k	799	GRMZM2G471348	plant growth and development trait	TO:0000357
10k	800	GRMZM2G471348	plant phenological trait	TO:0000933
10k	801	GRMZM2G471348	flowering time trait	TO:0002616
10k	802	GRMZM2G471348	anthesis silking interval	TO:0000463
10k	803	GRMZM2G170727	plant growth and development trait	TO:0000357
10k	804	GRMZM2G170727	plant phenological trait	TO:0000933
10k	805	GRMZM2G170727	flowering time trait	TO:0002616
10k	806	GRMZM2G170727	anthesis silking interval	TO:0000463
10k	807	GRMZM2G489288	plant growth and development trait	TO:0000357
10k	808	GRMZM2G489288	plant phenological trait	TO:0000933
10k	809	GRMZM2G489288	flowering time trait	TO:0002616
10k	810	GRMZM2G489288	anthesis silking interval	TO:0000463
10k	811	GRMZM2G107688	plant growth and development trait	TO:0000357
10k	812	GRMZM2G107688	plant phenological trait	TO:0000933
10k	813	GRMZM2G107688	flowering time trait	TO:0002616
10k	814	GRMZM2G107688	anthesis silking interval	TO:0000463
10k	815	GRMZM2G067049	plant growth and development trait	TO:0000357
10k	816	GRMZM2G067049	plant phenological trait	TO:0000933
10k	817	GRMZM2G067049	flowering time trait	TO:0002616
10k	818	GRMZM2G067049	anthesis silking interval	TO:0000463
10k	819	GRMZM2G340749	plant growth and development trait	TO:0000357
10k	820	GRMZM2G340749	plant phenological trait	TO:0000933
10k	821	GRMZM2G340749	flowering time trait	TO:0002616
10k	822	GRMZM2G340749	anthesis silking interval	TO:0000463
10k	823	GRMZM2G164082	plant growth and development trait	TO:0000357
10k	824	GRMZM2G164082	plant phenological trait	TO:0000933
10k	825	GRMZM2G164082	flowering time trait	TO:0002616
10k	826	GRMZM2G164082	anthesis silking interval	TO:0000463
10k	827	GRMZM2G090500	plant growth and development trait	TO:0000357
10k	828	GRMZM2G090500	plant phenological trait	TO:0000933
10k	829	GRMZM2G090500	flowering time trait	TO:0002616
10k	830	GRMZM2G090500	anthesis silking interval	TO:0000463
10k	831	GRMZM2G059502	plant growth and development trait	TO:0000357
10k	832	GRMZM2G059502	plant phenological trait	TO:0000933
10k	833	GRMZM2G059502	flowering time trait	TO:0002616
10k	834	GRMZM2G059502	anthesis silking interval	TO:0000463
10k	835	GRMZM5G837018	plant growth and development trait	TO:0000357
10k	836	GRMZM5G837018	plant phenological trait	TO:0000933
10k	837	GRMZM5G837018	flowering time trait	TO:0002616
10k	838	GRMZM5G837018	anthesis silking interval	TO:0000463
10k	839	GRMZM2G337191	plant growth and development trait	TO:0000357
10k	840	GRMZM2G337191	plant phenological trait	TO:0000933
10k	841	GRMZM2G337191	flowering time trait	TO:0002616
10k	842	GRMZM2G337191	anthesis silking interval	TO:0000463
10k	843	GRMZM2G337190	plant growth and development trait	TO:0000357
10k	844	GRMZM2G337190	plant phenological trait	TO:0000933
10k	845	GRMZM2G337190	flowering time trait	TO:0002616
10k	846	GRMZM2G337190	anthesis silking interval	TO:0000463
10k	847	GRMZM2G005991	plant growth and development trait	TO:0000357
10k	848	GRMZM2G005991	plant phenological trait	TO:0000933
10k	849	GRMZM2G005991	flowering time trait	TO:0002616
10k	850	GRMZM2G005991	anthesis silking interval	TO:0000463
10k	851	GRMZM2G132667	plant growth and development trait	TO:0000357
10k	852	GRMZM2G132667	plant phenological trait	TO:0000933
10k	853	GRMZM2G132667	flowering time trait	TO:0002616
10k	854	GRMZM2G132667	anthesis silking interval	TO:0000463
10k	855	GRMZM2G146616	flowering time trait	TO:0002616
10k	856	GRMZM2G146616	days to flowering trait	TO:0000344
10k	857	GRMZM2G146616	days to silk	TO:0000658
10k	858	GRMZM2G017299	plant growth and development trait	TO:0000357
10k	859	GRMZM2G017299	plant phenological trait	TO:0000933
10k	860	GRMZM2G017299	flowering time trait	TO:0002616
10k	861	GRMZM2G017299	days to flowering trait	TO:0000344
10k	862	GRMZM2G017299	days to silk	TO:0000658
10k	863	GRMZM2G472643	plant growth and development trait	TO:0000357
10k	864	GRMZM2G472643	plant phenological trait	TO:0000933
10k	865	GRMZM2G472643	flowering time trait	TO:0002616
10k	866	GRMZM2G472643	days to flowering trait	TO:0000344
10k	867	GRMZM2G472643	days to silk	TO:0000658
10k	868	GRMZM5G837018	days to flowering trait	TO:0000344
10k	869	GRMZM5G837018	days to silk	TO:0000658
10k	870	AC217300.3_FG005	plant growth and development trait	TO:0000357
10k	871	AC217300.3_FG005	plant phenological trait	TO:0000933
10k	872	AC217300.3_FG005	flowering time trait	TO:0002616
10k	873	AC217300.3_FG005	days to flowering trait	TO:0000344
10k	874	AC217300.3_FG005	days to silk	TO:0000658
10k	875	AC202172.3_FG004	flowering time trait	TO:0002616
10k	876	AC202172.3_FG004	days to flowering trait	TO:0000344
10k	877	AC202172.3_FG004	days to silk	TO:0000658
10k	878	GRMZM2G373607	flowering time trait	TO:0002616
10k	879	GRMZM2G373607	days to flowering trait	TO:0000344
10k	880	GRMZM2G373607	days to silk	TO:0000658
10k	881	GRMZM2G407969	plant growth and development trait	TO:0000357
10k	882	GRMZM2G407969	plant phenological trait	TO:0000933
10k	883	GRMZM2G407969	flowering time trait	TO:0002616
10k	884	GRMZM2G407969	days to flowering trait	TO:0000344
10k	885	GRMZM2G407969	days to silk	TO:0000658
10k	886	GRMZM2G427164	plant growth and development trait	TO:0000357
10k	887	GRMZM2G427164	plant phenological trait	TO:0000933
10k	888	GRMZM2G427164	flowering time trait	TO:0002616
10k	889	GRMZM2G427164	days to flowering trait	TO:0000344
10k	890	GRMZM2G427164	days to silk	TO:0000658
10k	891	GRMZM2G427143	plant growth and development trait	TO:0000357
10k	892	GRMZM2G427143	plant phenological trait	TO:0000933
10k	893	GRMZM2G427143	flowering time trait	TO:0002616
10k	894	GRMZM2G427143	days to flowering trait	TO:0000344
10k	895	GRMZM2G427143	days to silk	TO:0000658
10k	896	GRMZM2G075436	plant growth and development trait	TO:0000357
10k	897	GRMZM2G075436	plant phenological trait	TO:0000933
10k	898	GRMZM2G075436	flowering time trait	TO:0002616
10k	899	GRMZM2G075436	days to flowering trait	TO:0000344
10k	900	GRMZM2G075436	days to silk	TO:0000658
10k	901	GRMZM2G035890	plant growth and development trait	TO:0000357
10k	902	GRMZM2G035890	plant phenological trait	TO:0000933
10k	903	GRMZM2G035890	flowering time trait	TO:0002616
10k	904	GRMZM2G035890	days to flowering trait	TO:0000344
10k	905	GRMZM2G035890	days to silk	TO:0000658
10k	906	GRMZM5G888196	plant growth and development trait	TO:0000357
10k	907	GRMZM5G888196	plant phenological trait	TO:0000933
10k	908	GRMZM5G888196	flowering time trait	TO:0002616
10k	909	GRMZM5G888196	days to flowering trait	TO:0000344
10k	910	GRMZM5G888196	days to silk	TO:0000658
10k	911	GRMZM2G101460	flowering time trait	TO:0002616
10k	912	GRMZM2G101460	days to flowering trait	TO:0000344
10k	913	GRMZM2G101460	days to silk	TO:0000658
10k	914	GRMZM2G137891	flowering time trait	TO:0002616
10k	915	GRMZM2G137891	days to flowering trait	TO:0000344
10k	916	GRMZM2G137891	days to silk	TO:0000658
10k	917	GRMZM2G448523	flowering time trait	TO:0002616
10k	918	GRMZM2G448523	days to flowering trait	TO:0000344
10k	919	GRMZM2G448523	days to silk	TO:0000658
10k	920	GRMZM2G056424	plant growth and development trait	TO:0000357
10k	921	GRMZM2G056424	plant phenological trait	TO:0000933
10k	922	GRMZM2G056424	flowering time trait	TO:0002616
10k	923	GRMZM2G056424	days to flowering trait	TO:0000344
10k	924	GRMZM2G056424	days to silk	TO:0000658
10k	925	GRMZM2G056355	plant growth and development trait	TO:0000357
10k	926	GRMZM2G056355	plant phenological trait	TO:0000933
10k	927	GRMZM2G056355	flowering time trait	TO:0002616
10k	928	GRMZM2G056355	days to flowering trait	TO:0000344
10k	929	GRMZM2G056355	days to silk	TO:0000658
10k	930	GRMZM2G318475	plant growth and development trait	TO:0000357
10k	931	GRMZM2G318475	plant phenological trait	TO:0000933
10k	932	GRMZM2G318475	flowering time trait	TO:0002616
10k	933	GRMZM2G318475	days to flowering trait	TO:0000344
10k	934	GRMZM2G318475	days to silk	TO:0000658
10k	935	GRMZM2G453832	plant growth and development trait	TO:0000357
10k	936	GRMZM2G453832	plant phenological trait	TO:0000933
10k	937	GRMZM2G453832	flowering time trait	TO:0002616
10k	938	GRMZM2G453832	days to flowering trait	TO:0000344
10k	939	GRMZM2G453832	days to silk	TO:0000658
10k	940	GRMZM2G154549	plant growth and development trait	TO:0000357
10k	941	GRMZM2G154549	plant phenological trait	TO:0000933
10k	942	GRMZM2G154549	flowering time trait	TO:0002616
10k	943	GRMZM2G154549	days to flowering trait	TO:0000344
10k	944	GRMZM2G154549	days to silk	TO:0000658
10k	945	GRMZM2G469795	plant growth and development trait	TO:0000357
10k	946	GRMZM2G469795	plant phenological trait	TO:0000933
10k	947	GRMZM2G469795	flowering time trait	TO:0002616
10k	948	GRMZM2G469795	days to flowering trait	TO:0000344
10k	949	GRMZM2G469795	days to silk	TO:0000658
10k	950	GRMZM2G059502	days to flowering trait	TO:0000344
10k	951	GRMZM2G059502	days to silk	TO:0000658
10k	952	GRMZM2G043857	flowering time trait	TO:0002616
10k	953	GRMZM2G043857	days to flowering trait	TO:0000344
10k	954	GRMZM2G043857	days to silk	TO:0000658
10k	955	GRMZM2G107741	flowering time trait	TO:0002616
10k	956	GRMZM2G107741	days to flowering trait	TO:0000344
10k	957	GRMZM2G107741	days to silk	TO:0000658
10k	958	GRMZM2G142097	flowering time trait	TO:0002616
10k	959	GRMZM2G142097	days to flowering trait	TO:0000344
10k	960	GRMZM2G142097	days to silk	TO:0000658
10k	961	AC191575.2_FG001	flowering time trait	TO:0002616
10k	962	AC191575.2_FG001	days to flowering trait	TO:0000344
10k	963	AC191575.2_FG001	days to silk	TO:0000658
10k	964	GRMZM2G139250	plant growth and development trait	TO:0000357
10k	965	GRMZM2G139250	plant phenological trait	TO:0000933
10k	966	GRMZM2G139250	flowering time trait	TO:0002616
10k	967	GRMZM2G139250	days to flowering trait	TO:0000344
10k	968	GRMZM2G139250	days to silk	TO:0000658
10k	969	GRMZM2G412846	flowering time trait	TO:0002616
10k	970	GRMZM2G412846	days to flowering trait	TO:0000344
10k	971	GRMZM2G412846	days to silk	TO:0000658
10k	972	GRMZM2G342246	flowering time trait	TO:0002616
10k	973	GRMZM2G342246	days to flowering trait	TO:0000344
10k	974	GRMZM2G342246	days to silk	TO:0000658
10k	975	GRMZM2G132623	plant growth and development trait	TO:0000357
10k	976	GRMZM2G132623	plant phenological trait	TO:0000933
10k	977	GRMZM2G132623	flowering time trait	TO:0002616
10k	978	GRMZM2G132623	days to flowering trait	TO:0000344
10k	979	GRMZM2G132623	days to silk	TO:0000658
10k	980	GRMZM2G132607	plant growth and development trait	TO:0000357
10k	981	GRMZM2G132607	plant phenological trait	TO:0000933
10k	982	GRMZM2G132607	flowering time trait	TO:0002616
10k	983	GRMZM2G132607	days to flowering trait	TO:0000344
10k	984	GRMZM2G132607	days to silk	TO:0000658
10k	985	GRMZM2G070172	flowering time trait	TO:0002616
10k	986	GRMZM2G070172	days to flowering trait	TO:0000344
10k	987	GRMZM2G070172	days to silk	TO:0000658
10k	988	GRMZM2G120085	flowering time trait	TO:0002616
10k	989	GRMZM2G120085	days to flowering trait	TO:0000344
10k	990	GRMZM2G120085	days to silk	TO:0000658
10k	991	GRMZM2G089291	flowering time trait	TO:0002616
10k	992	GRMZM2G089291	days to flowering trait	TO:0000344
10k	993	GRMZM2G089291	days to silk	TO:0000658
10k	994	GRMZM2G072569	flowering time trait	TO:0002616
10k	995	GRMZM2G072569	days to flowering trait	TO:0000344
10k	996	GRMZM2G072569	days to silk	TO:0000658
10k	997	GRMZM2G304897	flowering time trait	TO:0002616
10k	998	GRMZM2G304897	days to flowering trait	TO:0000344
10k	999	GRMZM2G304897	days to silk	TO:0000658
10k	1000	AC234203.1_FG009	flowering time trait	TO:0002616
10k	1001	AC234203.1_FG009	days to flowering trait	TO:0000344
10k	1002	AC234203.1_FG009	days to silk	TO:0000658
10k	1003	AC234203.1_FG010	flowering time trait	TO:0002616
10k	1004	AC234203.1_FG010	days to flowering trait	TO:0000344
10k	1005	AC234203.1_FG010	days to silk	TO:0000658
10k	1006	GRMZM2G074501	flowering time trait	TO:0002616
10k	1007	GRMZM2G074501	days to flowering trait	TO:0000344
10k	1008	GRMZM2G074501	days to silk	TO:0000658
10k	1009	GRMZM2G062458	flowering time trait	TO:0002616
10k	1010	GRMZM2G062458	days to flowering trait	TO:0000344
10k	1011	GRMZM2G062458	days to silk	TO:0000658
10k	1012	GRMZM5G846082	flowering time trait	TO:0002616
10k	1013	GRMZM5G846082	days to flowering trait	TO:0000344
10k	1014	GRMZM5G846082	days to silk	TO:0000658
10k	1015	GRMZM2G441903	flowering time trait	TO:0002616
10k	1016	GRMZM2G441903	days to flowering trait	TO:0000344
10k	1017	GRMZM2G441903	days to silk	TO:0000658
10k	1018	GRMZM5G869779	flowering time trait	TO:0002616
10k	1019	GRMZM5G869779	days to flowering trait	TO:0000344
10k	1020	GRMZM5G869779	days to silk	TO:0000658
10k	1021	GRMZM2G167787	plant growth and development trait	TO:0000357
10k	1022	GRMZM2G167787	plant phenological trait	TO:0000933
10k	1023	GRMZM2G167787	flowering time trait	TO:0002616
10k	1024	GRMZM2G167787	days to flowering trait	TO:0000344
10k	1025	GRMZM2G167787	days to silk	TO:0000658
10k	1026	GRMZM2G099628	plant growth and development trait	TO:0000357
10k	1027	GRMZM2G099628	plant phenological trait	TO:0000933
10k	1028	GRMZM2G099628	flowering time trait	TO:0002616
10k	1029	GRMZM2G099628	days to flowering trait	TO:0000344
10k	1030	GRMZM2G099628	days to silk	TO:0000658
10k	1031	GRMZM2G478212	plant growth and development trait	TO:0000357
10k	1032	GRMZM2G478212	plant phenological trait	TO:0000933
10k	1033	GRMZM2G478212	flowering time trait	TO:0002616
10k	1034	GRMZM2G478212	photoperiod-sensitive flowering time trait	TO:0000934
10k	1035	GRMZM5G806839	flowering time trait	TO:0002616
10k	1036	GRMZM5G806839	photoperiod-sensitive flowering time trait	TO:0000934
10k	1037	GRMZM2G160466	plant growth and development trait	TO:0000357
10k	1038	GRMZM2G160466	plant structure growth and development trait	TO:0000928
10k	1039	GRMZM2G160466	shoot system growth and development trait	TO:0000654
10k	1040	GRMZM2G160466	inflorescence development trait	TO:0006027
10k	1041	GRMZM2G160466	inflorescence branching	TO:0000050
10k	1042	GRMZM2G160466	inflorescence branch arrangement	TO:0002751
10k	1043	GRMZM2G152891	plant growth and development trait	TO:0000357
10k	1044	GRMZM2G152891	plant structure growth and development trait	TO:0000928
10k	1045	GRMZM2G152891	shoot system growth and development trait	TO:0000654
10k	1046	GRMZM2G152891	inflorescence development trait	TO:0006027
10k	1047	GRMZM2G152891	inflorescence branching	TO:0000050
10k	1048	GRMZM2G152891	inflorescence branch arrangement	TO:0002751
10k	1049	GRMZM2G069618	plant growth and development trait	TO:0000357
10k	1050	GRMZM2G069618	plant structure growth and development trait	TO:0000928
10k	1051	GRMZM2G069618	shoot system growth and development trait	TO:0000654
10k	1052	GRMZM2G069618	inflorescence development trait	TO:0006027
10k	1053	GRMZM2G069618	inflorescence branching	TO:0000050
10k	1054	GRMZM2G069618	inflorescence branch arrangement	TO:0002751
10k	1055	AC210173.4_FG002	plant growth and development trait	TO:0000357
10k	1056	AC210173.4_FG002	plant structure growth and development trait	TO:0000928
10k	1057	AC210173.4_FG002	shoot system growth and development trait	TO:0000654
10k	1058	AC210173.4_FG002	inflorescence development trait	TO:0006027
10k	1059	AC210173.4_FG002	inflorescence branching	TO:0000050
10k	1060	AC210173.4_FG002	inflorescence branch arrangement	TO:0002751
10k	1061	GRMZM2G305850	plant growth and development trait	TO:0000357
10k	1062	GRMZM2G305850	plant structure growth and development trait	TO:0000928
10k	1063	GRMZM2G305850	shoot system growth and development trait	TO:0000654
10k	1064	GRMZM2G305850	inflorescence development trait	TO:0006027
10k	1065	GRMZM2G305850	inflorescence branching	TO:0000050
10k	1066	GRMZM2G305850	inflorescence branch arrangement	TO:0002751
10k	1067	GRMZM2G472236	plant growth and development trait	TO:0000357
10k	1068	GRMZM2G472236	plant structure growth and development trait	TO:0000928
10k	1069	GRMZM2G472236	shoot system growth and development trait	TO:0000654
10k	1070	GRMZM2G472236	inflorescence development trait	TO:0006027
10k	1071	GRMZM2G472236	inflorescence branching	TO:0000050
10k	1072	GRMZM2G472236	inflorescence branch arrangement	TO:0002751
10k	1073	GRMZM2G169747	plant growth and development trait	TO:0000357
10k	1074	GRMZM2G169747	plant structure growth and development trait	TO:0000928
10k	1075	GRMZM2G169747	shoot system growth and development trait	TO:0000654
10k	1076	GRMZM2G169747	inflorescence development trait	TO:0006027
10k	1077	GRMZM2G169747	inflorescence branching	TO:0000050
10k	1078	GRMZM2G169747	inflorescence branch arrangement	TO:0002751
10k	1079	GRMZM2G472266	plant growth and development trait	TO:0000357
10k	1080	GRMZM2G472266	plant structure growth and development trait	TO:0000928
10k	1081	GRMZM2G472266	shoot system growth and development trait	TO:0000654
10k	1082	GRMZM2G472266	inflorescence development trait	TO:0006027
10k	1083	GRMZM2G472266	inflorescence branching	TO:0000050
10k	1084	GRMZM2G472266	inflorescence branch arrangement	TO:0002751
10k	1085	GRMZM2G307992	plant growth and development trait	TO:0000357
10k	1086	GRMZM2G307992	plant structure growth and development trait	TO:0000928
10k	1087	GRMZM2G307992	shoot system growth and development trait	TO:0000654
10k	1088	GRMZM2G307992	inflorescence development trait	TO:0006027
10k	1089	GRMZM2G307992	inflorescence branching	TO:0000050
10k	1090	GRMZM2G307992	inflorescence branch arrangement	TO:0002751
10k	1091	GRMZM2G030494	plant growth and development trait	TO:0000357
10k	1092	GRMZM2G030494	plant structure growth and development trait	TO:0000928
10k	1093	GRMZM2G030494	shoot system growth and development trait	TO:0000654
10k	1094	GRMZM2G030494	inflorescence development trait	TO:0006027
10k	1095	GRMZM2G030494	inflorescence branching	TO:0000050
10k	1096	GRMZM2G030494	inflorescence branch arrangement	TO:0002751
10k	1097	GRMZM2G104938	plant growth and development trait	TO:0000357
10k	1098	GRMZM2G104938	plant structure growth and development trait	TO:0000928
10k	1099	GRMZM2G104938	shoot system growth and development trait	TO:0000654
10k	1100	GRMZM2G104938	inflorescence development trait	TO:0006027
10k	1101	GRMZM2G104938	inflorescence branching	TO:0000050
10k	1102	GRMZM2G104938	inflorescence branch arrangement	TO:0002751
10k	1103	GRMZM2G035217	plant growth and development trait	TO:0000357
10k	1104	GRMZM2G035217	plant structure growth and development trait	TO:0000928
10k	1105	GRMZM2G035217	shoot system growth and development trait	TO:0000654
10k	1106	GRMZM2G035217	inflorescence development trait	TO:0006027
10k	1107	GRMZM2G035217	inflorescence branching	TO:0000050
10k	1108	GRMZM2G035217	inflorescence branch arrangement	TO:0002751
10k	1109	GRMZM2G010545	plant growth and development trait	TO:0000357
10k	1110	GRMZM2G010545	plant structure growth and development trait	TO:0000928
10k	1111	GRMZM2G010545	shoot system growth and development trait	TO:0000654
10k	1112	GRMZM2G010545	inflorescence development trait	TO:0006027
10k	1113	GRMZM2G010545	inflorescence branching	TO:0000050
10k	1114	GRMZM2G010545	inflorescence branch arrangement	TO:0002751
10k	1115	GRMZM2G313934	plant growth and development trait	TO:0000357
10k	1116	GRMZM2G313934	plant structure growth and development trait	TO:0000928
10k	1117	GRMZM2G313934	shoot system growth and development trait	TO:0000654
10k	1118	GRMZM2G313934	inflorescence development trait	TO:0006027
10k	1119	GRMZM2G313934	inflorescence branching	TO:0000050
10k	1120	GRMZM2G313934	inflorescence branch arrangement	TO:0002751
10k	1121	GRMZM2G337139	plant growth and development trait	TO:0000357
10k	1122	GRMZM2G337139	plant structure growth and development trait	TO:0000928
10k	1123	GRMZM2G337139	shoot system growth and development trait	TO:0000654
10k	1124	GRMZM2G337139	inflorescence development trait	TO:0006027
10k	1125	GRMZM2G337139	inflorescence branching	TO:0000050
10k	1126	GRMZM2G337139	inflorescence branch arrangement	TO:0002751
10k	1127	GRMZM2G124540	plant growth and development trait	TO:0000357
10k	1128	GRMZM2G124540	plant structure growth and development trait	TO:0000928
10k	1129	GRMZM2G124540	shoot system growth and development trait	TO:0000654
10k	1130	GRMZM2G124540	inflorescence development trait	TO:0006027
10k	1131	GRMZM2G124540	inflorescence branching	TO:0000050
10k	1132	GRMZM2G124540	inflorescence branch arrangement	TO:0002751
10k	1133	GRMZM2G143644	plant growth and development trait	TO:0000357
10k	1134	GRMZM2G143644	plant structure growth and development trait	TO:0000928
10k	1135	GRMZM2G143644	shoot system growth and development trait	TO:0000654
10k	1136	GRMZM2G143644	inflorescence development trait	TO:0006027
10k	1137	GRMZM2G143644	inflorescence branching	TO:0000050
10k	1138	GRMZM2G143644	inflorescence branch arrangement	TO:0002751
10k	1139	AC206989.4_FG002	plant growth and development trait	TO:0000357
10k	1140	AC206989.4_FG002	plant structure growth and development trait	TO:0000928
10k	1141	AC206989.4_FG002	shoot system growth and development trait	TO:0000654
10k	1142	AC206989.4_FG002	inflorescence development trait	TO:0006027
10k	1143	AC206989.4_FG002	inflorescence branching	TO:0000050
10k	1144	AC206989.4_FG002	inflorescence branch arrangement	TO:0002751
10k	1145	GRMZM2G107686	plant growth and development trait	TO:0000357
10k	1146	GRMZM2G107686	plant structure growth and development trait	TO:0000928
10k	1147	GRMZM2G107686	shoot system growth and development trait	TO:0000654
10k	1148	GRMZM2G107686	inflorescence development trait	TO:0006027
10k	1149	GRMZM2G107686	inflorescence branching	TO:0000050
10k	1150	GRMZM2G107686	inflorescence branch arrangement	TO:0002751
10k	1151	GRMZM2G006370	plant growth and development trait	TO:0000357
10k	1152	GRMZM2G006370	plant structure growth and development trait	TO:0000928
10k	1153	GRMZM2G006370	shoot system growth and development trait	TO:0000654
10k	1154	GRMZM2G006370	inflorescence development trait	TO:0006027
10k	1155	GRMZM2G006370	inflorescence branching	TO:0000050
10k	1156	GRMZM2G006370	inflorescence branch arrangement	TO:0002751
10k	1157	GRMZM2G015073	plant growth and development trait	TO:0000357
10k	1158	GRMZM2G015073	plant structure growth and development trait	TO:0000928
10k	1159	GRMZM2G015073	shoot system growth and development trait	TO:0000654
10k	1160	GRMZM2G015073	inflorescence development trait	TO:0006027
10k	1161	GRMZM2G015073	inflorescence branching	TO:0000050
10k	1162	GRMZM2G015073	inflorescence branch arrangement	TO:0002751
10k	1163	GRMZM2G139834	plant growth and development trait	TO:0000357
10k	1164	GRMZM2G139834	plant structure growth and development trait	TO:0000928
10k	1165	GRMZM2G139834	shoot system growth and development trait	TO:0000654
10k	1166	GRMZM2G139834	inflorescence development trait	TO:0006027
10k	1167	GRMZM2G139834	inflorescence branching	TO:0000050
10k	1168	GRMZM2G139834	inflorescence branch arrangement	TO:0002751
10k	1169	AC209858.4_FG004	plant growth and development trait	TO:0000357
10k	1170	AC209858.4_FG004	plant structure growth and development trait	TO:0000928
10k	1171	AC209858.4_FG004	shoot system growth and development trait	TO:0000654
10k	1172	AC209858.4_FG004	inflorescence development trait	TO:0006027
10k	1173	AC209858.4_FG004	inflorescence branching	TO:0000050
10k	1174	AC209858.4_FG004	inflorescence branch arrangement	TO:0002751
10k	1175	GRMZM2G092483	plant growth and development trait	TO:0000357
10k	1176	GRMZM2G092483	plant structure growth and development trait	TO:0000928
10k	1177	GRMZM2G092483	shoot system growth and development trait	TO:0000654
10k	1178	GRMZM2G092483	inflorescence development trait	TO:0006027
10k	1179	GRMZM2G092483	inflorescence branching	TO:0000050
10k	1180	GRMZM2G092483	inflorescence branch arrangement	TO:0002751
10k	1181	GRMZM2G062289	plant growth and development trait	TO:0000357
10k	1182	GRMZM2G062289	plant structure growth and development trait	TO:0000928
10k	1183	GRMZM2G062289	shoot system growth and development trait	TO:0000654
10k	1184	GRMZM2G062289	inflorescence development trait	TO:0006027
10k	1185	GRMZM2G062289	inflorescence branching	TO:0000050
10k	1186	GRMZM2G062289	inflorescence branch arrangement	TO:0002751
10k	1187	GRMZM2G154007	plant growth and development trait	TO:0000357
10k	1188	GRMZM2G154007	plant structure growth and development trait	TO:0000928
10k	1189	GRMZM2G154007	shoot system growth and development trait	TO:0000654
10k	1190	GRMZM2G154007	inflorescence development trait	TO:0006027
10k	1191	GRMZM2G154007	inflorescence branching	TO:0000050
10k	1192	GRMZM2G154007	inflorescence branch arrangement	TO:0002751
10k	1193	GRMZM5G888196	plant structure growth and development trait	TO:0000928
10k	1194	GRMZM5G888196	shoot system growth and development trait	TO:0000654
10k	1195	GRMZM5G888196	inflorescence development trait	TO:0006027
10k	1196	GRMZM5G888196	inflorescence branching	TO:0000050
10k	1197	GRMZM5G888196	inflorescence branch arrangement	TO:0002751
10k	1198	GRMZM2G070943	plant growth and development trait	TO:0000357
10k	1199	GRMZM2G070943	plant structure growth and development trait	TO:0000928
10k	1200	GRMZM2G070943	shoot system growth and development trait	TO:0000654
10k	1201	GRMZM2G070943	inflorescence development trait	TO:0006027
10k	1202	GRMZM2G070943	inflorescence branching	TO:0000050
10k	1203	GRMZM2G070943	inflorescence branch arrangement	TO:0002751
10k	1204	GRMZM2G082709	plant growth and development trait	TO:0000357
10k	1205	GRMZM2G082709	plant structure growth and development trait	TO:0000928
10k	1206	GRMZM2G082709	shoot system growth and development trait	TO:0000654
10k	1207	GRMZM2G082709	inflorescence development trait	TO:0006027
10k	1208	GRMZM2G082709	inflorescence branching	TO:0000050
10k	1209	GRMZM2G082709	inflorescence branch arrangement	TO:0002751
10k	1210	GRMZM2G145458	plant growth and development trait	TO:0000357
10k	1211	GRMZM2G145458	plant structure growth and development trait	TO:0000928
10k	1212	GRMZM2G145458	shoot system growth and development trait	TO:0000654
10k	1213	GRMZM2G145458	inflorescence development trait	TO:0006027
10k	1214	GRMZM2G145458	inflorescence branching	TO:0000050
10k	1215	GRMZM2G145458	inflorescence branch arrangement	TO:0002751
10k	1216	GRMZM2G421579	plant growth and development trait	TO:0000357
10k	1217	GRMZM2G421579	plant structure growth and development trait	TO:0000928
10k	1218	GRMZM2G421579	shoot system growth and development trait	TO:0000654
10k	1219	GRMZM2G421579	inflorescence development trait	TO:0006027
10k	1220	GRMZM2G421579	inflorescence branching	TO:0000050
10k	1221	GRMZM2G421579	inflorescence branch arrangement	TO:0002751
10k	1222	GRMZM2G450960	plant growth and development trait	TO:0000357
10k	1223	GRMZM2G450960	plant structure growth and development trait	TO:0000928
10k	1224	GRMZM2G450960	shoot system growth and development trait	TO:0000654
10k	1225	GRMZM2G450960	inflorescence development trait	TO:0006027
10k	1226	GRMZM2G450960	inflorescence branching	TO:0000050
10k	1227	GRMZM2G450960	inflorescence branch arrangement	TO:0002751
10k	1228	GRMZM2G152011	plant growth and development trait	TO:0000357
10k	1229	GRMZM2G152011	plant structure growth and development trait	TO:0000928
10k	1230	GRMZM2G152011	shoot system growth and development trait	TO:0000654
10k	1231	GRMZM2G152011	inflorescence development trait	TO:0006027
10k	1232	GRMZM2G152011	inflorescence branching	TO:0000050
10k	1233	GRMZM2G152011	inflorescence branch arrangement	TO:0002751
10k	1234	GRMZM2G353195	plant growth and development trait	TO:0000357
10k	1235	GRMZM2G353195	plant structure growth and development trait	TO:0000928
10k	1236	GRMZM2G353195	shoot system growth and development trait	TO:0000654
10k	1237	GRMZM2G353195	inflorescence development trait	TO:0006027
10k	1238	GRMZM2G353195	inflorescence branching	TO:0000050
10k	1239	GRMZM2G353195	inflorescence branch arrangement	TO:0002751
10k	1240	GRMZM2G054916	plant growth and development trait	TO:0000357
10k	1241	GRMZM2G054916	plant structure growth and development trait	TO:0000928
10k	1242	GRMZM2G054916	shoot system growth and development trait	TO:0000654
10k	1243	GRMZM2G054916	inflorescence development trait	TO:0006027
10k	1244	GRMZM2G054916	inflorescence branching	TO:0000050
10k	1245	GRMZM2G054916	inflorescence branch arrangement	TO:0002751
10k	1246	GRMZM2G087459	plant growth and development trait	TO:0000357
10k	1247	GRMZM2G087459	plant structure growth and development trait	TO:0000928
10k	1248	GRMZM2G087459	shoot system growth and development trait	TO:0000654
10k	1249	GRMZM2G087459	inflorescence development trait	TO:0006027
10k	1250	GRMZM2G087459	inflorescence branching	TO:0000050
10k	1251	GRMZM2G087459	inflorescence branch arrangement	TO:0002751
10k	1252	GRMZM2G397002	plant growth and development trait	TO:0000357
10k	1253	GRMZM2G397002	plant structure growth and development trait	TO:0000928
10k	1254	GRMZM2G397002	shoot system growth and development trait	TO:0000654
10k	1255	GRMZM2G397002	inflorescence development trait	TO:0006027
10k	1256	GRMZM2G397002	inflorescence branching	TO:0000050
10k	1257	GRMZM2G397002	inflorescence branch arrangement	TO:0002751
10k	1258	GRMZM2G540403	plant growth and development trait	TO:0000357
10k	1259	GRMZM2G540403	plant structure growth and development trait	TO:0000928
10k	1260	GRMZM2G540403	shoot system growth and development trait	TO:0000654
10k	1261	GRMZM2G540403	inflorescence development trait	TO:0006027
10k	1262	GRMZM2G540403	inflorescence branching	TO:0000050
10k	1263	GRMZM2G540403	inflorescence branch arrangement	TO:0002751
10k	1264	GRMZM5G809195	plant growth and development trait	TO:0000357
10k	1265	GRMZM5G809195	plant structure growth and development trait	TO:0000928
10k	1266	GRMZM5G809195	shoot system growth and development trait	TO:0000654
10k	1267	GRMZM5G809195	inflorescence development trait	TO:0006027
10k	1268	GRMZM5G809195	inflorescence branching	TO:0000050
10k	1269	GRMZM5G809195	inflorescence branch arrangement	TO:0002751
10k	1270	GRMZM2G084389	plant growth and development trait	TO:0000357
10k	1271	GRMZM2G084389	plant structure growth and development trait	TO:0000928
10k	1272	GRMZM2G084389	shoot system growth and development trait	TO:0000654
10k	1273	GRMZM2G084389	inflorescence development trait	TO:0006027
10k	1274	GRMZM2G084389	inflorescence branching	TO:0000050
10k	1275	GRMZM2G084389	primary branching of inflorescence	TO:0000052
10k	1276	GRMZM2G013853	plant growth and development trait	TO:0000357
10k	1277	GRMZM2G013853	plant structure growth and development trait	TO:0000928
10k	1278	GRMZM2G013853	shoot system growth and development trait	TO:0000654
10k	1279	GRMZM2G013853	inflorescence development trait	TO:0006027
10k	1280	GRMZM2G013853	inflorescence branching	TO:0000050
10k	1281	GRMZM2G013853	primary branching of inflorescence	TO:0000052
10k	1282	GRMZM2G013639	plant growth and development trait	TO:0000357
10k	1283	GRMZM2G013639	plant structure growth and development trait	TO:0000928
10k	1284	GRMZM2G013639	shoot system growth and development trait	TO:0000654
10k	1285	GRMZM2G013639	inflorescence development trait	TO:0006027
10k	1286	GRMZM2G013639	inflorescence branching	TO:0000050
10k	1287	GRMZM2G013639	primary branching of inflorescence	TO:0000052
10k	1288	GRMZM2G010545	primary branching of inflorescence	TO:0000052
10k	1289	GRMZM2G313934	primary branching of inflorescence	TO:0000052
10k	1290	GRMZM2G337139	primary branching of inflorescence	TO:0000052
10k	1291	GRMZM2G159285	plant growth and development trait	TO:0000357
10k	1292	GRMZM2G159285	plant structure growth and development trait	TO:0000928
10k	1293	GRMZM2G159285	shoot system growth and development trait	TO:0000654
10k	1294	GRMZM2G159285	inflorescence development trait	TO:0006027
10k	1295	GRMZM2G159285	inflorescence branching	TO:0000050
10k	1296	GRMZM2G159285	primary branching of inflorescence	TO:0000052
10k	1297	GRMZM2G083725	plant growth and development trait	TO:0000357
10k	1298	GRMZM2G083725	plant structure growth and development trait	TO:0000928
10k	1299	GRMZM2G083725	shoot system growth and development trait	TO:0000654
10k	1300	GRMZM2G083725	inflorescence development trait	TO:0006027
10k	1301	GRMZM2G083725	inflorescence branching	TO:0000050
10k	1302	GRMZM2G083725	primary branching of inflorescence	TO:0000052
10k	1303	GRMZM2G083551	plant growth and development trait	TO:0000357
10k	1304	GRMZM2G083551	plant structure growth and development trait	TO:0000928
10k	1305	GRMZM2G083551	shoot system growth and development trait	TO:0000654
10k	1306	GRMZM2G083551	inflorescence development trait	TO:0006027
10k	1307	GRMZM2G083551	inflorescence branching	TO:0000050
10k	1308	GRMZM2G083551	primary branching of inflorescence	TO:0000052
10k	1309	GRMZM2G109056	plant growth and development trait	TO:0000357
10k	1310	GRMZM2G109056	plant structure growth and development trait	TO:0000928
10k	1311	GRMZM2G109056	shoot system growth and development trait	TO:0000654
10k	1312	GRMZM2G109056	inflorescence development trait	TO:0006027
10k	1313	GRMZM2G109056	inflorescence branching	TO:0000050
10k	1314	GRMZM2G109056	primary branching of inflorescence	TO:0000052
10k	1315	GRMZM2G028521	plant growth and development trait	TO:0000357
10k	1316	GRMZM2G028521	plant structure growth and development trait	TO:0000928
10k	1317	GRMZM2G028521	shoot system growth and development trait	TO:0000654
10k	1318	GRMZM2G028521	inflorescence development trait	TO:0006027
10k	1319	GRMZM2G028521	inflorescence branching	TO:0000050
10k	1320	GRMZM2G028521	primary branching of inflorescence	TO:0000052
10k	1321	GRMZM5G806839	plant morphology trait	TO:0000017
10k	1322	GRMZM5G806839	plant structure morphology trait	TO:0000839
10k	1323	GRMZM5G806839	cardinal part of a multi-tissue plant structure morphology trait	TO:0000837
10k	1324	GRMZM5G806839	cardinal organ part morphology trait	TO:0000754
10k	1325	GRMZM5G806839	leaf lamina morphology trait	TO:0000829
10k	1326	GRMZM5G806839	leaf lamina length	TO:0002690
10k	1327	GRMZM2G097188	plant morphology trait	TO:0000017
10k	1328	GRMZM2G097188	plant structure morphology trait	TO:0000839
10k	1329	GRMZM2G097188	cardinal part of a multi-tissue plant structure morphology trait	TO:0000837
10k	1330	GRMZM2G097188	cardinal organ part morphology trait	TO:0000754
10k	1331	GRMZM2G097188	leaf lamina morphology trait	TO:0000829
10k	1332	GRMZM2G097188	leaf lamina length	TO:0002690
10k	1333	GRMZM5G830403	plant morphology trait	TO:0000017
10k	1334	GRMZM5G830403	plant structure morphology trait	TO:0000839
10k	1335	GRMZM5G830403	cardinal part of a multi-tissue plant structure morphology trait	TO:0000837
10k	1336	GRMZM5G830403	cardinal organ part morphology trait	TO:0000754
10k	1337	GRMZM5G830403	leaf lamina morphology trait	TO:0000829
10k	1338	GRMZM5G830403	leaf lamina length	TO:0002690
10k	1339	GRMZM2G323943	plant morphology trait	TO:0000017
10k	1340	GRMZM2G323943	plant structure morphology trait	TO:0000839
10k	1341	GRMZM2G323943	cardinal part of a multi-tissue plant structure morphology trait	TO:0000837
10k	1342	GRMZM2G323943	cardinal organ part morphology trait	TO:0000754
10k	1343	GRMZM2G323943	leaf lamina morphology trait	TO:0000829
10k	1344	GRMZM2G323943	leaf lamina length	TO:0002690
10k	1345	GRMZM2G004397	plant morphology trait	TO:0000017
10k	1346	GRMZM2G004397	plant structure morphology trait	TO:0000839
10k	1347	GRMZM2G004397	cardinal part of a multi-tissue plant structure morphology trait	TO:0000837
10k	1348	GRMZM2G004397	cardinal organ part morphology trait	TO:0000754
10k	1349	GRMZM2G004397	leaf lamina morphology trait	TO:0000829
10k	1350	GRMZM2G004397	leaf lamina length	TO:0002690
10k	1351	GRMZM2G004422	plant morphology trait	TO:0000017
10k	1352	GRMZM2G004422	plant structure morphology trait	TO:0000839
10k	1353	GRMZM2G004422	cardinal part of a multi-tissue plant structure morphology trait	TO:0000837
10k	1354	GRMZM2G004422	cardinal organ part morphology trait	TO:0000754
10k	1355	GRMZM2G004422	leaf lamina morphology trait	TO:0000829
10k	1356	GRMZM2G004422	leaf lamina length	TO:0002690
10k	1357	GRMZM2G103657	plant morphology trait	TO:0000017
10k	1358	GRMZM2G103657	plant structure morphology trait	TO:0000839
10k	1359	GRMZM2G103657	cardinal part of a multi-tissue plant structure morphology trait	TO:0000837
10k	1360	GRMZM2G103657	cardinal organ part morphology trait	TO:0000754
10k	1361	GRMZM2G103657	leaf lamina morphology trait	TO:0000829
10k	1362	GRMZM2G103657	leaf lamina length	TO:0002690
10k	1363	GRMZM2G013430	plant morphology trait	TO:0000017
10k	1364	GRMZM2G013430	plant structure morphology trait	TO:0000839
10k	1365	GRMZM2G013430	cardinal part of a multi-tissue plant structure morphology trait	TO:0000837
10k	1366	GRMZM2G013430	cardinal organ part morphology trait	TO:0000754
10k	1367	GRMZM2G013430	leaf lamina morphology trait	TO:0000829
10k	1368	GRMZM2G013430	leaf lamina length	TO:0002690
10k	1369	GRMZM2G145458	plant morphology trait	TO:0000017
10k	1370	GRMZM2G145458	plant structure morphology trait	TO:0000839
10k	1371	GRMZM2G145458	cardinal part of a multi-tissue plant structure morphology trait	TO:0000837
10k	1372	GRMZM2G145458	cardinal organ part morphology trait	TO:0000754
10k	1373	GRMZM2G145458	leaf lamina morphology trait	TO:0000829
10k	1374	GRMZM2G145458	leaf lamina length	TO:0002690
10k	1375	GRMZM2G318652	plant morphology trait	TO:0000017
10k	1376	GRMZM2G318652	plant structure morphology trait	TO:0000839
10k	1377	GRMZM2G318652	cardinal part of a multi-tissue plant structure morphology trait	TO:0000837
10k	1378	GRMZM2G318652	cardinal organ part morphology trait	TO:0000754
10k	1379	GRMZM2G318652	leaf lamina morphology trait	TO:0000829
10k	1380	GRMZM2G318652	leaf lamina length	TO:0002690
10k	1381	GRMZM2G004259	plant morphology trait	TO:0000017
10k	1382	GRMZM2G004259	plant structure morphology trait	TO:0000839
10k	1383	GRMZM2G004259	cardinal part of a multi-tissue plant structure morphology trait	TO:0000837
10k	1384	GRMZM2G004259	cardinal organ part morphology trait	TO:0000754
10k	1385	GRMZM2G004259	leaf lamina morphology trait	TO:0000829
10k	1386	GRMZM2G004259	leaf lamina length	TO:0002690
10k	1387	GRMZM2G070211	plant morphology trait	TO:0000017
10k	1388	GRMZM2G070211	plant structure morphology trait	TO:0000839
10k	1389	GRMZM2G070211	cardinal part of a multi-tissue plant structure morphology trait	TO:0000837
10k	1390	GRMZM2G070211	cardinal organ part morphology trait	TO:0000754
10k	1391	GRMZM2G070211	leaf lamina morphology trait	TO:0000829
10k	1392	GRMZM2G070211	leaf lamina length	TO:0002690
10k	1393	GRMZM2G070252	plant morphology trait	TO:0000017
10k	1394	GRMZM2G070252	plant structure morphology trait	TO:0000839
10k	1395	GRMZM2G070252	cardinal part of a multi-tissue plant structure morphology trait	TO:0000837
10k	1396	GRMZM2G070252	cardinal organ part morphology trait	TO:0000754
10k	1397	GRMZM2G070252	leaf lamina morphology trait	TO:0000829
10k	1398	GRMZM2G070252	leaf lamina length	TO:0002690
10k	1399	GRMZM2G103873	plant morphology trait	TO:0000017
10k	1400	GRMZM2G103873	plant structure morphology trait	TO:0000839
10k	1401	GRMZM2G103873	cardinal part of a multi-tissue plant structure morphology trait	TO:0000837
10k	1402	GRMZM2G103873	cardinal organ part morphology trait	TO:0000754
10k	1403	GRMZM2G103873	leaf lamina morphology trait	TO:0000829
10k	1404	GRMZM2G103873	leaf lamina length	TO:0002690
10k	1405	GRMZM2G113761	plant morphology trait	TO:0000017
10k	1406	GRMZM2G113761	plant structure morphology trait	TO:0000839
10k	1407	GRMZM2G113761	cardinal part of a multi-tissue plant structure morphology trait	TO:0000837
10k	1408	GRMZM2G113761	cardinal organ part morphology trait	TO:0000754
10k	1409	GRMZM2G113761	leaf lamina morphology trait	TO:0000829
10k	1410	GRMZM2G113761	leaf lamina length	TO:0002690
10k	1411	GRMZM2G124576	plant morphology trait	TO:0000017
10k	1412	GRMZM2G124576	plant structure morphology trait	TO:0000839
10k	1413	GRMZM2G124576	cardinal part of a multi-tissue plant structure morphology trait	TO:0000837
10k	1414	GRMZM2G124576	cardinal organ part morphology trait	TO:0000754
10k	1415	GRMZM2G124576	leaf lamina morphology trait	TO:0000829
10k	1416	GRMZM2G124576	leaf lamina length	TO:0002690
10k	1417	GRMZM2G008607	plant morphology trait	TO:0000017
10k	1418	GRMZM2G008607	plant structure morphology trait	TO:0000839
10k	1419	GRMZM2G008607	cardinal part of a multi-tissue plant structure morphology trait	TO:0000837
10k	1420	GRMZM2G008607	cardinal organ part morphology trait	TO:0000754
10k	1421	GRMZM2G008607	leaf lamina morphology trait	TO:0000829
10k	1422	GRMZM2G008607	leaf lamina length	TO:0002690
10k	1423	GRMZM2G083725	plant morphology trait	TO:0000017
10k	1424	GRMZM2G083725	plant structure morphology trait	TO:0000839
10k	1425	GRMZM2G083725	cardinal part of a multi-tissue plant structure morphology trait	TO:0000837
10k	1426	GRMZM2G083725	cardinal organ part morphology trait	TO:0000754
10k	1427	GRMZM2G083725	leaf lamina morphology trait	TO:0000829
10k	1428	GRMZM2G083725	leaf lamina length	TO:0002690
10k	1429	GRMZM2G083551	plant morphology trait	TO:0000017
10k	1430	GRMZM2G083551	plant structure morphology trait	TO:0000839
10k	1431	GRMZM2G083551	cardinal part of a multi-tissue plant structure morphology trait	TO:0000837
10k	1432	GRMZM2G083551	cardinal organ part morphology trait	TO:0000754
10k	1433	GRMZM2G083551	leaf lamina morphology trait	TO:0000829
10k	1434	GRMZM2G083551	leaf lamina length	TO:0002690
10k	1435	AC177890.3_FG005	plant morphology trait	TO:0000017
10k	1436	AC177890.3_FG005	plant structure morphology trait	TO:0000839
10k	1437	AC177890.3_FG005	cardinal part of a multi-tissue plant structure morphology trait	TO:0000837
10k	1438	AC177890.3_FG005	cardinal organ part morphology trait	TO:0000754
10k	1439	AC177890.3_FG005	leaf lamina morphology trait	TO:0000829
10k	1440	AC177890.3_FG005	leaf lamina length	TO:0002690
10k	1441	GRMZM2G108514	plant morphology trait	TO:0000017
10k	1442	GRMZM2G108514	plant structure morphology trait	TO:0000839
10k	1443	GRMZM2G108514	cardinal part of a multi-tissue plant structure morphology trait	TO:0000837
10k	1444	GRMZM2G108514	cardinal organ part morphology trait	TO:0000754
10k	1445	GRMZM2G108514	leaf lamina morphology trait	TO:0000829
10k	1446	GRMZM2G108514	leaf lamina length	TO:0002690
10k	1447	GRMZM2G107688	plant morphology trait	TO:0000017
10k	1448	GRMZM2G107688	plant structure morphology trait	TO:0000839
10k	1449	GRMZM2G107688	cardinal part of a multi-tissue plant structure morphology trait	TO:0000837
10k	1450	GRMZM2G107688	cardinal organ part morphology trait	TO:0000754
10k	1451	GRMZM2G107688	leaf lamina morphology trait	TO:0000829
10k	1452	GRMZM2G107688	leaf lamina length	TO:0002690
10k	1453	GRMZM2G072806	plant morphology trait	TO:0000017
10k	1454	GRMZM2G072806	plant structure morphology trait	TO:0000839
10k	1455	GRMZM2G072806	cardinal part of a multi-tissue plant structure morphology trait	TO:0000837
10k	1456	GRMZM2G072806	cardinal organ part morphology trait	TO:0000754
10k	1457	GRMZM2G072806	leaf lamina morphology trait	TO:0000829
10k	1458	GRMZM2G072806	leaf lamina length	TO:0002690
10k	1459	GRMZM2G032962	plant morphology trait	TO:0000017
10k	1460	GRMZM2G032962	plant structure morphology trait	TO:0000839
10k	1461	GRMZM2G032962	cardinal part of a multi-tissue plant structure morphology trait	TO:0000837
10k	1462	GRMZM2G032962	cardinal organ part morphology trait	TO:0000754
10k	1463	GRMZM2G032962	leaf lamina morphology trait	TO:0000829
10k	1464	GRMZM2G032962	leaf lamina width	TO:0002720
10k	1465	GRMZM2G148726	plant morphology trait	TO:0000017
10k	1466	GRMZM2G148726	plant structure morphology trait	TO:0000839
10k	1467	GRMZM2G148726	cardinal part of a multi-tissue plant structure morphology trait	TO:0000837
10k	1468	GRMZM2G148726	cardinal organ part morphology trait	TO:0000754
10k	1469	GRMZM2G148726	leaf lamina morphology trait	TO:0000829
10k	1470	GRMZM2G148726	leaf lamina width	TO:0002720
10k	1471	GRMZM2G472226	plant morphology trait	TO:0000017
10k	1472	GRMZM2G472226	plant structure morphology trait	TO:0000839
10k	1473	GRMZM2G472226	cardinal part of a multi-tissue plant structure morphology trait	TO:0000837
10k	1474	GRMZM2G472226	cardinal organ part morphology trait	TO:0000754
10k	1475	GRMZM2G472226	leaf lamina morphology trait	TO:0000829
10k	1476	GRMZM2G472226	leaf lamina width	TO:0002720
10k	1477	GRMZM2G171248	plant morphology trait	TO:0000017
10k	1478	GRMZM2G171248	plant structure morphology trait	TO:0000839
10k	1479	GRMZM2G171248	cardinal part of a multi-tissue plant structure morphology trait	TO:0000837
10k	1480	GRMZM2G171248	cardinal organ part morphology trait	TO:0000754
10k	1481	GRMZM2G171248	leaf lamina morphology trait	TO:0000829
10k	1482	GRMZM2G171248	leaf lamina width	TO:0002720
10k	1483	GRMZM2G472171	plant morphology trait	TO:0000017
10k	1484	GRMZM2G472171	plant structure morphology trait	TO:0000839
10k	1485	GRMZM2G472171	cardinal part of a multi-tissue plant structure morphology trait	TO:0000837
10k	1486	GRMZM2G472171	cardinal organ part morphology trait	TO:0000754
10k	1487	GRMZM2G472171	leaf lamina morphology trait	TO:0000829
10k	1488	GRMZM2G472171	leaf lamina width	TO:0002720
10k	1489	GRMZM2G033570	plant morphology trait	TO:0000017
10k	1490	GRMZM2G033570	plant structure morphology trait	TO:0000839
10k	1491	GRMZM2G033570	cardinal part of a multi-tissue plant structure morphology trait	TO:0000837
10k	1492	GRMZM2G033570	cardinal organ part morphology trait	TO:0000754
10k	1493	GRMZM2G033570	leaf lamina morphology trait	TO:0000829
10k	1494	GRMZM2G033570	leaf lamina width	TO:0002720
10k	1495	GRMZM2G132704	plant morphology trait	TO:0000017
10k	1496	GRMZM2G132704	plant structure morphology trait	TO:0000839
10k	1497	GRMZM2G132704	cardinal part of a multi-tissue plant structure morphology trait	TO:0000837
10k	1498	GRMZM2G132704	cardinal organ part morphology trait	TO:0000754
10k	1499	GRMZM2G132704	leaf lamina morphology trait	TO:0000829
10k	1500	GRMZM2G132704	leaf lamina width	TO:0002720
10k	1501	GRMZM2G171713	plant morphology trait	TO:0000017
10k	1502	GRMZM2G171713	plant structure morphology trait	TO:0000839
10k	1503	GRMZM2G171713	cardinal part of a multi-tissue plant structure morphology trait	TO:0000837
10k	1504	GRMZM2G171713	cardinal organ part morphology trait	TO:0000754
10k	1505	GRMZM2G171713	leaf lamina morphology trait	TO:0000829
10k	1506	GRMZM2G171713	leaf lamina width	TO:0002720
10k	1507	GRMZM2G098714	plant morphology trait	TO:0000017
10k	1508	GRMZM2G098714	plant structure morphology trait	TO:0000839
10k	1509	GRMZM2G098714	cardinal part of a multi-tissue plant structure morphology trait	TO:0000837
10k	1510	GRMZM2G098714	cardinal organ part morphology trait	TO:0000754
10k	1511	GRMZM2G098714	leaf lamina morphology trait	TO:0000829
10k	1512	GRMZM2G098714	leaf lamina width	TO:0002720
10k	1513	GRMZM2G148648	plant morphology trait	TO:0000017
10k	1514	GRMZM2G148648	plant structure morphology trait	TO:0000839
10k	1515	GRMZM2G148648	cardinal part of a multi-tissue plant structure morphology trait	TO:0000837
10k	1516	GRMZM2G148648	cardinal organ part morphology trait	TO:0000754
10k	1517	GRMZM2G148648	leaf lamina morphology trait	TO:0000829
10k	1518	GRMZM2G148648	leaf lamina width	TO:0002720
10k	1519	GRMZM2G134251	plant morphology trait	TO:0000017
10k	1520	GRMZM2G134251	plant structure morphology trait	TO:0000839
10k	1521	GRMZM2G134251	cardinal part of a multi-tissue plant structure morphology trait	TO:0000837
10k	1522	GRMZM2G134251	cardinal organ part morphology trait	TO:0000754
10k	1523	GRMZM2G134251	leaf lamina morphology trait	TO:0000829
10k	1524	GRMZM2G134251	leaf lamina width	TO:0002720
10k	1525	GRMZM2G077045	plant morphology trait	TO:0000017
10k	1526	GRMZM2G077045	plant structure morphology trait	TO:0000839
10k	1527	GRMZM2G077045	cardinal part of a multi-tissue plant structure morphology trait	TO:0000837
10k	1528	GRMZM2G077045	cardinal organ part morphology trait	TO:0000754
10k	1529	GRMZM2G077045	leaf lamina morphology trait	TO:0000829
10k	1530	GRMZM2G077045	leaf lamina width	TO:0002720
10k	1531	AC208897.3_FG004	plant morphology trait	TO:0000017
10k	1532	AC208897.3_FG004	plant structure morphology trait	TO:0000839
10k	1533	AC208897.3_FG004	cardinal part of a multi-tissue plant structure morphology trait	TO:0000837
10k	1534	AC208897.3_FG004	cardinal organ part morphology trait	TO:0000754
10k	1535	AC208897.3_FG004	leaf lamina morphology trait	TO:0000829
10k	1536	AC208897.3_FG004	leaf lamina width	TO:0002720
10k	1537	GRMZM2G119494	plant morphology trait	TO:0000017
10k	1538	GRMZM2G119494	plant structure morphology trait	TO:0000839
10k	1539	GRMZM2G119494	cardinal part of a multi-tissue plant structure morphology trait	TO:0000837
10k	1540	GRMZM2G119494	cardinal organ part morphology trait	TO:0000754
10k	1541	GRMZM2G119494	leaf lamina morphology trait	TO:0000829
10k	1542	GRMZM2G119494	leaf lamina width	TO:0002720
10k	1543	GRMZM2G119471	plant morphology trait	TO:0000017
10k	1544	GRMZM2G119471	plant structure morphology trait	TO:0000839
10k	1545	GRMZM2G119471	cardinal part of a multi-tissue plant structure morphology trait	TO:0000837
10k	1546	GRMZM2G119471	cardinal organ part morphology trait	TO:0000754
10k	1547	GRMZM2G119471	leaf lamina morphology trait	TO:0000829
10k	1548	GRMZM2G119471	leaf lamina width	TO:0002720
10k	1549	GRMZM2G321041	plant morphology trait	TO:0000017
10k	1550	GRMZM2G321041	plant structure morphology trait	TO:0000839
10k	1551	GRMZM2G321041	cardinal part of a multi-tissue plant structure morphology trait	TO:0000837
10k	1552	GRMZM2G321041	cardinal organ part morphology trait	TO:0000754
10k	1553	GRMZM2G321041	leaf lamina morphology trait	TO:0000829
10k	1554	GRMZM2G321041	leaf lamina width	TO:0002720
10k	1555	GRMZM2G032409	plant morphology trait	TO:0000017
10k	1556	GRMZM2G032409	plant structure morphology trait	TO:0000839
10k	1557	GRMZM2G032409	cardinal part of a multi-tissue plant structure morphology trait	TO:0000837
10k	1558	GRMZM2G032409	cardinal organ part morphology trait	TO:0000754
10k	1559	GRMZM2G032409	leaf lamina morphology trait	TO:0000829
10k	1560	GRMZM2G032409	leaf lamina width	TO:0002720
10k	1561	GRMZM2G028521	plant morphology trait	TO:0000017
10k	1562	GRMZM2G028521	plant structure morphology trait	TO:0000839
10k	1563	GRMZM2G028521	cardinal part of a multi-tissue plant structure morphology trait	TO:0000837
10k	1564	GRMZM2G028521	cardinal organ part morphology trait	TO:0000754
10k	1565	GRMZM2G028521	leaf lamina morphology trait	TO:0000829
10k	1566	GRMZM2G028521	leaf lamina width	TO:0002720
10k	1567	GRMZM2G044038	plant morphology trait	TO:0000017
10k	1568	GRMZM2G044038	plant structure morphology trait	TO:0000839
10k	1569	GRMZM2G044038	cardinal part of a multi-tissue plant structure morphology trait	TO:0000837
10k	1570	GRMZM2G044038	cardinal organ part morphology trait	TO:0000754
10k	1571	GRMZM2G044038	leaf lamina morphology trait	TO:0000829
10k	1572	GRMZM2G044038	leaf lamina width	TO:0002720
10k	1573	GRMZM2G043948	plant morphology trait	TO:0000017
10k	1574	GRMZM2G043948	plant structure morphology trait	TO:0000839
10k	1575	GRMZM2G043948	cardinal part of a multi-tissue plant structure morphology trait	TO:0000837
10k	1576	GRMZM2G043948	cardinal organ part morphology trait	TO:0000754
10k	1577	GRMZM2G043948	leaf lamina morphology trait	TO:0000829
10k	1578	GRMZM2G043948	leaf lamina width	TO:0002720
10k	1579	AC206951.3_FG016	plant morphology trait	TO:0000017
10k	1580	AC206951.3_FG016	plant structure morphology trait	TO:0000839
10k	1581	AC206951.3_FG016	cardinal part of a multi-tissue plant structure morphology trait	TO:0000837
10k	1582	AC206951.3_FG016	cardinal organ part morphology trait	TO:0000754
10k	1583	AC206951.3_FG016	leaf lamina morphology trait	TO:0000829
10k	1584	AC206951.3_FG016	leaf lamina width	TO:0002720
10k	1585	GRMZM2G012216	plant morphology trait	TO:0000017
10k	1586	GRMZM2G012216	plant structure morphology trait	TO:0000839
10k	1587	GRMZM2G012216	cardinal part of a multi-tissue plant structure morphology trait	TO:0000837
10k	1588	GRMZM2G012216	cardinal organ part morphology trait	TO:0000754
10k	1589	GRMZM2G012216	leaf lamina morphology trait	TO:0000829
10k	1590	GRMZM2G012216	leaf lamina width	TO:0002720
10k	1591	AC208576.3_FG001	plant morphology trait	TO:0000017
10k	1592	AC208576.3_FG001	plant structure morphology trait	TO:0000839
10k	1593	AC208576.3_FG001	cardinal part of a multi-tissue plant structure morphology trait	TO:0000837
10k	1594	AC208576.3_FG001	cardinal organ part morphology trait	TO:0000754
10k	1595	AC208576.3_FG001	leaf lamina morphology trait	TO:0000829
10k	1596	AC208576.3_FG001	leaf lamina width	TO:0002720
10k	1597	GRMZM2G116823	plant morphology trait	TO:0000017
10k	1598	GRMZM2G116823	plant structure morphology trait	TO:0000839
10k	1599	GRMZM2G116823	cardinal part of a multi-tissue plant structure morphology trait	TO:0000837
10k	1600	GRMZM2G116823	cardinal organ part morphology trait	TO:0000754
10k	1601	GRMZM2G116823	leaf lamina morphology trait	TO:0000829
10k	1602	GRMZM2G116823	leaf lamina width	TO:0002720
10k	1603	GRMZM5G815323	plant morphology trait	TO:0000017
10k	1604	GRMZM5G815323	plant structure morphology trait	TO:0000839
10k	1605	GRMZM5G815323	cardinal part of a multi-tissue plant structure morphology trait	TO:0000837
10k	1606	GRMZM5G815323	cardinal organ part morphology trait	TO:0000754
10k	1607	GRMZM5G815323	leaf lamina morphology trait	TO:0000829
10k	1608	GRMZM5G815323	leaf lamina width	TO:0002720
10k	1609	GRMZM2G088309	plant morphology trait	TO:0000017
10k	1610	GRMZM2G088309	plant structure morphology trait	TO:0000839
10k	1611	GRMZM2G088309	cardinal part of a multi-tissue plant structure morphology trait	TO:0000837
10k	1612	GRMZM2G088309	cardinal organ part morphology trait	TO:0000754
10k	1613	GRMZM2G088309	leaf lamina morphology trait	TO:0000829
10k	1614	GRMZM2G088309	leaf lamina width	TO:0002720
10k	1615	GRMZM2G428096	plant morphology trait	TO:0000017
10k	1616	GRMZM2G428096	plant structure morphology trait	TO:0000839
10k	1617	GRMZM2G428096	cardinal part of a multi-tissue plant structure morphology trait	TO:0000837
10k	1618	GRMZM2G428096	cardinal organ part morphology trait	TO:0000754
10k	1619	GRMZM2G428096	leaf lamina morphology trait	TO:0000829
10k	1620	GRMZM2G428096	leaf lamina width	TO:0002720
10k	1621	AC217050.4_FG001	plant morphology trait	TO:0000017
10k	1622	AC217050.4_FG001	plant structure morphology trait	TO:0000839
10k	1623	AC217050.4_FG001	cardinal part of a multi-tissue plant structure morphology trait	TO:0000837
10k	1624	AC217050.4_FG001	cardinal organ part morphology trait	TO:0000754
10k	1625	AC217050.4_FG001	leaf lamina morphology trait	TO:0000829
10k	1626	AC217050.4_FG001	leaf lamina width	TO:0002720
10k	1627	GRMZM2G030494	plant morphology trait	TO:0000017
10k	1628	GRMZM2G030494	plant structure morphology trait	TO:0000839
10k	1629	GRMZM2G030494	cardinal part of a multi-tissue plant structure morphology trait	TO:0000837
10k	1630	GRMZM2G030494	cardinal organ part morphology trait	TO:0000754
10k	1631	GRMZM2G030494	leaf lamina morphology trait	TO:0000829
10k	1632	GRMZM2G030494	leaf lamina width	TO:0002720
10k	1633	GRMZM2G129007	plant morphology trait	TO:0000017
10k	1634	GRMZM2G129007	plant structure morphology trait	TO:0000839
10k	1635	GRMZM2G129007	cardinal part of a multi-tissue plant structure morphology trait	TO:0000837
10k	1636	GRMZM2G129007	cardinal organ part morphology trait	TO:0000754
10k	1637	GRMZM2G129007	leaf lamina morphology trait	TO:0000829
10k	1638	GRMZM2G129007	leaf lamina width	TO:0002720
10k	1639	GRMZM2G129135	plant morphology trait	TO:0000017
10k	1640	GRMZM2G129135	plant structure morphology trait	TO:0000839
10k	1641	GRMZM2G129135	cardinal part of a multi-tissue plant structure morphology trait	TO:0000837
10k	1642	GRMZM2G129135	cardinal organ part morphology trait	TO:0000754
10k	1643	GRMZM2G129135	leaf lamina morphology trait	TO:0000829
10k	1644	GRMZM2G129135	leaf lamina width	TO:0002720
10k	1645	GRMZM2G025793	plant morphology trait	TO:0000017
10k	1646	GRMZM2G025793	plant structure morphology trait	TO:0000839
10k	1647	GRMZM2G025793	cardinal part of a multi-tissue plant structure morphology trait	TO:0000837
10k	1648	GRMZM2G025793	cardinal organ part morphology trait	TO:0000754
10k	1649	GRMZM2G025793	leaf lamina morphology trait	TO:0000829
10k	1650	GRMZM2G025793	leaf lamina width	TO:0002720
10k	1651	GRMZM2G084176	plant morphology trait	TO:0000017
10k	1652	GRMZM2G084176	plant structure morphology trait	TO:0000839
10k	1653	GRMZM2G084176	cardinal part of a multi-tissue plant structure morphology trait	TO:0000837
10k	1654	GRMZM2G084176	cardinal organ part morphology trait	TO:0000754
10k	1655	GRMZM2G084176	leaf lamina morphology trait	TO:0000829
10k	1656	GRMZM2G084176	leaf lamina width	TO:0002720
10k	1657	GRMZM2G112609	plant morphology trait	TO:0000017
10k	1658	GRMZM2G112609	plant structure morphology trait	TO:0000839
10k	1659	GRMZM2G112609	cardinal part of a multi-tissue plant structure morphology trait	TO:0000837
10k	1660	GRMZM2G112609	cardinal organ part morphology trait	TO:0000754
10k	1661	GRMZM2G112609	leaf lamina morphology trait	TO:0000829
10k	1662	GRMZM2G112609	leaf lamina width	TO:0002720
10k	1663	GRMZM2G016443	plant morphology trait	TO:0000017
10k	1664	GRMZM2G016443	plant structure morphology trait	TO:0000839
10k	1665	GRMZM2G016443	cardinal part of a multi-tissue plant structure morphology trait	TO:0000837
10k	1666	GRMZM2G016443	cardinal organ part morphology trait	TO:0000754
10k	1667	GRMZM2G016443	leaf lamina morphology trait	TO:0000829
10k	1668	GRMZM2G016443	leaf lamina width	TO:0002720
10k	1669	GRMZM2G081915	plant morphology trait	TO:0000017
10k	1670	GRMZM2G081915	plant structure morphology trait	TO:0000839
10k	1671	GRMZM2G081915	collective plant structure morphology trait	TO:0000840
10k	1672	GRMZM2G081915	collective plant organ structure morphology trait	TO:0000842
10k	1673	GRMZM2G081915	shoot system morphology trait	TO:0000077
10k	1674	GRMZM2G081915	shoot weight	TO:0000568
10k	1675	GRMZM2G081953	plant morphology trait	TO:0000017
10k	1676	GRMZM2G081953	plant structure morphology trait	TO:0000839
10k	1677	GRMZM2G081953	collective plant structure morphology trait	TO:0000840
10k	1678	GRMZM2G081953	collective plant organ structure morphology trait	TO:0000842
10k	1679	GRMZM2G081953	shoot system morphology trait	TO:0000077
10k	1680	GRMZM2G081953	shoot weight	TO:0000568
10k	1681	GRMZM2G450498	plant morphology trait	TO:0000017
10k	1682	GRMZM2G450498	plant structure morphology trait	TO:0000839
10k	1683	GRMZM2G450498	multi-tissue plant structure morphology trait	TO:0000836
10k	1684	GRMZM2G450498	seed morphology trait	TO:0000184
10k	1685	GRMZM2G450498	seed size	TO:0000391
10k	1686	GRMZM2G450498	seed width	TO:0000149
10k	1687	GRMZM2G097426	plant morphology trait	TO:0000017
10k	1688	GRMZM2G097426	plant structure morphology trait	TO:0000839
10k	1689	GRMZM2G097426	multi-tissue plant structure morphology trait	TO:0000836
10k	1690	GRMZM2G097426	seed morphology trait	TO:0000184
10k	1691	GRMZM2G097426	seed weight	TO:0000181
10k	1692	GRMZM2G097426	100-seed weight	TO:0000269
10k	1693	GRMZM2G479318	plant morphology trait	TO:0000017
10k	1694	GRMZM2G479318	plant structure morphology trait	TO:0000839
10k	1695	GRMZM2G479318	multi-tissue plant structure morphology trait	TO:0000836
10k	1696	GRMZM2G479318	seed morphology trait	TO:0000184
10k	1697	GRMZM2G479318	seed weight	TO:0000181
10k	1698	GRMZM2G479318	100-seed weight	TO:0000269
10k	1699	GRMZM2G032423	plant morphology trait	TO:0000017
10k	1700	GRMZM2G032423	plant structure morphology trait	TO:0000839
10k	1701	GRMZM2G032423	multi-tissue plant structure morphology trait	TO:0000836
10k	1702	GRMZM2G032423	seed morphology trait	TO:0000184
10k	1703	GRMZM2G032423	seed weight	TO:0000181
10k	1704	GRMZM2G032423	100-seed weight	TO:0000269
10k	1705	GRMZM2G068117	plant morphology trait	TO:0000017
10k	1706	GRMZM2G068117	plant structure morphology trait	TO:0000839
10k	1707	GRMZM2G068117	multi-tissue plant structure morphology trait	TO:0000836
10k	1708	GRMZM2G068117	seed morphology trait	TO:0000184
10k	1709	GRMZM2G068117	seed weight	TO:0000181
10k	1710	GRMZM2G068117	100-seed weight	TO:0000269
10k	1711	GRMZM2G368886	plant morphology trait	TO:0000017
10k	1712	GRMZM2G368886	plant structure morphology trait	TO:0000839
10k	1713	GRMZM2G368886	multi-tissue plant structure morphology trait	TO:0000836
10k	1714	GRMZM2G368886	seed morphology trait	TO:0000184
10k	1715	GRMZM2G368886	seed weight	TO:0000181
10k	1716	GRMZM2G368886	100-seed weight	TO:0000269
10k	1717	GRMZM2G001696	plant morphology trait	TO:0000017
10k	1718	GRMZM2G001696	plant structure morphology trait	TO:0000839
10k	1719	GRMZM2G001696	multi-tissue plant structure morphology trait	TO:0000836
10k	1720	GRMZM2G001696	seed morphology trait	TO:0000184
10k	1721	GRMZM2G001696	seed weight	TO:0000181
10k	1722	GRMZM2G001696	100-seed weight	TO:0000269
10k	1723	GRMZM2G007055	plant morphology trait	TO:0000017
10k	1724	GRMZM2G007055	plant structure morphology trait	TO:0000839
10k	1725	GRMZM2G007055	multi-tissue plant structure morphology trait	TO:0000836
10k	1726	GRMZM2G007055	seed morphology trait	TO:0000184
10k	1727	GRMZM2G007055	seed weight	TO:0000181
10k	1728	GRMZM2G007055	100-seed weight	TO:0000269
10k	1729	GRMZM2G113167	plant morphology trait	TO:0000017
10k	1730	GRMZM2G113167	plant structure morphology trait	TO:0000839
10k	1731	GRMZM2G113167	multi-tissue plant structure morphology trait	TO:0000836
10k	1732	GRMZM2G113167	seed morphology trait	TO:0000184
10k	1733	GRMZM2G113167	seed weight	TO:0000181
10k	1734	GRMZM2G113167	100-seed weight	TO:0000269
10k	1735	GRMZM2G097116	plant morphology trait	TO:0000017
10k	1736	GRMZM2G097116	plant structure morphology trait	TO:0000839
10k	1737	GRMZM2G097116	multi-tissue plant structure morphology trait	TO:0000836
10k	1738	GRMZM2G097116	seed morphology trait	TO:0000184
10k	1739	GRMZM2G097116	seed weight	TO:0000181
10k	1740	GRMZM2G097116	100-seed weight	TO:0000269
10k	1741	GRMZM2G087079	plant morphology trait	TO:0000017
10k	1742	GRMZM2G087079	plant structure morphology trait	TO:0000839
10k	1743	GRMZM2G087079	whole plant morphology trait	TO:0000398
10k	1744	GRMZM2G087079	whole plant size	TO:1000012
10k	1745	GRMZM2G087079	plant height	TO:0000207
10k	1746	GRMZM2G087161	plant morphology trait	TO:0000017
10k	1747	GRMZM2G087161	plant structure morphology trait	TO:0000839
10k	1748	GRMZM2G087161	whole plant morphology trait	TO:0000398
10k	1749	GRMZM2G087161	whole plant size	TO:1000012
10k	1750	GRMZM2G087161	plant height	TO:0000207
10k	1751	GRMZM2G473906	plant morphology trait	TO:0000017
10k	1752	GRMZM2G473906	plant structure morphology trait	TO:0000839
10k	1753	GRMZM2G473906	whole plant morphology trait	TO:0000398
10k	1754	GRMZM2G473906	whole plant size	TO:1000012
10k	1755	GRMZM2G473906	plant height	TO:0000207
10k	1756	GRMZM2G045781	plant morphology trait	TO:0000017
10k	1757	GRMZM2G045781	plant structure morphology trait	TO:0000839
10k	1758	GRMZM2G045781	whole plant morphology trait	TO:0000398
10k	1759	GRMZM2G045781	whole plant size	TO:1000012
10k	1760	GRMZM2G045781	plant height	TO:0000207
10k	1761	GRMZM2G045921	plant morphology trait	TO:0000017
10k	1762	GRMZM2G045921	plant structure morphology trait	TO:0000839
10k	1763	GRMZM2G045921	whole plant morphology trait	TO:0000398
10k	1764	GRMZM2G045921	whole plant size	TO:1000012
10k	1765	GRMZM2G045921	plant height	TO:0000207
10k	1766	GRMZM2G156848	plant morphology trait	TO:0000017
10k	1767	GRMZM2G156848	plant structure morphology trait	TO:0000839
10k	1768	GRMZM2G156848	whole plant morphology trait	TO:0000398
10k	1769	GRMZM2G156848	whole plant size	TO:1000012
10k	1770	GRMZM2G156848	plant height	TO:0000207
10k	1771	GRMZM2G156937	plant morphology trait	TO:0000017
10k	1772	GRMZM2G156937	plant structure morphology trait	TO:0000839
10k	1773	GRMZM2G156937	whole plant morphology trait	TO:0000398
10k	1774	GRMZM2G156937	whole plant size	TO:1000012
10k	1775	GRMZM2G156937	plant height	TO:0000207
10k	1776	GRMZM2G120440	plant morphology trait	TO:0000017
10k	1777	GRMZM2G120440	plant structure morphology trait	TO:0000839
10k	1778	GRMZM2G120440	whole plant morphology trait	TO:0000398
10k	1779	GRMZM2G120440	whole plant size	TO:1000012
10k	1780	GRMZM2G120440	plant height	TO:0000207
10k	1781	GRMZM2G120421	plant morphology trait	TO:0000017
10k	1782	GRMZM2G120421	plant structure morphology trait	TO:0000839
10k	1783	GRMZM2G120421	whole plant morphology trait	TO:0000398
10k	1784	GRMZM2G120421	whole plant size	TO:1000012
10k	1785	GRMZM2G120421	plant height	TO:0000207
10k	1786	GRMZM2G123876	plant morphology trait	TO:0000017
10k	1787	GRMZM2G123876	plant structure morphology trait	TO:0000839
10k	1788	GRMZM2G123876	whole plant morphology trait	TO:0000398
10k	1789	GRMZM2G123876	whole plant size	TO:1000012
10k	1790	GRMZM2G123876	plant height	TO:0000207
10k	1791	GRMZM2G424908	plant morphology trait	TO:0000017
10k	1792	GRMZM2G424908	plant structure morphology trait	TO:0000839
10k	1793	GRMZM2G424908	whole plant morphology trait	TO:0000398
10k	1794	GRMZM2G424908	whole plant size	TO:1000012
10k	1795	GRMZM2G424908	plant height	TO:0000207
10k	1796	GRMZM2G139041	plant morphology trait	TO:0000017
10k	1797	GRMZM2G139041	plant structure morphology trait	TO:0000839
10k	1798	GRMZM2G139041	whole plant morphology trait	TO:0000398
10k	1799	GRMZM2G139041	whole plant size	TO:1000012
10k	1800	GRMZM2G139041	plant height	TO:0000207
10k	1801	GRMZM2G139123	plant morphology trait	TO:0000017
10k	1802	GRMZM2G139123	plant structure morphology trait	TO:0000839
10k	1803	GRMZM2G139123	whole plant morphology trait	TO:0000398
10k	1804	GRMZM2G139123	whole plant size	TO:1000012
10k	1805	GRMZM2G139123	plant height	TO:0000207
10k	1806	GRMZM2G122148	plant morphology trait	TO:0000017
10k	1807	GRMZM2G122148	plant structure morphology trait	TO:0000839
10k	1808	GRMZM2G122148	whole plant morphology trait	TO:0000398
10k	1809	GRMZM2G122148	whole plant size	TO:1000012
10k	1810	GRMZM2G122148	plant height	TO:0000207
10k	1811	GRMZM2G122108	plant morphology trait	TO:0000017
10k	1812	GRMZM2G122108	plant structure morphology trait	TO:0000839
10k	1813	GRMZM2G122108	whole plant morphology trait	TO:0000398
10k	1814	GRMZM2G122108	whole plant size	TO:1000012
10k	1815	GRMZM2G122108	plant height	TO:0000207
10k	1816	GRMZM2G122045	plant morphology trait	TO:0000017
10k	1817	GRMZM2G122045	plant structure morphology trait	TO:0000839
10k	1818	GRMZM2G122045	whole plant morphology trait	TO:0000398
10k	1819	GRMZM2G122045	whole plant size	TO:1000012
10k	1820	GRMZM2G122045	plant height	TO:0000207
10k	1821	AC198418.3_FG005	plant morphology trait	TO:0000017
10k	1822	AC198418.3_FG005	plant structure morphology trait	TO:0000839
10k	1823	AC198418.3_FG005	whole plant morphology trait	TO:0000398
10k	1824	AC198418.3_FG005	whole plant size	TO:1000012
10k	1825	AC198418.3_FG005	plant height	TO:0000207
10k	1826	GRMZM5G860632	plant morphology trait	TO:0000017
10k	1827	GRMZM5G860632	plant structure morphology trait	TO:0000839
10k	1828	GRMZM5G860632	whole plant morphology trait	TO:0000398
10k	1829	GRMZM5G860632	whole plant size	TO:1000012
10k	1830	GRMZM5G860632	plant height	TO:0000207
10k	1831	GRMZM5G840909	plant morphology trait	TO:0000017
10k	1832	GRMZM5G840909	plant structure morphology trait	TO:0000839
10k	1833	GRMZM5G840909	whole plant morphology trait	TO:0000398
10k	1834	GRMZM5G840909	whole plant size	TO:1000012
10k	1835	GRMZM5G840909	plant height	TO:0000207
10k	1836	GRMZM5G882418	plant morphology trait	TO:0000017
10k	1837	GRMZM5G882418	plant structure morphology trait	TO:0000839
10k	1838	GRMZM5G882418	whole plant morphology trait	TO:0000398
10k	1839	GRMZM5G882418	whole plant size	TO:1000012
10k	1840	GRMZM5G882418	plant height	TO:0000207
10k	1841	GRMZM2G127309	plant morphology trait	TO:0000017
10k	1842	GRMZM2G127309	plant structure morphology trait	TO:0000839
10k	1843	GRMZM2G127309	whole plant morphology trait	TO:0000398
10k	1844	GRMZM2G127309	whole plant size	TO:1000012
10k	1845	GRMZM2G127309	plant height	TO:0000207
10k	1846	GRMZM2G458549	plant morphology trait	TO:0000017
10k	1847	GRMZM2G458549	plant structure morphology trait	TO:0000839
10k	1848	GRMZM2G458549	whole plant morphology trait	TO:0000398
10k	1849	GRMZM2G458549	whole plant size	TO:1000012
10k	1850	GRMZM2G458549	plant height	TO:0000207
10k	1851	GRMZM2G030850	plant morphology trait	TO:0000017
10k	1852	GRMZM2G030850	plant structure morphology trait	TO:0000839
10k	1853	GRMZM2G030850	whole plant morphology trait	TO:0000398
10k	1854	GRMZM2G030850	whole plant size	TO:1000012
10k	1855	GRMZM2G030850	plant height	TO:0000207
10k	1856	GRMZM2G049762	plant morphology trait	TO:0000017
10k	1857	GRMZM2G049762	plant structure morphology trait	TO:0000839
10k	1858	GRMZM2G049762	whole plant morphology trait	TO:0000398
10k	1859	GRMZM2G049762	whole plant size	TO:1000012
10k	1860	GRMZM2G049762	plant height	TO:0000207
10k	1861	GRMZM2G056944	plant morphology trait	TO:0000017
10k	1862	GRMZM2G056944	plant structure morphology trait	TO:0000839
10k	1863	GRMZM2G056944	whole plant morphology trait	TO:0000398
10k	1864	GRMZM2G056944	whole plant size	TO:1000012
10k	1865	GRMZM2G056944	plant height	TO:0000207
10k	1866	GRMZM2G104534	plant morphology trait	TO:0000017
10k	1867	GRMZM2G104534	plant structure morphology trait	TO:0000839
10k	1868	GRMZM2G104534	whole plant morphology trait	TO:0000398
10k	1869	GRMZM2G104534	whole plant size	TO:1000012
10k	1870	GRMZM2G104534	plant height	TO:0000207
10k	1871	GRMZM2G026767	plant morphology trait	TO:0000017
10k	1872	GRMZM2G026767	plant structure morphology trait	TO:0000839
10k	1873	GRMZM2G026767	whole plant morphology trait	TO:0000398
10k	1874	GRMZM2G026767	whole plant size	TO:1000012
10k	1875	GRMZM2G026767	plant height	TO:0000207
10k	1876	GRMZM2G127168	plant morphology trait	TO:0000017
10k	1877	GRMZM2G127168	plant structure morphology trait	TO:0000839
10k	1878	GRMZM2G127168	whole plant morphology trait	TO:0000398
10k	1879	GRMZM2G127168	whole plant size	TO:1000012
10k	1880	GRMZM2G127168	plant height	TO:0000207
10k	1881	GRMZM2G103873	whole plant morphology trait	TO:0000398
10k	1882	GRMZM2G103873	whole plant size	TO:1000012
10k	1883	GRMZM2G103873	plant height	TO:0000207
10k	1884	GRMZM2G003506	plant morphology trait	TO:0000017
10k	1885	GRMZM2G003506	plant structure morphology trait	TO:0000839
10k	1886	GRMZM2G003506	whole plant morphology trait	TO:0000398
10k	1887	GRMZM2G003506	whole plant size	TO:1000012
10k	1888	GRMZM2G003506	plant height	TO:0000207
10k	1889	GRMZM2G077045	whole plant morphology trait	TO:0000398
10k	1890	GRMZM2G077045	whole plant size	TO:1000012
10k	1891	GRMZM2G077045	plant height	TO:0000207
10k	1892	GRMZM2G070716	plant morphology trait	TO:0000017
10k	1893	GRMZM2G070716	plant structure morphology trait	TO:0000839
10k	1894	GRMZM2G070716	whole plant morphology trait	TO:0000398
10k	1895	GRMZM2G070716	whole plant size	TO:1000012
10k	1896	GRMZM2G070716	plant height	TO:0000207
10k	1897	GRMZM2G070442	plant morphology trait	TO:0000017
10k	1898	GRMZM2G070442	plant structure morphology trait	TO:0000839
10k	1899	GRMZM2G070442	whole plant morphology trait	TO:0000398
10k	1900	GRMZM2G070442	whole plant size	TO:1000012
10k	1901	GRMZM2G070442	plant height	TO:0000207
10k	1902	GRMZM2G066441	plant morphology trait	TO:0000017
10k	1903	GRMZM2G066441	plant structure morphology trait	TO:0000839
10k	1904	GRMZM2G066441	whole plant morphology trait	TO:0000398
10k	1905	GRMZM2G066441	whole plant size	TO:1000012
10k	1906	GRMZM2G066441	plant height	TO:0000207
10k	1907	GRMZM2G153920	plant morphology trait	TO:0000017
10k	1908	GRMZM2G153920	plant structure morphology trait	TO:0000839
10k	1909	GRMZM2G153920	whole plant morphology trait	TO:0000398
10k	1910	GRMZM2G153920	whole plant size	TO:1000012
10k	1911	GRMZM2G153920	plant height	TO:0000207
10k	1912	GRMZM2G107815	plant morphology trait	TO:0000017
10k	1913	GRMZM2G107815	plant structure morphology trait	TO:0000839
10k	1914	GRMZM2G107815	whole plant morphology trait	TO:0000398
10k	1915	GRMZM2G107815	whole plant size	TO:1000012
10k	1916	GRMZM2G107815	plant height	TO:0000207
10k	1917	GRMZM2G107854	plant morphology trait	TO:0000017
10k	1918	GRMZM2G107854	plant structure morphology trait	TO:0000839
10k	1919	GRMZM2G107854	whole plant morphology trait	TO:0000398
10k	1920	GRMZM2G107854	whole plant size	TO:1000012
10k	1921	GRMZM2G107854	plant height	TO:0000207
10k	1922	GRMZM2G119150	plant morphology trait	TO:0000017
10k	1923	GRMZM2G119150	plant structure morphology trait	TO:0000839
10k	1924	GRMZM2G119150	whole plant morphology trait	TO:0000398
10k	1925	GRMZM2G119150	whole plant size	TO:1000012
10k	1926	GRMZM2G119150	plant height	TO:0000207
10k	1927	GRMZM2G139852	plant morphology trait	TO:0000017
10k	1928	GRMZM2G139852	plant structure morphology trait	TO:0000839
10k	1929	GRMZM2G139852	whole plant morphology trait	TO:0000398
10k	1930	GRMZM2G139852	whole plant size	TO:1000012
10k	1931	GRMZM2G139852	plant height	TO:0000207
10k	1932	GRMZM2G130987	plant morphology trait	TO:0000017
10k	1933	GRMZM2G130987	plant structure morphology trait	TO:0000839
10k	1934	GRMZM2G130987	whole plant morphology trait	TO:0000398
10k	1935	GRMZM2G130987	whole plant size	TO:1000012
10k	1936	GRMZM2G130987	plant height	TO:0000207
10k	1937	GRMZM2G110067	plant morphology trait	TO:0000017
10k	1938	GRMZM2G110067	plant structure morphology trait	TO:0000839
10k	1939	GRMZM2G110067	whole plant morphology trait	TO:0000398
10k	1940	GRMZM2G110067	whole plant size	TO:1000012
10k	1941	GRMZM2G110067	plant height	TO:0000207
10k	1942	GRMZM2G134194	plant morphology trait	TO:0000017
10k	1943	GRMZM2G134194	plant structure morphology trait	TO:0000839
10k	1944	GRMZM2G134194	whole plant morphology trait	TO:0000398
10k	1945	GRMZM2G134194	whole plant size	TO:1000012
10k	1946	GRMZM2G134194	plant height	TO:0000207
10k	1947	GRMZM2G134205	plant morphology trait	TO:0000017
10k	1948	GRMZM2G134205	plant structure morphology trait	TO:0000839
10k	1949	GRMZM2G134205	whole plant morphology trait	TO:0000398
10k	1950	GRMZM2G134205	whole plant size	TO:1000012
10k	1951	GRMZM2G134205	plant height	TO:0000207
10k	1952	GRMZM2G013832	plant morphology trait	TO:0000017
10k	1953	GRMZM2G013832	plant structure morphology trait	TO:0000839
10k	1954	GRMZM2G013832	whole plant morphology trait	TO:0000398
10k	1955	GRMZM2G013832	whole plant size	TO:1000012
10k	1956	GRMZM2G013832	plant height	TO:0000207
10k	1957	GRMZM2G167438	plant morphology trait	TO:0000017
10k	1958	GRMZM2G167438	plant structure morphology trait	TO:0000839
10k	1959	GRMZM2G167438	whole plant morphology trait	TO:0000398
10k	1960	GRMZM2G167438	whole plant size	TO:1000012
10k	1961	GRMZM2G167438	plant height	TO:0000207
10k	1962	GRMZM2G132623	plant morphology trait	TO:0000017
10k	1963	GRMZM2G132623	plant structure morphology trait	TO:0000839
10k	1964	GRMZM2G132623	whole plant morphology trait	TO:0000398
10k	1965	GRMZM2G132623	whole plant size	TO:1000012
10k	1966	GRMZM2G132623	plant height	TO:0000207
10k	1967	GRMZM2G132607	plant morphology trait	TO:0000017
10k	1968	GRMZM2G132607	plant structure morphology trait	TO:0000839
10k	1969	GRMZM2G132607	whole plant morphology trait	TO:0000398
10k	1970	GRMZM2G132607	whole plant size	TO:1000012
10k	1971	GRMZM2G132607	plant height	TO:0000207
10k	1972	GRMZM5G879527	plant morphology trait	TO:0000017
10k	1973	GRMZM5G879527	plant structure morphology trait	TO:0000839
10k	1974	GRMZM5G879527	whole plant morphology trait	TO:0000398
10k	1975	GRMZM5G879527	whole plant size	TO:1000012
10k	1976	GRMZM5G879527	plant height	TO:0000207
10k	1977	AC234203.1_FG010	plant morphology trait	TO:0000017
10k	1978	AC234203.1_FG010	plant structure morphology trait	TO:0000839
10k	1979	AC234203.1_FG010	whole plant morphology trait	TO:0000398
10k	1980	AC234203.1_FG010	whole plant size	TO:1000012
10k	1981	AC234203.1_FG010	plant height	TO:0000207
10k	1982	AC234203.1_FG011	plant morphology trait	TO:0000017
10k	1983	AC234203.1_FG011	plant structure morphology trait	TO:0000839
10k	1984	AC234203.1_FG011	whole plant morphology trait	TO:0000398
10k	1985	AC234203.1_FG011	whole plant size	TO:1000012
10k	1986	AC234203.1_FG011	plant height	TO:0000207
10k	1987	GRMZM2G141320	plant morphology trait	TO:0000017
10k	1988	GRMZM2G141320	plant structure morphology trait	TO:0000839
10k	1989	GRMZM2G141320	whole plant morphology trait	TO:0000398
10k	1990	GRMZM2G141320	whole plant size	TO:1000012
10k	1991	GRMZM2G141320	plant height	TO:0000207
10k	1992	GRMZM2G053117	plant morphology trait	TO:0000017
10k	1993	GRMZM2G053117	plant structure morphology trait	TO:0000839
10k	1994	GRMZM2G053117	whole plant morphology trait	TO:0000398
10k	1995	GRMZM2G053117	whole plant size	TO:1000012
10k	1996	GRMZM2G053117	plant height	TO:0000207
10k	1997	GRMZM2G035557	plant morphology trait	TO:0000017
10k	1998	GRMZM2G035557	plant structure morphology trait	TO:0000839
[truncated: 54,643 more rows]
