# Supplementary material for: Trait ontology analysis based on association mapping studies bridges the gap between crop genomics and Phenomics
Source: BMC Genomics. 2019 Jun 3;20:443. doi: 10.1186/s12864-019-5812-0 (PMC6547493; doi:10.1186/s12864-019-5812-0)
Supplement: Supplementary file 4 — Table S4. 25 k and 50 k TO datasets in rice. (XLSX 3149 kb) [file 12864_2019_5812_MOESM4_ESM.xlsx]

## Sheet: Sheet1
Table S4 25k and 50k TO datasets in rice.
Type	ID	Gene	TO term	TO:ID
25k	1	LOC_Os01g01810	plant morphology trait	TO:0000017
25k	2	LOC_Os01g01810	plant structure morphology trait	TO:0000839
25k	3	LOC_Os01g01810	cardinal part of a multi-tissue plant structure morphology trait	TO:0000837
25k	4	LOC_Os01g01810	cardinal organ part morphology trait	TO:0000754
25k	5	LOC_Os01g01810	leaf lamina morphology trait	TO:0000829
25k	6	LOC_Os01g01810	leaf lamina width	TO:0002720
25k	7	LOC_Os01g01830	plant morphology trait	TO:0000017
25k	8	LOC_Os01g01830	plant structure morphology trait	TO:0000839
25k	9	LOC_Os01g01830	cardinal part of a multi-tissue plant structure morphology trait	TO:0000837
25k	10	LOC_Os01g01830	cardinal organ part morphology trait	TO:0000754
25k	11	LOC_Os01g01830	leaf lamina morphology trait	TO:0000829
25k	12	LOC_Os01g01830	leaf lamina width	TO:0002720
25k	13	LOC_Os01g01925	biochemical trait	TO:0000277
25k	14	LOC_Os01g01925	mineral and ion content related trait	TO:0000465
25k	15	LOC_Os01g01925	copper content	TO:0020092
25k	16	LOC_Os01g01925	copper concentration	TO:0006052
25k	17	LOC_Os01g01930	biochemical trait	TO:0000277
25k	18	LOC_Os01g01930	mineral and ion content related trait	TO:0000465
25k	19	LOC_Os01g01930	copper content	TO:0020092
25k	20	LOC_Os01g01930	copper concentration	TO:0006052
25k	21	LOC_Os01g01940	biochemical trait	TO:0000277
25k	22	LOC_Os01g01940	mineral and ion content related trait	TO:0000465
25k	23	LOC_Os01g01940	copper content	TO:0020092
25k	24	LOC_Os01g01940	copper concentration	TO:0006052
25k	25	LOC_Os01g01950	biochemical trait	TO:0000277
25k	26	LOC_Os01g01950	mineral and ion content related trait	TO:0000465
25k	27	LOC_Os01g01950	copper content	TO:0020092
25k	28	LOC_Os01g01950	copper concentration	TO:0006052
25k	29	LOC_Os01g01960	biochemical trait	TO:0000277
25k	30	LOC_Os01g01960	mineral and ion content related trait	TO:0000465
25k	31	LOC_Os01g01960	copper content	TO:0020092
25k	32	LOC_Os01g01960	copper concentration	TO:0006052
25k	33	LOC_Os01g01970	biochemical trait	TO:0000277
25k	34	LOC_Os01g01970	mineral and ion content related trait	TO:0000465
25k	35	LOC_Os01g01970	copper content	TO:0020092
25k	36	LOC_Os01g01970	copper concentration	TO:0006052
25k	37	LOC_Os01g01950	plant morphology trait	TO:0000017
25k	38	LOC_Os01g01950	plant structure morphology trait	TO:0000839
25k	39	LOC_Os01g01950	cardinal part of a multi-tissue plant structure morphology trait	TO:0000837
25k	40	LOC_Os01g01950	cardinal organ part morphology trait	TO:0000754
25k	41	LOC_Os01g01950	leaf lamina morphology trait	TO:0000829
25k	42	LOC_Os01g01950	leaf lamina length	TO:0002690
25k	43	LOC_Os01g01960	plant morphology trait	TO:0000017
25k	44	LOC_Os01g01960	plant structure morphology trait	TO:0000839
25k	45	LOC_Os01g01960	cardinal part of a multi-tissue plant structure morphology trait	TO:0000837
25k	46	LOC_Os01g01960	cardinal organ part morphology trait	TO:0000754
25k	47	LOC_Os01g01960	leaf lamina morphology trait	TO:0000829
25k	48	LOC_Os01g01960	leaf lamina length	TO:0002690
25k	49	LOC_Os01g01970	plant morphology trait	TO:0000017
25k	50	LOC_Os01g01970	plant structure morphology trait	TO:0000839
25k	51	LOC_Os01g01970	cardinal part of a multi-tissue plant structure morphology trait	TO:0000837
25k	52	LOC_Os01g01970	cardinal organ part morphology trait	TO:0000754
25k	53	LOC_Os01g01970	leaf lamina morphology trait	TO:0000829
25k	54	LOC_Os01g01970	leaf lamina length	TO:0002690
25k	55	LOC_Os01g01980	plant morphology trait	TO:0000017
25k	56	LOC_Os01g01980	plant structure morphology trait	TO:0000839
25k	57	LOC_Os01g01980	cardinal part of a multi-tissue plant structure morphology trait	TO:0000837
25k	58	LOC_Os01g01980	cardinal organ part morphology trait	TO:0000754
25k	59	LOC_Os01g01980	leaf lamina morphology trait	TO:0000829
25k	60	LOC_Os01g01980	leaf lamina length	TO:0002690
25k	61	LOC_Os01g01990	plant morphology trait	TO:0000017
25k	62	LOC_Os01g01990	plant structure morphology trait	TO:0000839
25k	63	LOC_Os01g01990	cardinal part of a multi-tissue plant structure morphology trait	TO:0000837
25k	64	LOC_Os01g01990	cardinal organ part morphology trait	TO:0000754
25k	65	LOC_Os01g01990	leaf lamina morphology trait	TO:0000829
25k	66	LOC_Os01g01990	leaf lamina length	TO:0002690
25k	67	LOC_Os01g01980	biochemical trait	TO:0000277
25k	68	LOC_Os01g01980	mineral and ion content related trait	TO:0000465
25k	69	LOC_Os01g01980	copper content	TO:0020092
25k	70	LOC_Os01g01980	copper concentration	TO:0006052
25k	71	LOC_Os01g01990	biochemical trait	TO:0000277
25k	72	LOC_Os01g01990	mineral and ion content related trait	TO:0000465
25k	73	LOC_Os01g01990	copper content	TO:0020092
25k	74	LOC_Os01g01990	copper concentration	TO:0006052
25k	75	LOC_Os01g02000	biochemical trait	TO:0000277
25k	76	LOC_Os01g02000	mineral and ion content related trait	TO:0000465
25k	77	LOC_Os01g02000	copper content	TO:0020092
25k	78	LOC_Os01g02000	copper concentration	TO:0006052
25k	79	LOC_Os01g02420	plant morphology trait	TO:0000017
25k	80	LOC_Os01g02420	plant structure morphology trait	TO:0000839
25k	81	LOC_Os01g02420	whole plant morphology trait	TO:0000398
25k	82	LOC_Os01g02420	whole plant size	TO:1000012
25k	83	LOC_Os01g02420	plant height	TO:0000207
25k	84	LOC_Os01g02430	plant morphology trait	TO:0000017
25k	85	LOC_Os01g02430	plant structure morphology trait	TO:0000839
25k	86	LOC_Os01g02430	whole plant morphology trait	TO:0000398
25k	87	LOC_Os01g02430	whole plant size	TO:1000012
25k	88	LOC_Os01g02430	plant height	TO:0000207
25k	89	LOC_Os01g02440	plant morphology trait	TO:0000017
25k	90	LOC_Os01g02440	plant structure morphology trait	TO:0000839
25k	91	LOC_Os01g02440	whole plant morphology trait	TO:0000398
25k	92	LOC_Os01g02440	whole plant size	TO:1000012
25k	93	LOC_Os01g02440	plant height	TO:0000207
25k	94	LOC_Os01g02450	plant morphology trait	TO:0000017
25k	95	LOC_Os01g02450	plant structure morphology trait	TO:0000839
25k	96	LOC_Os01g02450	whole plant morphology trait	TO:0000398
25k	97	LOC_Os01g02450	whole plant size	TO:1000012
25k	98	LOC_Os01g02450	plant height	TO:0000207
25k	99	LOC_Os01g02460	plant morphology trait	TO:0000017
25k	100	LOC_Os01g02460	plant structure morphology trait	TO:0000839
25k	101	LOC_Os01g02460	whole plant morphology trait	TO:0000398
25k	102	LOC_Os01g02460	whole plant size	TO:1000012
25k	103	LOC_Os01g02460	plant height	TO:0000207
25k	104	LOC_Os01g02470	plant morphology trait	TO:0000017
25k	105	LOC_Os01g02470	plant structure morphology trait	TO:0000839
25k	106	LOC_Os01g02470	whole plant morphology trait	TO:0000398
25k	107	LOC_Os01g02470	whole plant size	TO:1000012
25k	108	LOC_Os01g02470	plant height	TO:0000207
25k	109	LOC_Os01g02480	plant morphology trait	TO:0000017
25k	110	LOC_Os01g02480	plant structure morphology trait	TO:0000839
25k	111	LOC_Os01g02480	whole plant morphology trait	TO:0000398
25k	112	LOC_Os01g02480	whole plant size	TO:1000012
25k	113	LOC_Os01g02480	plant height	TO:0000207
25k	114	LOC_Os01g02540	plant morphology trait	TO:0000017
25k	115	LOC_Os01g02540	plant structure morphology trait	TO:0000839
25k	116	LOC_Os01g02540	whole plant morphology trait	TO:0000398
25k	117	LOC_Os01g02540	whole plant size	TO:1000012
25k	118	LOC_Os01g02540	plant height	TO:0000207
25k	119	LOC_Os01g02550	plant morphology trait	TO:0000017
25k	120	LOC_Os01g02550	plant structure morphology trait	TO:0000839
25k	121	LOC_Os01g02550	whole plant morphology trait	TO:0000398
25k	122	LOC_Os01g02550	whole plant size	TO:1000012
25k	123	LOC_Os01g02550	plant height	TO:0000207
25k	124	LOC_Os01g02560	plant morphology trait	TO:0000017
25k	125	LOC_Os01g02560	plant structure morphology trait	TO:0000839
25k	126	LOC_Os01g02560	whole plant morphology trait	TO:0000398
25k	127	LOC_Os01g02560	whole plant size	TO:1000012
25k	128	LOC_Os01g02560	plant height	TO:0000207
25k	129	LOC_Os01g02570	plant morphology trait	TO:0000017
25k	130	LOC_Os01g02570	plant structure morphology trait	TO:0000839
25k	131	LOC_Os01g02570	whole plant morphology trait	TO:0000398
25k	132	LOC_Os01g02570	whole plant size	TO:1000012
25k	133	LOC_Os01g02570	plant height	TO:0000207
25k	134	LOC_Os01g02570	stress trait	TO:0000164
25k	135	LOC_Os01g02570	biotic stress trait	TO:0000179
25k	136	LOC_Os01g02570	crop damage resistance	TO:0000236
25k	137	LOC_Os01g02570	disease resistance	TO:0000112
25k	138	LOC_Os01g02570	fungal disease resistance	TO:0000439
25k	139	LOC_Os01g02570	blast disease resistance	TO:0000074
25k	140	LOC_Os01g02580	stress trait	TO:0000164
25k	141	LOC_Os01g02580	biotic stress trait	TO:0000179
25k	142	LOC_Os01g02580	crop damage resistance	TO:0000236
25k	143	LOC_Os01g02580	disease resistance	TO:0000112
25k	144	LOC_Os01g02580	fungal disease resistance	TO:0000439
25k	145	LOC_Os01g02580	blast disease resistance	TO:0000074
25k	146	LOC_Os01g02590	stress trait	TO:0000164
25k	147	LOC_Os01g02590	biotic stress trait	TO:0000179
25k	148	LOC_Os01g02590	crop damage resistance	TO:0000236
25k	149	LOC_Os01g02590	disease resistance	TO:0000112
25k	150	LOC_Os01g02590	fungal disease resistance	TO:0000439
25k	151	LOC_Os01g02590	blast disease resistance	TO:0000074
25k	152	LOC_Os01g02600	stress trait	TO:0000164
25k	153	LOC_Os01g02600	biotic stress trait	TO:0000179
25k	154	LOC_Os01g02600	crop damage resistance	TO:0000236
25k	155	LOC_Os01g02600	disease resistance	TO:0000112
25k	156	LOC_Os01g02600	fungal disease resistance	TO:0000439
25k	157	LOC_Os01g02600	blast disease resistance	TO:0000074
25k	158	LOC_Os01g02610	stress trait	TO:0000164
25k	159	LOC_Os01g02610	biotic stress trait	TO:0000179
25k	160	LOC_Os01g02610	crop damage resistance	TO:0000236
25k	161	LOC_Os01g02610	disease resistance	TO:0000112
25k	162	LOC_Os01g02610	fungal disease resistance	TO:0000439
25k	163	LOC_Os01g02610	blast disease resistance	TO:0000074
25k	164	LOC_Os01g02570	collective plant structure morphology trait	TO:0000840
25k	165	LOC_Os01g02570	collective plant organ structure morphology trait	TO:0000842
25k	166	LOC_Os01g02570	shoot system morphology trait	TO:0000077
25k	167	LOC_Os01g02570	basal tiller number	TO:0001004
25k	168	LOC_Os01g02580	plant morphology trait	TO:0000017
25k	169	LOC_Os01g02580	plant structure morphology trait	TO:0000839
25k	170	LOC_Os01g02580	collective plant structure morphology trait	TO:0000840
25k	171	LOC_Os01g02580	collective plant organ structure morphology trait	TO:0000842
25k	172	LOC_Os01g02580	shoot system morphology trait	TO:0000077
25k	173	LOC_Os01g02580	basal tiller number	TO:0001004
25k	174	LOC_Os01g02590	plant morphology trait	TO:0000017
25k	175	LOC_Os01g02590	plant structure morphology trait	TO:0000839
25k	176	LOC_Os01g02590	collective plant structure morphology trait	TO:0000840
25k	177	LOC_Os01g02590	collective plant organ structure morphology trait	TO:0000842
25k	178	LOC_Os01g02590	shoot system morphology trait	TO:0000077
25k	179	LOC_Os01g02590	basal tiller number	TO:0001004
25k	180	LOC_Os01g02600	plant morphology trait	TO:0000017
25k	181	LOC_Os01g02600	plant structure morphology trait	TO:0000839
25k	182	LOC_Os01g02600	collective plant structure morphology trait	TO:0000840
25k	183	LOC_Os01g02600	collective plant organ structure morphology trait	TO:0000842
25k	184	LOC_Os01g02600	shoot system morphology trait	TO:0000077
25k	185	LOC_Os01g02600	basal tiller number	TO:0001004
25k	186	LOC_Os01g02610	plant morphology trait	TO:0000017
25k	187	LOC_Os01g02610	plant structure morphology trait	TO:0000839
25k	188	LOC_Os01g02610	collective plant structure morphology trait	TO:0000840
25k	189	LOC_Os01g02610	collective plant organ structure morphology trait	TO:0000842
25k	190	LOC_Os01g02610	shoot system morphology trait	TO:0000077
25k	191	LOC_Os01g02610	basal tiller number	TO:0001004
25k	192	LOC_Os01g02720	plant morphology trait	TO:0000017
25k	193	LOC_Os01g02720	plant structure morphology trait	TO:0000839
25k	194	LOC_Os01g02720	collective plant structure morphology trait	TO:0000840
25k	195	LOC_Os01g02720	collective plant organ structure morphology trait	TO:0000842
25k	196	LOC_Os01g02720	shoot system morphology trait	TO:0000077
25k	197	LOC_Os01g02720	basal tiller number	TO:0001004
25k	198	LOC_Os01g02730	plant morphology trait	TO:0000017
25k	199	LOC_Os01g02730	plant structure morphology trait	TO:0000839
25k	200	LOC_Os01g02730	collective plant structure morphology trait	TO:0000840
25k	201	LOC_Os01g02730	collective plant organ structure morphology trait	TO:0000842
25k	202	LOC_Os01g02730	shoot system morphology trait	TO:0000077
25k	203	LOC_Os01g02730	basal tiller number	TO:0001004
25k	204	LOC_Os01g02740	plant morphology trait	TO:0000017
25k	205	LOC_Os01g02740	plant structure morphology trait	TO:0000839
25k	206	LOC_Os01g02740	collective plant structure morphology trait	TO:0000840
25k	207	LOC_Os01g02740	collective plant organ structure morphology trait	TO:0000842
25k	208	LOC_Os01g02740	shoot system morphology trait	TO:0000077
25k	209	LOC_Os01g02740	basal tiller number	TO:0001004
25k	210	LOC_Os01g02740	stress trait	TO:0000164
25k	211	LOC_Os01g02740	biotic stress trait	TO:0000179
25k	212	LOC_Os01g02740	crop damage resistance	TO:0000236
25k	213	LOC_Os01g02740	disease resistance	TO:0000112
25k	214	LOC_Os01g02740	fungal disease resistance	TO:0000439
25k	215	LOC_Os01g02740	blast disease resistance	TO:0000074
25k	216	LOC_Os01g02750	stress trait	TO:0000164
25k	217	LOC_Os01g02750	biotic stress trait	TO:0000179
25k	218	LOC_Os01g02750	crop damage resistance	TO:0000236
25k	219	LOC_Os01g02750	disease resistance	TO:0000112
25k	220	LOC_Os01g02750	fungal disease resistance	TO:0000439
25k	221	LOC_Os01g02750	blast disease resistance	TO:0000074
25k	222	LOC_Os01g02760	stress trait	TO:0000164
25k	223	LOC_Os01g02760	biotic stress trait	TO:0000179
25k	224	LOC_Os01g02760	crop damage resistance	TO:0000236
25k	225	LOC_Os01g02760	disease resistance	TO:0000112
25k	226	LOC_Os01g02760	fungal disease resistance	TO:0000439
25k	227	LOC_Os01g02760	blast disease resistance	TO:0000074
25k	228	LOC_Os01g02770	stress trait	TO:0000164
25k	229	LOC_Os01g02770	biotic stress trait	TO:0000179
25k	230	LOC_Os01g02770	crop damage resistance	TO:0000236
25k	231	LOC_Os01g02770	disease resistance	TO:0000112
25k	232	LOC_Os01g02770	fungal disease resistance	TO:0000439
25k	233	LOC_Os01g02770	blast disease resistance	TO:0000074
25k	234	LOC_Os01g02790	plant morphology trait	TO:0000017
25k	235	LOC_Os01g02790	plant structure morphology trait	TO:0000839
25k	236	LOC_Os01g02790	whole plant morphology trait	TO:0000398
25k	237	LOC_Os01g02790	whole plant size	TO:1000012
25k	238	LOC_Os01g02790	plant height	TO:0000207
25k	239	LOC_Os01g02800	plant morphology trait	TO:0000017
25k	240	LOC_Os01g02800	plant structure morphology trait	TO:0000839
25k	241	LOC_Os01g02800	whole plant morphology trait	TO:0000398
25k	242	LOC_Os01g02800	whole plant size	TO:1000012
25k	243	LOC_Os01g02800	plant height	TO:0000207
25k	244	LOC_Os01g02810	plant morphology trait	TO:0000017
25k	245	LOC_Os01g02810	plant structure morphology trait	TO:0000839
25k	246	LOC_Os01g02810	whole plant morphology trait	TO:0000398
25k	247	LOC_Os01g02810	whole plant size	TO:1000012
25k	248	LOC_Os01g02810	plant height	TO:0000207
25k	249	LOC_Os01g02830	plant morphology trait	TO:0000017
25k	250	LOC_Os01g02830	plant structure morphology trait	TO:0000839
25k	251	LOC_Os01g02830	whole plant morphology trait	TO:0000398
25k	252	LOC_Os01g02830	whole plant size	TO:1000012
25k	253	LOC_Os01g02830	plant height	TO:0000207
25k	254	LOC_Os01g02840	plant morphology trait	TO:0000017
25k	255	LOC_Os01g02840	plant structure morphology trait	TO:0000839
25k	256	LOC_Os01g02840	whole plant morphology trait	TO:0000398
25k	257	LOC_Os01g02840	whole plant size	TO:1000012
25k	258	LOC_Os01g02840	plant height	TO:0000207
25k	259	LOC_Os01g02850	plant morphology trait	TO:0000017
25k	260	LOC_Os01g02850	plant structure morphology trait	TO:0000839
25k	261	LOC_Os01g02850	whole plant morphology trait	TO:0000398
25k	262	LOC_Os01g02850	whole plant size	TO:1000012
25k	263	LOC_Os01g02850	plant height	TO:0000207
25k	264	LOC_Os01g02860	plant morphology trait	TO:0000017
25k	265	LOC_Os01g02860	plant structure morphology trait	TO:0000839
25k	266	LOC_Os01g02860	whole plant morphology trait	TO:0000398
25k	267	LOC_Os01g02860	whole plant size	TO:1000012
25k	268	LOC_Os01g02860	plant height	TO:0000207
25k	269	LOC_Os01g03620	stress trait	TO:0000164
25k	270	LOC_Os01g03620	abiotic stress trait	TO:0000168
25k	271	LOC_Os01g03620	rooting depth	TO:0000519
25k	272	LOC_Os01g03630	stress trait	TO:0000164
25k	273	LOC_Os01g03630	abiotic stress trait	TO:0000168
25k	274	LOC_Os01g03630	rooting depth	TO:0000519
25k	275	LOC_Os01g03640	stress trait	TO:0000164
25k	276	LOC_Os01g03640	abiotic stress trait	TO:0000168
25k	277	LOC_Os01g03640	rooting depth	TO:0000519
25k	278	LOC_Os01g03650	stress trait	TO:0000164
25k	279	LOC_Os01g03650	abiotic stress trait	TO:0000168
25k	280	LOC_Os01g03650	rooting depth	TO:0000519
25k	281	LOC_Os01g03989	stress trait	TO:0000164
25k	282	LOC_Os01g03989	biotic stress trait	TO:0000179
25k	283	LOC_Os01g03989	crop damage resistance	TO:0000236
25k	284	LOC_Os01g03989	disease resistance	TO:0000112
25k	285	LOC_Os01g03989	fungal disease resistance	TO:0000439
25k	286	LOC_Os01g03989	blast disease resistance	TO:0000074
25k	287	LOC_Os01g04000	stress trait	TO:0000164
25k	288	LOC_Os01g04000	biotic stress trait	TO:0000179
25k	289	LOC_Os01g04000	crop damage resistance	TO:0000236
25k	290	LOC_Os01g04000	disease resistance	TO:0000112
25k	291	LOC_Os01g04000	fungal disease resistance	TO:0000439
25k	292	LOC_Os01g04000	blast disease resistance	TO:0000074
25k	293	LOC_Os01g04005	stress trait	TO:0000164
25k	294	LOC_Os01g04005	biotic stress trait	TO:0000179
25k	295	LOC_Os01g04005	crop damage resistance	TO:0000236
25k	296	LOC_Os01g04005	disease resistance	TO:0000112
25k	297	LOC_Os01g04005	fungal disease resistance	TO:0000439
25k	298	LOC_Os01g04005	blast disease resistance	TO:0000074
25k	299	LOC_Os01g04010	stress trait	TO:0000164
25k	300	LOC_Os01g04010	biotic stress trait	TO:0000179
25k	301	LOC_Os01g04010	crop damage resistance	TO:0000236
25k	302	LOC_Os01g04010	disease resistance	TO:0000112
25k	303	LOC_Os01g04010	fungal disease resistance	TO:0000439
25k	304	LOC_Os01g04010	blast disease resistance	TO:0000074
25k	305	LOC_Os01g04130	stress trait	TO:0000164
25k	306	LOC_Os01g04130	abiotic stress trait	TO:0000168
25k	307	LOC_Os01g04130	root volume	TO:0000233
25k	308	LOC_Os01g04140	stress trait	TO:0000164
25k	309	LOC_Os01g04140	abiotic stress trait	TO:0000168
25k	310	LOC_Os01g04140	root volume	TO:0000233
25k	311	LOC_Os01g04150	stress trait	TO:0000164
25k	312	LOC_Os01g04150	abiotic stress trait	TO:0000168
25k	313	LOC_Os01g04150	root volume	TO:0000233
25k	314	LOC_Os01g04720	plant morphology trait	TO:0000017
25k	315	LOC_Os01g04720	plant structure morphology trait	TO:0000839
25k	316	LOC_Os01g04720	whole plant morphology trait	TO:0000398
25k	317	LOC_Os01g04720	whole plant size	TO:1000012
25k	318	LOC_Os01g04720	plant height	TO:0000207
25k	319	LOC_Os01g04730	plant morphology trait	TO:0000017
25k	320	LOC_Os01g04730	plant structure morphology trait	TO:0000839
25k	321	LOC_Os01g04730	whole plant morphology trait	TO:0000398
25k	322	LOC_Os01g04730	whole plant size	TO:1000012
25k	323	LOC_Os01g04730	plant height	TO:0000207
25k	324	LOC_Os01g04740	plant morphology trait	TO:0000017
25k	325	LOC_Os01g04740	plant structure morphology trait	TO:0000839
25k	326	LOC_Os01g04740	whole plant morphology trait	TO:0000398
25k	327	LOC_Os01g04740	whole plant size	TO:1000012
25k	328	LOC_Os01g04740	plant height	TO:0000207
25k	329	LOC_Os01g04830	plant morphology trait	TO:0000017
25k	330	LOC_Os01g04830	plant structure morphology trait	TO:0000839
25k	331	LOC_Os01g04830	whole plant morphology trait	TO:0000398
25k	332	LOC_Os01g04830	whole plant size	TO:1000012
25k	333	LOC_Os01g04830	plant height	TO:0000207
25k	334	LOC_Os01g04840	plant morphology trait	TO:0000017
25k	335	LOC_Os01g04840	plant structure morphology trait	TO:0000839
25k	336	LOC_Os01g04840	whole plant morphology trait	TO:0000398
25k	337	LOC_Os01g04840	whole plant size	TO:1000012
25k	338	LOC_Os01g04840	plant height	TO:0000207
25k	339	LOC_Os01g04850	plant morphology trait	TO:0000017
25k	340	LOC_Os01g04850	plant structure morphology trait	TO:0000839
25k	341	LOC_Os01g04850	whole plant morphology trait	TO:0000398
25k	342	LOC_Os01g04850	whole plant size	TO:1000012
25k	343	LOC_Os01g04850	plant height	TO:0000207
25k	344	LOC_Os01g04880	plant growth and development trait	TO:0000357
25k	345	LOC_Os01g04880	plant structure growth and development trait	TO:0000928
25k	346	LOC_Os01g04880	shoot system growth and development trait	TO:0000654
25k	347	LOC_Os01g04880	inflorescence development trait	TO:0006027
25k	348	LOC_Os01g04880	flower development trait	TO:0000622
25k	349	LOC_Os01g04880	floret number	TO:0000670
25k	350	LOC_Os01g04900	plant growth and development trait	TO:0000357
25k	351	LOC_Os01g04900	plant structure growth and development trait	TO:0000928
25k	352	LOC_Os01g04900	shoot system growth and development trait	TO:0000654
25k	353	LOC_Os01g04900	inflorescence development trait	TO:0006027
25k	354	LOC_Os01g04900	flower development trait	TO:0000622
25k	355	LOC_Os01g04900	floret number	TO:0000670
25k	356	LOC_Os01g04910	plant growth and development trait	TO:0000357
25k	357	LOC_Os01g04910	plant structure growth and development trait	TO:0000928
25k	358	LOC_Os01g04910	shoot system growth and development trait	TO:0000654
25k	359	LOC_Os01g04910	inflorescence development trait	TO:0006027
25k	360	LOC_Os01g04910	flower development trait	TO:0000622
25k	361	LOC_Os01g04910	floret number	TO:0000670
25k	362	LOC_Os01g04920	plant growth and development trait	TO:0000357
25k	363	LOC_Os01g04920	plant structure growth and development trait	TO:0000928
25k	364	LOC_Os01g04920	shoot system growth and development trait	TO:0000654
25k	365	LOC_Os01g04920	inflorescence development trait	TO:0006027
25k	366	LOC_Os01g04920	flower development trait	TO:0000622
25k	367	LOC_Os01g04920	floret number	TO:0000670
25k	368	LOC_Os01g04930	plant growth and development trait	TO:0000357
25k	369	LOC_Os01g04930	plant structure growth and development trait	TO:0000928
25k	370	LOC_Os01g04930	shoot system growth and development trait	TO:0000654
25k	371	LOC_Os01g04930	inflorescence development trait	TO:0006027
25k	372	LOC_Os01g04930	flower development trait	TO:0000622
25k	373	LOC_Os01g04930	floret number	TO:0000670
25k	374	LOC_Os01g05105	plant morphology trait	TO:0000017
25k	375	LOC_Os01g05105	plant structure morphology trait	TO:0000839
25k	376	LOC_Os01g05105	multi-tissue plant structure morphology trait	TO:0000836
25k	377	LOC_Os01g05105	seed morphology trait	TO:0000184
25k	378	LOC_Os01g05105	seed size	TO:0000391
25k	379	LOC_Os01g05105	seed thickness	TO:0000304
25k	380	LOC_Os01g05120	plant morphology trait	TO:0000017
25k	381	LOC_Os01g05120	plant structure morphology trait	TO:0000839
25k	382	LOC_Os01g05120	multi-tissue plant structure morphology trait	TO:0000836
25k	383	LOC_Os01g05120	seed morphology trait	TO:0000184
25k	384	LOC_Os01g05120	seed size	TO:0000391
25k	385	LOC_Os01g05120	seed thickness	TO:0000304
25k	386	LOC_Os01g05130	plant morphology trait	TO:0000017
25k	387	LOC_Os01g05130	plant structure morphology trait	TO:0000839
25k	388	LOC_Os01g05130	multi-tissue plant structure morphology trait	TO:0000836
25k	389	LOC_Os01g05130	seed morphology trait	TO:0000184
25k	390	LOC_Os01g05130	seed size	TO:0000391
25k	391	LOC_Os01g05130	seed thickness	TO:0000304
25k	392	LOC_Os01g05140	plant morphology trait	TO:0000017
25k	393	LOC_Os01g05140	plant structure morphology trait	TO:0000839
25k	394	LOC_Os01g05140	multi-tissue plant structure morphology trait	TO:0000836
25k	395	LOC_Os01g05140	seed morphology trait	TO:0000184
25k	396	LOC_Os01g05140	seed size	TO:0000391
25k	397	LOC_Os01g05140	seed thickness	TO:0000304
25k	398	LOC_Os01g05150	plant morphology trait	TO:0000017
25k	399	LOC_Os01g05150	plant structure morphology trait	TO:0000839
25k	400	LOC_Os01g05150	multi-tissue plant structure morphology trait	TO:0000836
25k	401	LOC_Os01g05150	seed morphology trait	TO:0000184
25k	402	LOC_Os01g05150	seed size	TO:0000391
25k	403	LOC_Os01g05150	seed thickness	TO:0000304
25k	404	LOC_Os01g05210	yield trait	TO:0000371
25k	405	LOC_Os01g05210	shoot system yield trait	TO:0000327
25k	406	LOC_Os01g05210	plant dry weight	TO:0000352
25k	407	LOC_Os01g05210	shoot dry weight	TO:0000552
25k	408	LOC_Os01g05210	relative shoot dry weight	TO:0000636
25k	409	LOC_Os01g05220	yield trait	TO:0000371
25k	410	LOC_Os01g05220	shoot system yield trait	TO:0000327
25k	411	LOC_Os01g05220	plant dry weight	TO:0000352
25k	412	LOC_Os01g05220	shoot dry weight	TO:0000552
25k	413	LOC_Os01g05220	relative shoot dry weight	TO:0000636
25k	414	LOC_Os01g05240	yield trait	TO:0000371
25k	415	LOC_Os01g05240	shoot system yield trait	TO:0000327
25k	416	LOC_Os01g05240	plant dry weight	TO:0000352
25k	417	LOC_Os01g05240	shoot dry weight	TO:0000552
25k	418	LOC_Os01g05240	relative shoot dry weight	TO:0000636
25k	419	LOC_Os01g05210	stress trait	TO:0000164
25k	420	LOC_Os01g05210	biotic stress trait	TO:0000179
25k	421	LOC_Os01g05210	crop damage resistance	TO:0000236
25k	422	LOC_Os01g05210	disease resistance	TO:0000112
25k	423	LOC_Os01g05210	fungal disease resistance	TO:0000439
25k	424	LOC_Os01g05210	blast disease resistance	TO:0000074
25k	425	LOC_Os01g05220	stress trait	TO:0000164
25k	426	LOC_Os01g05220	biotic stress trait	TO:0000179
25k	427	LOC_Os01g05220	crop damage resistance	TO:0000236
25k	428	LOC_Os01g05220	disease resistance	TO:0000112
25k	429	LOC_Os01g05220	fungal disease resistance	TO:0000439
25k	430	LOC_Os01g05220	blast disease resistance	TO:0000074
25k	431	LOC_Os01g05240	stress trait	TO:0000164
25k	432	LOC_Os01g05240	biotic stress trait	TO:0000179
25k	433	LOC_Os01g05240	crop damage resistance	TO:0000236
25k	434	LOC_Os01g05240	disease resistance	TO:0000112
25k	435	LOC_Os01g05240	fungal disease resistance	TO:0000439
25k	436	LOC_Os01g05240	blast disease resistance	TO:0000074
25k	437	LOC_Os01g05210	plant morphology trait	TO:0000017
25k	438	LOC_Os01g05210	plant structure morphology trait	TO:0000839
25k	439	LOC_Os01g05210	cardinal part of a multi-tissue plant structure morphology trait	TO:0000837
25k	440	LOC_Os01g05210	cardinal organ part morphology trait	TO:0000754
25k	441	LOC_Os01g05210	leaf lamina morphology trait	TO:0000829
25k	442	LOC_Os01g05210	leaf lamina length	TO:0002690
25k	443	LOC_Os01g05220	plant morphology trait	TO:0000017
25k	444	LOC_Os01g05220	plant structure morphology trait	TO:0000839
25k	445	LOC_Os01g05220	cardinal part of a multi-tissue plant structure morphology trait	TO:0000837
25k	446	LOC_Os01g05220	cardinal organ part morphology trait	TO:0000754
25k	447	LOC_Os01g05220	leaf lamina morphology trait	TO:0000829
25k	448	LOC_Os01g05220	leaf lamina length	TO:0002690
25k	449	LOC_Os01g05240	plant morphology trait	TO:0000017
25k	450	LOC_Os01g05240	plant structure morphology trait	TO:0000839
25k	451	LOC_Os01g05240	cardinal part of a multi-tissue plant structure morphology trait	TO:0000837
25k	452	LOC_Os01g05240	cardinal organ part morphology trait	TO:0000754
25k	453	LOC_Os01g05240	leaf lamina morphology trait	TO:0000829
25k	454	LOC_Os01g05240	leaf lamina length	TO:0002690
25k	455	LOC_Os01g05430	yield trait	TO:0000371
25k	456	LOC_Os01g05430	shoot system yield trait	TO:0000327
25k	457	LOC_Os01g05430	plant fresh weight	TO:0000442
25k	458	LOC_Os01g05430	shoot fresh weight	TO:0000571
25k	459	LOC_Os01g05440	yield trait	TO:0000371
25k	460	LOC_Os01g05440	shoot system yield trait	TO:0000327
25k	461	LOC_Os01g05440	plant fresh weight	TO:0000442
25k	462	LOC_Os01g05440	shoot fresh weight	TO:0000571
25k	463	LOC_Os01g05450	yield trait	TO:0000371
25k	464	LOC_Os01g05450	shoot system yield trait	TO:0000327
25k	465	LOC_Os01g05450	plant fresh weight	TO:0000442
25k	466	LOC_Os01g05450	shoot fresh weight	TO:0000571
25k	467	LOC_Os01g05460	yield trait	TO:0000371
25k	468	LOC_Os01g05460	shoot system yield trait	TO:0000327
25k	469	LOC_Os01g05460	plant fresh weight	TO:0000442
25k	470	LOC_Os01g05460	shoot fresh weight	TO:0000571
25k	471	LOC_Os01g05470	yield trait	TO:0000371
25k	472	LOC_Os01g05470	shoot system yield trait	TO:0000327
25k	473	LOC_Os01g05470	plant fresh weight	TO:0000442
25k	474	LOC_Os01g05470	shoot fresh weight	TO:0000571
25k	475	LOC_Os01g05480	yield trait	TO:0000371
25k	476	LOC_Os01g05480	shoot system yield trait	TO:0000327
25k	477	LOC_Os01g05480	plant fresh weight	TO:0000442
25k	478	LOC_Os01g05480	shoot fresh weight	TO:0000571
25k	479	LOC_Os01g05490	yield trait	TO:0000371
25k	480	LOC_Os01g05490	shoot system yield trait	TO:0000327
25k	481	LOC_Os01g05490	plant fresh weight	TO:0000442
25k	482	LOC_Os01g05490	shoot fresh weight	TO:0000571
25k	483	LOC_Os01g05430	plant dry weight	TO:0000352
25k	484	LOC_Os01g05430	shoot dry weight	TO:0000552
25k	485	LOC_Os01g05430	relative shoot dry weight	TO:0000636
25k	486	LOC_Os01g05440	plant dry weight	TO:0000352
25k	487	LOC_Os01g05440	shoot dry weight	TO:0000552
25k	488	LOC_Os01g05440	relative shoot dry weight	TO:0000636
25k	489	LOC_Os01g05450	plant dry weight	TO:0000352
25k	490	LOC_Os01g05450	shoot dry weight	TO:0000552
25k	491	LOC_Os01g05450	relative shoot dry weight	TO:0000636
25k	492	LOC_Os01g05460	plant dry weight	TO:0000352
25k	493	LOC_Os01g05460	shoot dry weight	TO:0000552
25k	494	LOC_Os01g05460	relative shoot dry weight	TO:0000636
25k	495	LOC_Os01g05470	plant dry weight	TO:0000352
25k	496	LOC_Os01g05470	shoot dry weight	TO:0000552
25k	497	LOC_Os01g05470	relative shoot dry weight	TO:0000636
25k	498	LOC_Os01g05480	plant dry weight	TO:0000352
25k	499	LOC_Os01g05480	shoot dry weight	TO:0000552
25k	500	LOC_Os01g05480	relative shoot dry weight	TO:0000636
25k	501	LOC_Os01g05490	plant dry weight	TO:0000352
25k	502	LOC_Os01g05490	shoot dry weight	TO:0000552
25k	503	LOC_Os01g05490	relative shoot dry weight	TO:0000636
25k	504	LOC_Os01g05430	biochemical trait	TO:0000277
25k	505	LOC_Os01g05430	biological process related trait	TO:0000283
25k	506	LOC_Os01g05430	physiological process related trait	TO:0000349
25k	507	LOC_Os01g05430	leaf area index	TO:0012001
25k	508	LOC_Os01g05440	biochemical trait	TO:0000277
25k	509	LOC_Os01g05440	biological process related trait	TO:0000283
25k	510	LOC_Os01g05440	physiological process related trait	TO:0000349
25k	511	LOC_Os01g05440	leaf area index	TO:0012001
25k	512	LOC_Os01g05450	biochemical trait	TO:0000277
25k	513	LOC_Os01g05450	biological process related trait	TO:0000283
25k	514	LOC_Os01g05450	physiological process related trait	TO:0000349
25k	515	LOC_Os01g05450	leaf area index	TO:0012001
25k	516	LOC_Os01g05460	biochemical trait	TO:0000277
25k	517	LOC_Os01g05460	biological process related trait	TO:0000283
25k	518	LOC_Os01g05460	physiological process related trait	TO:0000349
25k	519	LOC_Os01g05460	leaf area index	TO:0012001
25k	520	LOC_Os01g05470	biochemical trait	TO:0000277
25k	521	LOC_Os01g05470	biological process related trait	TO:0000283
25k	522	LOC_Os01g05470	physiological process related trait	TO:0000349
25k	523	LOC_Os01g05470	leaf area index	TO:0012001
25k	524	LOC_Os01g05480	biochemical trait	TO:0000277
25k	525	LOC_Os01g05480	biological process related trait	TO:0000283
25k	526	LOC_Os01g05480	physiological process related trait	TO:0000349
25k	527	LOC_Os01g05480	leaf area index	TO:0012001
25k	528	LOC_Os01g05490	biochemical trait	TO:0000277
25k	529	LOC_Os01g05490	biological process related trait	TO:0000283
25k	530	LOC_Os01g05490	physiological process related trait	TO:0000349
25k	531	LOC_Os01g05490	leaf area index	TO:0012001
25k	532	LOC_Os01g05744	plant morphology trait	TO:0000017
25k	533	LOC_Os01g05744	plant structure morphology trait	TO:0000839
25k	534	LOC_Os01g05744	whole plant morphology trait	TO:0000398
25k	535	LOC_Os01g05744	whole plant size	TO:1000012
25k	536	LOC_Os01g05744	plant height	TO:0000207
25k	537	LOC_Os01g05760	plant morphology trait	TO:0000017
25k	538	LOC_Os01g05760	plant structure morphology trait	TO:0000839
25k	539	LOC_Os01g05760	whole plant morphology trait	TO:0000398
25k	540	LOC_Os01g05760	whole plant size	TO:1000012
25k	541	LOC_Os01g05760	plant height	TO:0000207
25k	542	LOC_Os01g05770	plant morphology trait	TO:0000017
25k	543	LOC_Os01g05770	plant structure morphology trait	TO:0000839
25k	544	LOC_Os01g05770	whole plant morphology trait	TO:0000398
25k	545	LOC_Os01g05770	whole plant size	TO:1000012
25k	546	LOC_Os01g05770	plant height	TO:0000207
25k	547	LOC_Os01g05780	plant morphology trait	TO:0000017
25k	548	LOC_Os01g05780	plant structure morphology trait	TO:0000839
25k	549	LOC_Os01g05780	whole plant morphology trait	TO:0000398
25k	550	LOC_Os01g05780	whole plant size	TO:1000012
25k	551	LOC_Os01g05780	plant height	TO:0000207
25k	552	LOC_Os01g05744	yield trait	TO:0000371
25k	553	LOC_Os01g05744	spikelet number	TO:0000456
25k	554	LOC_Os01g05744	spikelets per panicle length	TO:0000565
25k	555	LOC_Os01g05760	yield trait	TO:0000371
25k	556	LOC_Os01g05760	spikelet number	TO:0000456
25k	557	LOC_Os01g05760	spikelets per panicle length	TO:0000565
25k	558	LOC_Os01g05770	yield trait	TO:0000371
25k	559	LOC_Os01g05770	spikelet number	TO:0000456
25k	560	LOC_Os01g05770	spikelets per panicle length	TO:0000565
25k	561	LOC_Os01g05780	yield trait	TO:0000371
25k	562	LOC_Os01g05780	spikelet number	TO:0000456
25k	563	LOC_Os01g05780	spikelets per panicle length	TO:0000565
25k	564	LOC_Os01g05790	yield trait	TO:0000371
25k	565	LOC_Os01g05790	spikelet number	TO:0000456
25k	566	LOC_Os01g05790	spikelets per panicle length	TO:0000565
25k	567	LOC_Os01g05830	plant growth and development trait	TO:0000357
25k	568	LOC_Os01g05830	plant structure growth and development trait	TO:0000928
25k	569	LOC_Os01g05830	multi-tissue plant structure growth and development trait	TO:0000926
25k	570	LOC_Os01g05830	plant organ growth and development trait	TO:0000927
25k	571	LOC_Os01g05830	leaf growth and development trait	TO:0000655
25k	572	LOC_Os01g05830	plastochron	TO:0000735
25k	573	LOC_Os01g05840	plant growth and development trait	TO:0000357
25k	574	LOC_Os01g05840	plant structure growth and development trait	TO:0000928
25k	575	LOC_Os01g05840	multi-tissue plant structure growth and development trait	TO:0000926
25k	576	LOC_Os01g05840	plant organ growth and development trait	TO:0000927
25k	577	LOC_Os01g05840	leaf growth and development trait	TO:0000655
25k	578	LOC_Os01g05840	plastochron	TO:0000735
25k	579	LOC_Os01g05850	plant growth and development trait	TO:0000357
25k	580	LOC_Os01g05850	plant structure growth and development trait	TO:0000928
25k	581	LOC_Os01g05850	multi-tissue plant structure growth and development trait	TO:0000926
25k	582	LOC_Os01g05850	plant organ growth and development trait	TO:0000927
25k	583	LOC_Os01g05850	leaf growth and development trait	TO:0000655
25k	584	LOC_Os01g05850	plastochron	TO:0000735
25k	585	LOC_Os01g05860	plant growth and development trait	TO:0000357
25k	586	LOC_Os01g05860	plant structure growth and development trait	TO:0000928
25k	587	LOC_Os01g05860	multi-tissue plant structure growth and development trait	TO:0000926
25k	588	LOC_Os01g05860	plant organ growth and development trait	TO:0000927
25k	589	LOC_Os01g05860	leaf growth and development trait	TO:0000655
25k	590	LOC_Os01g05860	plastochron	TO:0000735
25k	591	LOC_Os01g05870	plant growth and development trait	TO:0000357
25k	592	LOC_Os01g05870	plant structure growth and development trait	TO:0000928
25k	593	LOC_Os01g05870	multi-tissue plant structure growth and development trait	TO:0000926
25k	594	LOC_Os01g05870	plant organ growth and development trait	TO:0000927
25k	595	LOC_Os01g05870	leaf growth and development trait	TO:0000655
25k	596	LOC_Os01g05870	plastochron	TO:0000735
25k	597	LOC_Os01g05880	plant growth and development trait	TO:0000357
25k	598	LOC_Os01g05880	plant structure growth and development trait	TO:0000928
25k	599	LOC_Os01g05880	multi-tissue plant structure growth and development trait	TO:0000926
25k	600	LOC_Os01g05880	plant organ growth and development trait	TO:0000927
25k	601	LOC_Os01g05880	leaf growth and development trait	TO:0000655
25k	602	LOC_Os01g05880	plastochron	TO:0000735
25k	603	LOC_Os01g06370	plant morphology trait	TO:0000017
25k	604	LOC_Os01g06370	plant structure morphology trait	TO:0000839
25k	605	LOC_Os01g06370	collective plant structure morphology trait	TO:0000840
25k	606	LOC_Os01g06370	collective plant organ structure morphology trait	TO:0000842
25k	607	LOC_Os01g06370	shoot system morphology trait	TO:0000077
25k	608	LOC_Os01g06370	basal tiller number	TO:0001004
25k	609	LOC_Os01g06380	plant morphology trait	TO:0000017
25k	610	LOC_Os01g06380	plant structure morphology trait	TO:0000839
25k	611	LOC_Os01g06380	collective plant structure morphology trait	TO:0000840
25k	612	LOC_Os01g06380	collective plant organ structure morphology trait	TO:0000842
25k	613	LOC_Os01g06380	shoot system morphology trait	TO:0000077
25k	614	LOC_Os01g06380	basal tiller number	TO:0001004
25k	615	LOC_Os01g06390	plant morphology trait	TO:0000017
25k	616	LOC_Os01g06390	plant structure morphology trait	TO:0000839
25k	617	LOC_Os01g06390	collective plant structure morphology trait	TO:0000840
25k	618	LOC_Os01g06390	collective plant organ structure morphology trait	TO:0000842
25k	619	LOC_Os01g06390	shoot system morphology trait	TO:0000077
25k	620	LOC_Os01g06390	basal tiller number	TO:0001004
25k	621	LOC_Os01g06400	plant morphology trait	TO:0000017
25k	622	LOC_Os01g06400	plant structure morphology trait	TO:0000839
25k	623	LOC_Os01g06400	collective plant structure morphology trait	TO:0000840
25k	624	LOC_Os01g06400	collective plant organ structure morphology trait	TO:0000842
25k	625	LOC_Os01g06400	shoot system morphology trait	TO:0000077
25k	626	LOC_Os01g06400	basal tiller number	TO:0001004
25k	627	LOC_Os01g06410	plant morphology trait	TO:0000017
25k	628	LOC_Os01g06410	plant structure morphology trait	TO:0000839
25k	629	LOC_Os01g06410	collective plant structure morphology trait	TO:0000840
25k	630	LOC_Os01g06410	collective plant organ structure morphology trait	TO:0000842
25k	631	LOC_Os01g06410	shoot system morphology trait	TO:0000077
25k	632	LOC_Os01g06410	basal tiller number	TO:0001004
25k	633	LOC_Os01g06420	plant morphology trait	TO:0000017
25k	634	LOC_Os01g06420	plant structure morphology trait	TO:0000839
25k	635	LOC_Os01g06420	collective plant structure morphology trait	TO:0000840
25k	636	LOC_Os01g06420	collective plant organ structure morphology trait	TO:0000842
25k	637	LOC_Os01g06420	shoot system morphology trait	TO:0000077
25k	638	LOC_Os01g06420	basal tiller number	TO:0001004
25k	639	LOC_Os01g06430	plant morphology trait	TO:0000017
25k	640	LOC_Os01g06430	plant structure morphology trait	TO:0000839
25k	641	LOC_Os01g06430	collective plant structure morphology trait	TO:0000840
25k	642	LOC_Os01g06430	collective plant organ structure morphology trait	TO:0000842
25k	643	LOC_Os01g06430	shoot system morphology trait	TO:0000077
25k	644	LOC_Os01g06430	basal tiller number	TO:0001004
25k	645	LOC_Os01g06440	plant morphology trait	TO:0000017
25k	646	LOC_Os01g06440	plant structure morphology trait	TO:0000839
25k	647	LOC_Os01g06440	collective plant structure morphology trait	TO:0000840
25k	648	LOC_Os01g06440	collective plant organ structure morphology trait	TO:0000842
25k	649	LOC_Os01g06440	shoot system morphology trait	TO:0000077
25k	650	LOC_Os01g06440	basal tiller number	TO:0001004
25k	651	LOC_Os01g06450	plant morphology trait	TO:0000017
25k	652	LOC_Os01g06450	plant structure morphology trait	TO:0000839
25k	653	LOC_Os01g06450	collective plant structure morphology trait	TO:0000840
25k	654	LOC_Os01g06450	collective plant organ structure morphology trait	TO:0000842
25k	655	LOC_Os01g06450	shoot system morphology trait	TO:0000077
25k	656	LOC_Os01g06450	basal tiller number	TO:0001004
25k	657	LOC_Os01g06454	plant morphology trait	TO:0000017
25k	658	LOC_Os01g06454	plant structure morphology trait	TO:0000839
25k	659	LOC_Os01g06454	collective plant structure morphology trait	TO:0000840
25k	660	LOC_Os01g06454	collective plant organ structure morphology trait	TO:0000842
25k	661	LOC_Os01g06454	shoot system morphology trait	TO:0000077
25k	662	LOC_Os01g06454	basal tiller number	TO:0001004
25k	663	LOC_Os01g06460	plant morphology trait	TO:0000017
25k	664	LOC_Os01g06460	plant structure morphology trait	TO:0000839
25k	665	LOC_Os01g06460	collective plant structure morphology trait	TO:0000840
25k	666	LOC_Os01g06460	collective plant organ structure morphology trait	TO:0000842
25k	667	LOC_Os01g06460	shoot system morphology trait	TO:0000077
25k	668	LOC_Os01g06460	basal tiller number	TO:0001004
25k	669	LOC_Os01g06470	plant morphology trait	TO:0000017
25k	670	LOC_Os01g06470	plant structure morphology trait	TO:0000839
25k	671	LOC_Os01g06470	collective plant structure morphology trait	TO:0000840
25k	672	LOC_Os01g06470	collective plant organ structure morphology trait	TO:0000842
25k	673	LOC_Os01g06470	shoot system morphology trait	TO:0000077
25k	674	LOC_Os01g06470	basal tiller number	TO:0001004
25k	675	LOC_Os01g06370	yield trait	TO:0000371
25k	676	LOC_Os01g06370	shoot system yield trait	TO:0000327
25k	677	LOC_Os01g06370	fruit yield trait	TO:0000871
25k	678	LOC_Os01g06370	grain yield trait	TO:0000396
25k	679	LOC_Os01g06370	grain number	TO:0002759
25k	680	LOC_Os01g06370	filled grain percentage	TO:0000448
25k	681	LOC_Os01g06380	yield trait	TO:0000371
25k	682	LOC_Os01g06380	shoot system yield trait	TO:0000327
25k	683	LOC_Os01g06380	fruit yield trait	TO:0000871
25k	684	LOC_Os01g06380	grain yield trait	TO:0000396
25k	685	LOC_Os01g06380	grain number	TO:0002759
25k	686	LOC_Os01g06380	filled grain percentage	TO:0000448
25k	687	LOC_Os01g06390	yield trait	TO:0000371
25k	688	LOC_Os01g06390	shoot system yield trait	TO:0000327
25k	689	LOC_Os01g06390	fruit yield trait	TO:0000871
25k	690	LOC_Os01g06390	grain yield trait	TO:0000396
25k	691	LOC_Os01g06390	grain number	TO:0002759
25k	692	LOC_Os01g06390	filled grain percentage	TO:0000448
25k	693	LOC_Os01g06400	yield trait	TO:0000371
25k	694	LOC_Os01g06400	shoot system yield trait	TO:0000327
25k	695	LOC_Os01g06400	fruit yield trait	TO:0000871
25k	696	LOC_Os01g06400	grain yield trait	TO:0000396
25k	697	LOC_Os01g06400	grain number	TO:0002759
25k	698	LOC_Os01g06400	filled grain percentage	TO:0000448
25k	699	LOC_Os01g06410	yield trait	TO:0000371
25k	700	LOC_Os01g06410	shoot system yield trait	TO:0000327
25k	701	LOC_Os01g06410	fruit yield trait	TO:0000871
25k	702	LOC_Os01g06410	grain yield trait	TO:0000396
25k	703	LOC_Os01g06410	grain number	TO:0002759
25k	704	LOC_Os01g06410	filled grain percentage	TO:0000448
25k	705	LOC_Os01g06420	yield trait	TO:0000371
25k	706	LOC_Os01g06420	shoot system yield trait	TO:0000327
25k	707	LOC_Os01g06420	fruit yield trait	TO:0000871
25k	708	LOC_Os01g06420	grain yield trait	TO:0000396
25k	709	LOC_Os01g06420	grain number	TO:0002759
25k	710	LOC_Os01g06420	filled grain percentage	TO:0000448
25k	711	LOC_Os01g06430	yield trait	TO:0000371
25k	712	LOC_Os01g06430	shoot system yield trait	TO:0000327
25k	713	LOC_Os01g06430	fruit yield trait	TO:0000871
25k	714	LOC_Os01g06430	grain yield trait	TO:0000396
25k	715	LOC_Os01g06430	grain number	TO:0002759
25k	716	LOC_Os01g06430	filled grain percentage	TO:0000448
25k	717	LOC_Os01g06440	yield trait	TO:0000371
25k	718	LOC_Os01g06440	shoot system yield trait	TO:0000327
25k	719	LOC_Os01g06440	fruit yield trait	TO:0000871
25k	720	LOC_Os01g06440	grain yield trait	TO:0000396
25k	721	LOC_Os01g06440	grain number	TO:0002759
25k	722	LOC_Os01g06440	filled grain percentage	TO:0000448
25k	723	LOC_Os01g06450	yield trait	TO:0000371
25k	724	LOC_Os01g06450	shoot system yield trait	TO:0000327
25k	725	LOC_Os01g06450	fruit yield trait	TO:0000871
25k	726	LOC_Os01g06450	grain yield trait	TO:0000396
25k	727	LOC_Os01g06450	grain number	TO:0002759
25k	728	LOC_Os01g06450	filled grain percentage	TO:0000448
25k	729	LOC_Os01g06454	yield trait	TO:0000371
25k	730	LOC_Os01g06454	shoot system yield trait	TO:0000327
25k	731	LOC_Os01g06454	fruit yield trait	TO:0000871
25k	732	LOC_Os01g06454	grain yield trait	TO:0000396
25k	733	LOC_Os01g06454	grain number	TO:0002759
25k	734	LOC_Os01g06454	filled grain percentage	TO:0000448
25k	735	LOC_Os01g06460	yield trait	TO:0000371
25k	736	LOC_Os01g06460	shoot system yield trait	TO:0000327
25k	737	LOC_Os01g06460	fruit yield trait	TO:0000871
25k	738	LOC_Os01g06460	grain yield trait	TO:0000396
25k	739	LOC_Os01g06460	grain number	TO:0002759
25k	740	LOC_Os01g06460	filled grain percentage	TO:0000448
25k	741	LOC_Os01g06470	yield trait	TO:0000371
25k	742	LOC_Os01g06470	shoot system yield trait	TO:0000327
25k	743	LOC_Os01g06470	fruit yield trait	TO:0000871
25k	744	LOC_Os01g06470	grain yield trait	TO:0000396
25k	745	LOC_Os01g06470	grain number	TO:0002759
25k	746	LOC_Os01g06470	filled grain percentage	TO:0000448
25k	747	LOC_Os01g06550	plant growth and development trait	TO:0000357
25k	748	LOC_Os01g06550	plant structure growth and development trait	TO:0000928
25k	749	LOC_Os01g06550	shoot system growth and development trait	TO:0000654
25k	750	LOC_Os01g06550	inflorescence development trait	TO:0006027
25k	751	LOC_Os01g06550	inflorescence branching	TO:0000050
25k	752	LOC_Os01g06550	inflorescence branch arrangement	TO:0002751
25k	753	LOC_Os01g06560	plant growth and development trait	TO:0000357
25k	754	LOC_Os01g06560	plant structure growth and development trait	TO:0000928
25k	755	LOC_Os01g06560	shoot system growth and development trait	TO:0000654
25k	756	LOC_Os01g06560	inflorescence development trait	TO:0006027
25k	757	LOC_Os01g06560	inflorescence branching	TO:0000050
25k	758	LOC_Os01g06560	inflorescence branch arrangement	TO:0002751
25k	759	LOC_Os01g06570	plant growth and development trait	TO:0000357
25k	760	LOC_Os01g06570	plant structure growth and development trait	TO:0000928
25k	761	LOC_Os01g06570	shoot system growth and development trait	TO:0000654
25k	762	LOC_Os01g06570	inflorescence development trait	TO:0006027
25k	763	LOC_Os01g06570	inflorescence branching	TO:0000050
25k	764	LOC_Os01g06570	inflorescence branch arrangement	TO:0002751
25k	765	LOC_Os01g06580	plant growth and development trait	TO:0000357
25k	766	LOC_Os01g06580	plant structure growth and development trait	TO:0000928
25k	767	LOC_Os01g06580	shoot system growth and development trait	TO:0000654
25k	768	LOC_Os01g06580	inflorescence development trait	TO:0006027
25k	769	LOC_Os01g06580	inflorescence branching	TO:0000050
25k	770	LOC_Os01g06580	inflorescence branch arrangement	TO:0002751
25k	771	LOC_Os01g06590	plant growth and development trait	TO:0000357
25k	772	LOC_Os01g06590	plant structure growth and development trait	TO:0000928
25k	773	LOC_Os01g06590	shoot system growth and development trait	TO:0000654
25k	774	LOC_Os01g06590	inflorescence development trait	TO:0006027
25k	775	LOC_Os01g06590	inflorescence branching	TO:0000050
25k	776	LOC_Os01g06590	inflorescence branch arrangement	TO:0002751
25k	777	LOC_Os01g06600	plant growth and development trait	TO:0000357
25k	778	LOC_Os01g06600	plant structure growth and development trait	TO:0000928
25k	779	LOC_Os01g06600	shoot system growth and development trait	TO:0000654
25k	780	LOC_Os01g06600	inflorescence development trait	TO:0006027
25k	781	LOC_Os01g06600	inflorescence branching	TO:0000050
25k	782	LOC_Os01g06600	inflorescence branch arrangement	TO:0002751
25k	783	LOC_Os01g06670	plant morphology trait	TO:0000017
25k	784	LOC_Os01g06670	plant structure morphology trait	TO:0000839
25k	785	LOC_Os01g06670	multi-tissue plant structure morphology trait	TO:0000836
25k	786	LOC_Os01g06670	seed morphology trait	TO:0000184
25k	787	LOC_Os01g06670	seed size	TO:0000391
25k	788	LOC_Os01g06670	seed length	TO:0000146
25k	789	LOC_Os01g06680	plant morphology trait	TO:0000017
25k	790	LOC_Os01g06680	plant structure morphology trait	TO:0000839
25k	791	LOC_Os01g06680	multi-tissue plant structure morphology trait	TO:0000836
25k	792	LOC_Os01g06680	seed morphology trait	TO:0000184
25k	793	LOC_Os01g06680	seed size	TO:0000391
25k	794	LOC_Os01g06680	seed length	TO:0000146
25k	795	LOC_Os01g06690	plant morphology trait	TO:0000017
25k	796	LOC_Os01g06690	plant structure morphology trait	TO:0000839
25k	797	LOC_Os01g06690	multi-tissue plant structure morphology trait	TO:0000836
25k	798	LOC_Os01g06690	seed morphology trait	TO:0000184
25k	799	LOC_Os01g06690	seed size	TO:0000391
25k	800	LOC_Os01g06690	seed length	TO:0000146
25k	801	LOC_Os01g06700	plant morphology trait	TO:0000017
25k	802	LOC_Os01g06700	plant structure morphology trait	TO:0000839
25k	803	LOC_Os01g06700	multi-tissue plant structure morphology trait	TO:0000836
25k	804	LOC_Os01g06700	seed morphology trait	TO:0000184
25k	805	LOC_Os01g06700	seed size	TO:0000391
25k	806	LOC_Os01g06700	seed length	TO:0000146
25k	807	LOC_Os01g07360	plant morphology trait	TO:0000017
25k	808	LOC_Os01g07360	plant structure morphology trait	TO:0000839
25k	809	LOC_Os01g07360	cardinal part of a multi-tissue plant structure morphology trait	TO:0000837
25k	810	LOC_Os01g07360	cardinal organ part morphology trait	TO:0000754
25k	811	LOC_Os01g07360	leaf lamina morphology trait	TO:0000829
25k	812	LOC_Os01g07360	leaf lamina width	TO:0002720
25k	813	LOC_Os01g07364	plant morphology trait	TO:0000017
25k	814	LOC_Os01g07364	plant structure morphology trait	TO:0000839
25k	815	LOC_Os01g07364	cardinal part of a multi-tissue plant structure morphology trait	TO:0000837
25k	816	LOC_Os01g07364	cardinal organ part morphology trait	TO:0000754
25k	817	LOC_Os01g07364	leaf lamina morphology trait	TO:0000829
25k	818	LOC_Os01g07364	leaf lamina width	TO:0002720
25k	819	LOC_Os01g07370	plant morphology trait	TO:0000017
25k	820	LOC_Os01g07370	plant structure morphology trait	TO:0000839
25k	821	LOC_Os01g07370	cardinal part of a multi-tissue plant structure morphology trait	TO:0000837
25k	822	LOC_Os01g07370	cardinal organ part morphology trait	TO:0000754
25k	823	LOC_Os01g07370	leaf lamina morphology trait	TO:0000829
25k	824	LOC_Os01g07370	leaf lamina width	TO:0002720
25k	825	LOC_Os01g07376	plant morphology trait	TO:0000017
25k	826	LOC_Os01g07376	plant structure morphology trait	TO:0000839
25k	827	LOC_Os01g07376	cardinal part of a multi-tissue plant structure morphology trait	TO:0000837
25k	828	LOC_Os01g07376	cardinal organ part morphology trait	TO:0000754
25k	829	LOC_Os01g07376	leaf lamina morphology trait	TO:0000829
25k	830	LOC_Os01g07376	leaf lamina width	TO:0002720
25k	831	LOC_Os01g08050	plant morphology trait	TO:0000017
25k	832	LOC_Os01g08050	plant structure morphology trait	TO:0000839
25k	833	LOC_Os01g08050	whole plant morphology trait	TO:0000398
25k	834	LOC_Os01g08050	whole plant size	TO:1000012
25k	835	LOC_Os01g08050	plant height	TO:0000207
25k	836	LOC_Os01g08060	plant morphology trait	TO:0000017
25k	837	LOC_Os01g08060	plant structure morphology trait	TO:0000839
25k	838	LOC_Os01g08060	whole plant morphology trait	TO:0000398
25k	839	LOC_Os01g08060	whole plant size	TO:1000012
25k	840	LOC_Os01g08060	plant height	TO:0000207
25k	841	LOC_Os01g08070	plant morphology trait	TO:0000017
25k	842	LOC_Os01g08070	plant structure morphology trait	TO:0000839
25k	843	LOC_Os01g08070	whole plant morphology trait	TO:0000398
25k	844	LOC_Os01g08070	whole plant size	TO:1000012
25k	845	LOC_Os01g08070	plant height	TO:0000207
25k	846	LOC_Os01g08620	plant morphology trait	TO:0000017
25k	847	LOC_Os01g08620	plant structure morphology trait	TO:0000839
25k	848	LOC_Os01g08620	cardinal part of a multi-tissue plant structure morphology trait	TO:0000837
25k	849	LOC_Os01g08620	cardinal organ part morphology trait	TO:0000754
25k	850	LOC_Os01g08620	leaf lamina morphology trait	TO:0000829
25k	851	LOC_Os01g08620	leaf lamina width	TO:0002720
25k	852	LOC_Os01g08630	plant morphology trait	TO:0000017
25k	853	LOC_Os01g08630	plant structure morphology trait	TO:0000839
25k	854	LOC_Os01g08630	cardinal part of a multi-tissue plant structure morphology trait	TO:0000837
25k	855	LOC_Os01g08630	cardinal organ part morphology trait	TO:0000754
25k	856	LOC_Os01g08630	leaf lamina morphology trait	TO:0000829
25k	857	LOC_Os01g08630	leaf lamina width	TO:0002720
25k	858	LOC_Os01g08640	plant morphology trait	TO:0000017
25k	859	LOC_Os01g08640	plant structure morphology trait	TO:0000839
25k	860	LOC_Os01g08640	cardinal part of a multi-tissue plant structure morphology trait	TO:0000837
25k	861	LOC_Os01g08640	cardinal organ part morphology trait	TO:0000754
25k	862	LOC_Os01g08640	leaf lamina morphology trait	TO:0000829
25k	863	LOC_Os01g08640	leaf lamina width	TO:0002720
25k	864	LOC_Os01g08650	plant morphology trait	TO:0000017
25k	865	LOC_Os01g08650	plant structure morphology trait	TO:0000839
25k	866	LOC_Os01g08650	cardinal part of a multi-tissue plant structure morphology trait	TO:0000837
25k	867	LOC_Os01g08650	cardinal organ part morphology trait	TO:0000754
25k	868	LOC_Os01g08650	leaf lamina morphology trait	TO:0000829
25k	869	LOC_Os01g08650	leaf lamina width	TO:0002720
25k	870	LOC_Os01g08660	plant morphology trait	TO:0000017
25k	871	LOC_Os01g08660	plant structure morphology trait	TO:0000839
25k	872	LOC_Os01g08660	cardinal part of a multi-tissue plant structure morphology trait	TO:0000837
25k	873	LOC_Os01g08660	cardinal organ part morphology trait	TO:0000754
25k	874	LOC_Os01g08660	leaf lamina morphology trait	TO:0000829
25k	875	LOC_Os01g08660	leaf lamina width	TO:0002720
25k	876	LOC_Os01g09020	plant growth and development trait	TO:0000357
25k	877	LOC_Os01g09020	plant structure growth and development trait	TO:0000928
25k	878	LOC_Os01g09020	shoot system growth and development trait	TO:0000654
25k	879	LOC_Os01g09020	inflorescence development trait	TO:0006027
25k	880	LOC_Os01g09020	inflorescence branching	TO:0000050
25k	881	LOC_Os01g09020	inflorescence branch arrangement	TO:0002751
25k	882	LOC_Os01g09030	plant growth and development trait	TO:0000357
25k	883	LOC_Os01g09030	plant structure growth and development trait	TO:0000928
25k	884	LOC_Os01g09030	shoot system growth and development trait	TO:0000654
25k	885	LOC_Os01g09030	inflorescence development trait	TO:0006027
25k	886	LOC_Os01g09030	inflorescence branching	TO:0000050
25k	887	LOC_Os01g09030	inflorescence branch arrangement	TO:0002751
25k	888	LOC_Os01g09050	plant growth and development trait	TO:0000357
25k	889	LOC_Os01g09050	plant structure growth and development trait	TO:0000928
25k	890	LOC_Os01g09050	shoot system growth and development trait	TO:0000654
25k	891	LOC_Os01g09050	inflorescence development trait	TO:0006027
25k	892	LOC_Os01g09050	inflorescence branching	TO:0000050
25k	893	LOC_Os01g09050	inflorescence branch arrangement	TO:0002751
25k	894	LOC_Os01g09080	quality trait	TO:0000597
25k	895	LOC_Os01g09080	hull color	TO:0000706
25k	896	LOC_Os01g09090	quality trait	TO:0000597
25k	897	LOC_Os01g09090	hull color	TO:0000706
25k	898	LOC_Os01g09100	quality trait	TO:0000597
25k	899	LOC_Os01g09100	hull color	TO:0000706
25k	900	LOC_Os01g09110	quality trait	TO:0000597
25k	901	LOC_Os01g09110	hull color	TO:0000706
25k	902	LOC_Os01g09120	quality trait	TO:0000597
25k	903	LOC_Os01g09120	hull color	TO:0000706
25k	904	LOC_Os01g09130	plant growth and development trait	TO:0000357
25k	905	LOC_Os01g09130	plant phenological trait	TO:0000933
25k	906	LOC_Os01g09130	days to inflorescence exsertion	TO:0001021
25k	907	LOC_Os01g09130	days to heading	TO:0000137
25k	908	LOC_Os01g09140	plant growth and development trait	TO:0000357
25k	909	LOC_Os01g09140	plant phenological trait	TO:0000933
25k	910	LOC_Os01g09140	days to inflorescence exsertion	TO:0001021
25k	911	LOC_Os01g09140	days to heading	TO:0000137
25k	912	LOC_Os01g09150	plant growth and development trait	TO:0000357
25k	913	LOC_Os01g09150	plant phenological trait	TO:0000933
25k	914	LOC_Os01g09150	days to inflorescence exsertion	TO:0001021
25k	915	LOC_Os01g09150	days to heading	TO:0000137
25k	916	LOC_Os01g09160	plant growth and development trait	TO:0000357
25k	917	LOC_Os01g09160	plant phenological trait	TO:0000933
25k	918	LOC_Os01g09160	days to inflorescence exsertion	TO:0001021
25k	919	LOC_Os01g09160	days to heading	TO:0000137
25k	920	LOC_Os01g09170	plant growth and development trait	TO:0000357
25k	921	LOC_Os01g09170	plant phenological trait	TO:0000933
25k	922	LOC_Os01g09170	days to inflorescence exsertion	TO:0001021
25k	923	LOC_Os01g09170	days to heading	TO:0000137
25k	924	LOC_Os01g09180	plant growth and development trait	TO:0000357
25k	925	LOC_Os01g09180	plant phenological trait	TO:0000933
25k	926	LOC_Os01g09180	days to inflorescence exsertion	TO:0001021
25k	927	LOC_Os01g09180	days to heading	TO:0000137
25k	928	LOC_Os01g09190	plant growth and development trait	TO:0000357
25k	929	LOC_Os01g09190	plant phenological trait	TO:0000933
25k	930	LOC_Os01g09190	days to inflorescence exsertion	TO:0001021
25k	931	LOC_Os01g09190	days to heading	TO:0000137
25k	932	LOC_Os01g09200	plant growth and development trait	TO:0000357
25k	933	LOC_Os01g09200	plant phenological trait	TO:0000933
25k	934	LOC_Os01g09200	days to inflorescence exsertion	TO:0001021
25k	935	LOC_Os01g09200	days to heading	TO:0000137
25k	936	LOC_Os01g09240	plant morphology trait	TO:0000017
25k	937	LOC_Os01g09240	plant structure morphology trait	TO:0000839
25k	938	LOC_Os01g09240	multi-tissue plant structure morphology trait	TO:0000836
25k	939	LOC_Os01g09240	fruit morphology trait	TO:0002629
25k	940	LOC_Os01g09240	fruit length	TO:0002626
25k	941	LOC_Os01g09240	grain length	TO:0000734
25k	942	LOC_Os01g09246	plant morphology trait	TO:0000017
25k	943	LOC_Os01g09246	plant structure morphology trait	TO:0000839
25k	944	LOC_Os01g09246	multi-tissue plant structure morphology trait	TO:0000836
25k	945	LOC_Os01g09246	fruit morphology trait	TO:0002629
25k	946	LOC_Os01g09246	fruit length	TO:0002626
25k	947	LOC_Os01g09246	grain length	TO:0000734
25k	948	LOC_Os01g09240	fruit width	TO:0002627
25k	949	LOC_Os01g09240	grain width	TO:0000975
25k	950	LOC_Os01g09246	fruit width	TO:0002627
25k	951	LOC_Os01g09246	grain width	TO:0000975
25k	952	LOC_Os01g09340	plant morphology trait	TO:0000017
25k	953	LOC_Os01g09340	plant structure morphology trait	TO:0000839
25k	954	LOC_Os01g09340	collective plant structure morphology trait	TO:0000840
25k	955	LOC_Os01g09340	collective plant organ structure morphology trait	TO:0000842
25k	956	LOC_Os01g09340	shoot system morphology trait	TO:0000077
25k	957	LOC_Os01g09340	basal tiller number	TO:0001004
25k	958	LOC_Os01g09350	plant morphology trait	TO:0000017
25k	959	LOC_Os01g09350	plant structure morphology trait	TO:0000839
25k	960	LOC_Os01g09350	collective plant structure morphology trait	TO:0000840
25k	961	LOC_Os01g09350	collective plant organ structure morphology trait	TO:0000842
25k	962	LOC_Os01g09350	shoot system morphology trait	TO:0000077
25k	963	LOC_Os01g09350	basal tiller number	TO:0001004
25k	964	LOC_Os01g09360	plant morphology trait	TO:0000017
25k	965	LOC_Os01g09360	plant structure morphology trait	TO:0000839
25k	966	LOC_Os01g09360	collective plant structure morphology trait	TO:0000840
25k	967	LOC_Os01g09360	collective plant organ structure morphology trait	TO:0000842
25k	968	LOC_Os01g09360	shoot system morphology trait	TO:0000077
25k	969	LOC_Os01g09360	basal tiller number	TO:0001004
25k	970	LOC_Os01g09370	plant morphology trait	TO:0000017
25k	971	LOC_Os01g09370	plant structure morphology trait	TO:0000839
25k	972	LOC_Os01g09370	collective plant structure morphology trait	TO:0000840
25k	973	LOC_Os01g09370	collective plant organ structure morphology trait	TO:0000842
25k	974	LOC_Os01g09370	shoot system morphology trait	TO:0000077
25k	975	LOC_Os01g09370	basal tiller number	TO:0001004
25k	976	LOC_Os01g09384	plant morphology trait	TO:0000017
25k	977	LOC_Os01g09384	plant structure morphology trait	TO:0000839
25k	978	LOC_Os01g09384	collective plant structure morphology trait	TO:0000840
25k	979	LOC_Os01g09384	collective plant organ structure morphology trait	TO:0000842
25k	980	LOC_Os01g09384	shoot system morphology trait	TO:0000077
25k	981	LOC_Os01g09384	basal tiller number	TO:0001004
25k	982	LOC_Os01g09340	plant growth and development trait	TO:0000357
25k	983	LOC_Os01g09340	plant phenological trait	TO:0000933
25k	984	LOC_Os01g09340	flowering time trait	TO:0002616
25k	985	LOC_Os01g09340	days to flowering trait	TO:0000344
25k	986	LOC_Os01g09340	days to tassel	TO:0000629
25k	987	LOC_Os01g09350	plant growth and development trait	TO:0000357
25k	988	LOC_Os01g09350	plant phenological trait	TO:0000933
25k	989	LOC_Os01g09350	flowering time trait	TO:0002616
25k	990	LOC_Os01g09350	days to flowering trait	TO:0000344
25k	991	LOC_Os01g09350	days to tassel	TO:0000629
25k	992	LOC_Os01g09360	plant growth and development trait	TO:0000357
25k	993	LOC_Os01g09360	plant phenological trait	TO:0000933
25k	994	LOC_Os01g09360	flowering time trait	TO:0002616
25k	995	LOC_Os01g09360	days to flowering trait	TO:0000344
25k	996	LOC_Os01g09360	days to tassel	TO:0000629
25k	997	LOC_Os01g09370	plant growth and development trait	TO:0000357
25k	998	LOC_Os01g09370	plant phenological trait	TO:0000933
25k	999	LOC_Os01g09370	flowering time trait	TO:0002616
25k	1000	LOC_Os01g09370	days to flowering trait	TO:0000344
25k	1001	LOC_Os01g09370	days to tassel	TO:0000629
25k	1002	LOC_Os01g09384	plant growth and development trait	TO:0000357
25k	1003	LOC_Os01g09384	plant phenological trait	TO:0000933
25k	1004	LOC_Os01g09384	flowering time trait	TO:0002616
25k	1005	LOC_Os01g09384	days to flowering trait	TO:0000344
25k	1006	LOC_Os01g09384	days to tassel	TO:0000629
25k	1007	LOC_Os01g09570	plant morphology trait	TO:0000017
25k	1008	LOC_Os01g09570	plant structure morphology trait	TO:0000839
25k	1009	LOC_Os01g09570	cardinal part of a multi-tissue plant structure morphology trait	TO:0000837
25k	1010	LOC_Os01g09570	cardinal organ part morphology trait	TO:0000754
25k	1011	LOC_Os01g09570	leaf lamina morphology trait	TO:0000829
25k	1012	LOC_Os01g09570	leaf lamina width	TO:0002720
25k	1013	LOC_Os01g09580	plant morphology trait	TO:0000017
25k	1014	LOC_Os01g09580	plant structure morphology trait	TO:0000839
25k	1015	LOC_Os01g09580	cardinal part of a multi-tissue plant structure morphology trait	TO:0000837
25k	1016	LOC_Os01g09580	cardinal organ part morphology trait	TO:0000754
25k	1017	LOC_Os01g09580	leaf lamina morphology trait	TO:0000829
25k	1018	LOC_Os01g09580	leaf lamina width	TO:0002720
25k	1019	LOC_Os01g09590	plant morphology trait	TO:0000017
25k	1020	LOC_Os01g09590	plant structure morphology trait	TO:0000839
25k	1021	LOC_Os01g09590	cardinal part of a multi-tissue plant structure morphology trait	TO:0000837
25k	1022	LOC_Os01g09590	cardinal organ part morphology trait	TO:0000754
25k	1023	LOC_Os01g09590	leaf lamina morphology trait	TO:0000829
25k	1024	LOC_Os01g09590	leaf lamina width	TO:0002720
25k	1025	LOC_Os01g09570	leaf lamina length	TO:0002690
25k	1026	LOC_Os01g09580	leaf lamina length	TO:0002690
25k	1027	LOC_Os01g09590	leaf lamina length	TO:0002690
25k	1028	LOC_Os01g10195	biochemical trait	TO:0000277
25k	1029	LOC_Os01g10195	metabolite content related trait	TO:0000281
25k	1030	LOC_Os01g10195	phytochemical compound content	TO:0000674
25k	1031	LOC_Os01g10195	ferulic acid content	TO:0000675
25k	1032	LOC_Os01g10200	biochemical trait	TO:0000277
25k	1033	LOC_Os01g10200	metabolite content related trait	TO:0000281
25k	1034	LOC_Os01g10200	phytochemical compound content	TO:0000674
25k	1035	LOC_Os01g10200	ferulic acid content	TO:0000675
25k	1036	LOC_Os01g10210	biochemical trait	TO:0000277
25k	1037	LOC_Os01g10210	metabolite content related trait	TO:0000281
25k	1038	LOC_Os01g10210	phytochemical compound content	TO:0000674
25k	1039	LOC_Os01g10210	ferulic acid content	TO:0000675
25k	1040	LOC_Os01g10370	biochemical trait	TO:0000277
25k	1041	LOC_Os01g10370	metabolite content related trait	TO:0000281
25k	1042	LOC_Os01g10370	phenolic compound content	TO:0020076
25k	1043	LOC_Os01g10380	biochemical trait	TO:0000277
25k	1044	LOC_Os01g10380	metabolite content related trait	TO:0000281
25k	1045	LOC_Os01g10380	phenolic compound content	TO:0020076
25k	1046	LOC_Os01g10460	stress trait	TO:0000164
25k	1047	LOC_Os01g10460	abiotic stress trait	TO:0000168
25k	1048	LOC_Os01g10460	water stress trait	TO:0000237
25k	1049	LOC_Os01g10460	drought related trait	TO:0000394
25k	1050	LOC_Os01g10460	drought tolerance	TO:0000276
25k	1051	LOC_Os01g10470	stress trait	TO:0000164
25k	1052	LOC_Os01g10470	abiotic stress trait	TO:0000168
25k	1053	LOC_Os01g10470	water stress trait	TO:0000237
25k	1054	LOC_Os01g10470	drought related trait	TO:0000394
25k	1055	LOC_Os01g10470	drought tolerance	TO:0000276
25k	1056	LOC_Os01g10480	stress trait	TO:0000164
25k	1057	LOC_Os01g10480	abiotic stress trait	TO:0000168
25k	1058	LOC_Os01g10480	water stress trait	TO:0000237
25k	1059	LOC_Os01g10480	drought related trait	TO:0000394
25k	1060	LOC_Os01g10480	drought tolerance	TO:0000276
25k	1061	LOC_Os01g10490	stress trait	TO:0000164
25k	1062	LOC_Os01g10490	abiotic stress trait	TO:0000168
25k	1063	LOC_Os01g10490	water stress trait	TO:0000237
25k	1064	LOC_Os01g10490	drought related trait	TO:0000394
25k	1065	LOC_Os01g10490	drought tolerance	TO:0000276
25k	1066	LOC_Os01g10550	plant morphology trait	TO:0000017
25k	1067	LOC_Os01g10550	plant structure morphology trait	TO:0000839
25k	1068	LOC_Os01g10550	collective plant structure morphology trait	TO:0000840
25k	1069	LOC_Os01g10550	collective plant organ structure morphology trait	TO:0000842
25k	1070	LOC_Os01g10550	shoot system morphology trait	TO:0000077
25k	1071	LOC_Os01g10550	tiller angle	TO:0000567
25k	1072	LOC_Os01g10560	plant morphology trait	TO:0000017
25k	1073	LOC_Os01g10560	plant structure morphology trait	TO:0000839
25k	1074	LOC_Os01g10560	collective plant structure morphology trait	TO:0000840
25k	1075	LOC_Os01g10560	collective plant organ structure morphology trait	TO:0000842
25k	1076	LOC_Os01g10560	shoot system morphology trait	TO:0000077
25k	1077	LOC_Os01g10560	tiller angle	TO:0000567
25k	1078	LOC_Os01g10560	biochemical trait	TO:0000277
25k	1079	LOC_Os01g10560	metabolite content related trait	TO:0000281
25k	1080	LOC_Os01g10560	phytochemical compound content	TO:0000674
25k	1081	LOC_Os01g10560	chlorophyll content	TO:0000495
25k	1082	LOC_Os01g10560	chlorophyll content in an extract	TO:0012003
25k	1083	LOC_Os01g10630	stress trait	TO:0000164
25k	1084	LOC_Os01g10630	biotic stress trait	TO:0000179
25k	1085	LOC_Os01g10630	crop damage resistance	TO:0000236
25k	1086	LOC_Os01g10630	disease resistance	TO:0000112
25k	1087	LOC_Os01g10630	fungal disease resistance	TO:0000439
25k	1088	LOC_Os01g10630	blast disease resistance	TO:0000074
25k	1089	LOC_Os01g10640	stress trait	TO:0000164
25k	1090	LOC_Os01g10640	biotic stress trait	TO:0000179
25k	1091	LOC_Os01g10640	crop damage resistance	TO:0000236
25k	1092	LOC_Os01g10640	disease resistance	TO:0000112
25k	1093	LOC_Os01g10640	fungal disease resistance	TO:0000439
25k	1094	LOC_Os01g10640	blast disease resistance	TO:0000074
25k	1095	LOC_Os01g10650	stress trait	TO:0000164
25k	1096	LOC_Os01g10650	biotic stress trait	TO:0000179
25k	1097	LOC_Os01g10650	crop damage resistance	TO:0000236
25k	1098	LOC_Os01g10650	disease resistance	TO:0000112
25k	1099	LOC_Os01g10650	fungal disease resistance	TO:0000439
25k	1100	LOC_Os01g10650	blast disease resistance	TO:0000074
25k	1101	LOC_Os01g10660	stress trait	TO:0000164
25k	1102	LOC_Os01g10660	biotic stress trait	TO:0000179
25k	1103	LOC_Os01g10660	crop damage resistance	TO:0000236
25k	1104	LOC_Os01g10660	disease resistance	TO:0000112
25k	1105	LOC_Os01g10660	fungal disease resistance	TO:0000439
25k	1106	LOC_Os01g10660	blast disease resistance	TO:0000074
25k	1107	LOC_Os01g10670	stress trait	TO:0000164
25k	1108	LOC_Os01g10670	biotic stress trait	TO:0000179
25k	1109	LOC_Os01g10670	crop damage resistance	TO:0000236
25k	1110	LOC_Os01g10670	disease resistance	TO:0000112
25k	1111	LOC_Os01g10670	fungal disease resistance	TO:0000439
25k	1112	LOC_Os01g10670	blast disease resistance	TO:0000074
25k	1113	LOC_Os01g10680	stress trait	TO:0000164
25k	1114	LOC_Os01g10680	biotic stress trait	TO:0000179
25k	1115	LOC_Os01g10680	crop damage resistance	TO:0000236
25k	1116	LOC_Os01g10680	disease resistance	TO:0000112
25k	1117	LOC_Os01g10680	fungal disease resistance	TO:0000439
25k	1118	LOC_Os01g10680	blast disease resistance	TO:0000074
25k	1119	LOC_Os01g10660	plant morphology trait	TO:0000017
25k	1120	LOC_Os01g10660	plant structure morphology trait	TO:0000839
25k	1121	LOC_Os01g10660	collective plant structure morphology trait	TO:0000840
25k	1122	LOC_Os01g10660	collective plant organ structure morphology trait	TO:0000842
25k	1123	LOC_Os01g10660	shoot system morphology trait	TO:0000077
25k	1124	LOC_Os01g10660	tiller angle	TO:0000567
25k	1125	LOC_Os01g10670	plant morphology trait	TO:0000017
25k	1126	LOC_Os01g10670	plant structure morphology trait	TO:0000839
25k	1127	LOC_Os01g10670	collective plant structure morphology trait	TO:0000840
25k	1128	LOC_Os01g10670	collective plant organ structure morphology trait	TO:0000842
25k	1129	LOC_Os01g10670	shoot system morphology trait	TO:0000077
25k	1130	LOC_Os01g10670	tiller angle	TO:0000567
25k	1131	LOC_Os01g10680	plant morphology trait	TO:0000017
25k	1132	LOC_Os01g10680	plant structure morphology trait	TO:0000839
25k	1133	LOC_Os01g10680	collective plant structure morphology trait	TO:0000840
25k	1134	LOC_Os01g10680	collective plant organ structure morphology trait	TO:0000842
25k	1135	LOC_Os01g10680	shoot system morphology trait	TO:0000077
25k	1136	LOC_Os01g10680	tiller angle	TO:0000567
25k	1137	LOC_Os01g10740	plant morphology trait	TO:0000017
25k	1138	LOC_Os01g10740	plant structure morphology trait	TO:0000839
25k	1139	LOC_Os01g10740	cardinal part of a multi-tissue plant structure morphology trait	TO:0000837
25k	1140	LOC_Os01g10740	cardinal organ part morphology trait	TO:0000754
25k	1141	LOC_Os01g10740	leaf lamina morphology trait	TO:0000829
25k	1142	LOC_Os01g10740	leaf lamina length	TO:0002690
25k	1143	LOC_Os01g10750	plant morphology trait	TO:0000017
25k	1144	LOC_Os01g10750	plant structure morphology trait	TO:0000839
25k	1145	LOC_Os01g10750	cardinal part of a multi-tissue plant structure morphology trait	TO:0000837
25k	1146	LOC_Os01g10750	cardinal organ part morphology trait	TO:0000754
25k	1147	LOC_Os01g10750	leaf lamina morphology trait	TO:0000829
25k	1148	LOC_Os01g10750	leaf lamina length	TO:0002690
25k	1149	LOC_Os01g10760	plant morphology trait	TO:0000017
25k	1150	LOC_Os01g10760	plant structure morphology trait	TO:0000839
25k	1151	LOC_Os01g10760	cardinal part of a multi-tissue plant structure morphology trait	TO:0000837
25k	1152	LOC_Os01g10760	cardinal organ part morphology trait	TO:0000754
25k	1153	LOC_Os01g10760	leaf lamina morphology trait	TO:0000829
25k	1154	LOC_Os01g10760	leaf lamina length	TO:0002690
25k	1155	LOC_Os01g10770	plant morphology trait	TO:0000017
25k	1156	LOC_Os01g10770	plant structure morphology trait	TO:0000839
25k	1157	LOC_Os01g10770	cardinal part of a multi-tissue plant structure morphology trait	TO:0000837
25k	1158	LOC_Os01g10770	cardinal organ part morphology trait	TO:0000754
25k	1159	LOC_Os01g10770	leaf lamina morphology trait	TO:0000829
25k	1160	LOC_Os01g10770	leaf lamina length	TO:0002690
25k	1161	LOC_Os01g10780	plant morphology trait	TO:0000017
25k	1162	LOC_Os01g10780	plant structure morphology trait	TO:0000839
25k	1163	LOC_Os01g10780	cardinal part of a multi-tissue plant structure morphology trait	TO:0000837
25k	1164	LOC_Os01g10780	cardinal organ part morphology trait	TO:0000754
25k	1165	LOC_Os01g10780	leaf lamina morphology trait	TO:0000829
25k	1166	LOC_Os01g10780	leaf lamina length	TO:0002690
25k	1167	LOC_Os01g10790	plant morphology trait	TO:0000017
25k	1168	LOC_Os01g10790	plant structure morphology trait	TO:0000839
25k	1169	LOC_Os01g10790	cardinal part of a multi-tissue plant structure morphology trait	TO:0000837
25k	1170	LOC_Os01g10790	cardinal organ part morphology trait	TO:0000754
25k	1171	LOC_Os01g10790	leaf lamina morphology trait	TO:0000829
25k	1172	LOC_Os01g10790	leaf lamina length	TO:0002690
25k	1173	LOC_Os01g10800	plant morphology trait	TO:0000017
25k	1174	LOC_Os01g10800	plant structure morphology trait	TO:0000839
25k	1175	LOC_Os01g10800	cardinal part of a multi-tissue plant structure morphology trait	TO:0000837
25k	1176	LOC_Os01g10800	cardinal organ part morphology trait	TO:0000754
25k	1177	LOC_Os01g10800	leaf lamina morphology trait	TO:0000829
25k	1178	LOC_Os01g10800	leaf lamina length	TO:0002690
25k	1179	LOC_Os01g10810	plant morphology trait	TO:0000017
25k	1180	LOC_Os01g10810	plant structure morphology trait	TO:0000839
25k	1181	LOC_Os01g10810	cardinal part of a multi-tissue plant structure morphology trait	TO:0000837
25k	1182	LOC_Os01g10810	cardinal organ part morphology trait	TO:0000754
25k	1183	LOC_Os01g10810	leaf lamina morphology trait	TO:0000829
25k	1184	LOC_Os01g10810	leaf lamina length	TO:0002690
25k	1185	LOC_Os01g10820	plant morphology trait	TO:0000017
25k	1186	LOC_Os01g10820	plant structure morphology trait	TO:0000839
25k	1187	LOC_Os01g10820	cardinal part of a multi-tissue plant structure morphology trait	TO:0000837
25k	1188	LOC_Os01g10820	cardinal organ part morphology trait	TO:0000754
25k	1189	LOC_Os01g10820	leaf lamina morphology trait	TO:0000829
25k	1190	LOC_Os01g10820	leaf lamina length	TO:0002690
25k	1191	LOC_Os01g10850	yield trait	TO:0000371
25k	1192	LOC_Os01g10850	spikelet number	TO:0000456
25k	1193	LOC_Os01g10850	spikelets per panicle length	TO:0000565
25k	1194	LOC_Os01g10860	yield trait	TO:0000371
25k	1195	LOC_Os01g10860	spikelet number	TO:0000456
25k	1196	LOC_Os01g10860	spikelets per panicle length	TO:0000565
25k	1197	LOC_Os01g10870	yield trait	TO:0000371
25k	1198	LOC_Os01g10870	spikelet number	TO:0000456
25k	1199	LOC_Os01g10870	spikelets per panicle length	TO:0000565
25k	1200	LOC_Os01g10880	yield trait	TO:0000371
25k	1201	LOC_Os01g10880	spikelet number	TO:0000456
25k	1202	LOC_Os01g10880	spikelets per panicle length	TO:0000565
25k	1203	LOC_Os01g10890	yield trait	TO:0000371
25k	1204	LOC_Os01g10890	spikelet number	TO:0000456
25k	1205	LOC_Os01g10890	spikelets per panicle length	TO:0000565
25k	1206	LOC_Os01g10900	yield trait	TO:0000371
25k	1207	LOC_Os01g10900	spikelet number	TO:0000456
25k	1208	LOC_Os01g10900	spikelets per panicle length	TO:0000565
25k	1209	LOC_Os01g10910	yield trait	TO:0000371
25k	1210	LOC_Os01g10910	spikelet number	TO:0000456
25k	1211	LOC_Os01g10910	spikelets per panicle length	TO:0000565
25k	1212	LOC_Os01g10870	plant morphology trait	TO:0000017
25k	1213	LOC_Os01g10870	plant structure morphology trait	TO:0000839
25k	1214	LOC_Os01g10870	multi-tissue plant structure morphology trait	TO:0000836
25k	1215	LOC_Os01g10870	fruit morphology trait	TO:0002629
25k	1216	LOC_Os01g10870	fruit length	TO:0002626
25k	1217	LOC_Os01g10870	grain length	TO:0000734
25k	1218	LOC_Os01g10880	plant morphology trait	TO:0000017
25k	1219	LOC_Os01g10880	plant structure morphology trait	TO:0000839
25k	1220	LOC_Os01g10880	multi-tissue plant structure morphology trait	TO:0000836
25k	1221	LOC_Os01g10880	fruit morphology trait	TO:0002629
25k	1222	LOC_Os01g10880	fruit length	TO:0002626
25k	1223	LOC_Os01g10880	grain length	TO:0000734
25k	1224	LOC_Os01g10890	plant morphology trait	TO:0000017
25k	1225	LOC_Os01g10890	plant structure morphology trait	TO:0000839
25k	1226	LOC_Os01g10890	multi-tissue plant structure morphology trait	TO:0000836
25k	1227	LOC_Os01g10890	fruit morphology trait	TO:0002629
25k	1228	LOC_Os01g10890	fruit length	TO:0002626
25k	1229	LOC_Os01g10890	grain length	TO:0000734
25k	1230	LOC_Os01g10900	plant morphology trait	TO:0000017
25k	1231	LOC_Os01g10900	plant structure morphology trait	TO:0000839
25k	1232	LOC_Os01g10900	multi-tissue plant structure morphology trait	TO:0000836
25k	1233	LOC_Os01g10900	fruit morphology trait	TO:0002629
25k	1234	LOC_Os01g10900	fruit length	TO:0002626
25k	1235	LOC_Os01g10900	grain length	TO:0000734
25k	1236	LOC_Os01g10910	plant morphology trait	TO:0000017
25k	1237	LOC_Os01g10910	plant structure morphology trait	TO:0000839
25k	1238	LOC_Os01g10910	multi-tissue plant structure morphology trait	TO:0000836
25k	1239	LOC_Os01g10910	fruit morphology trait	TO:0002629
25k	1240	LOC_Os01g10910	fruit length	TO:0002626
25k	1241	LOC_Os01g10910	grain length	TO:0000734
25k	1242	LOC_Os01g10920	plant morphology trait	TO:0000017
25k	1243	LOC_Os01g10920	plant structure morphology trait	TO:0000839
25k	1244	LOC_Os01g10920	multi-tissue plant structure morphology trait	TO:0000836
25k	1245	LOC_Os01g10920	fruit morphology trait	TO:0002629
25k	1246	LOC_Os01g10920	fruit length	TO:0002626
25k	1247	LOC_Os01g10920	grain length	TO:0000734
25k	1248	LOC_Os01g10870	fruit width	TO:0002627
25k	1249	LOC_Os01g10870	grain width	TO:0000975
25k	1250	LOC_Os01g10880	fruit width	TO:0002627
25k	1251	LOC_Os01g10880	grain width	TO:0000975
25k	1252	LOC_Os01g10890	fruit width	TO:0002627
25k	1253	LOC_Os01g10890	grain width	TO:0000975
25k	1254	LOC_Os01g10900	fruit width	TO:0002627
25k	1255	LOC_Os01g10900	grain width	TO:0000975
25k	1256	LOC_Os01g10910	fruit width	TO:0002627
25k	1257	LOC_Os01g10910	grain width	TO:0000975
25k	1258	LOC_Os01g10920	fruit width	TO:0002627
25k	1259	LOC_Os01g10920	grain width	TO:0000975
25k	1260	LOC_Os01g10870	quality trait	TO:0000597
25k	1261	LOC_Os01g10870	endosperm quality	TO:0000587
25k	1262	LOC_Os01g10870	chalky endosperm	TO:0000266
25k	1263	LOC_Os01g10880	quality trait	TO:0000597
25k	1264	LOC_Os01g10880	endosperm quality	TO:0000587
25k	1265	LOC_Os01g10880	chalky endosperm	TO:0000266
25k	1266	LOC_Os01g10890	quality trait	TO:0000597
25k	1267	LOC_Os01g10890	endosperm quality	TO:0000587
25k	1268	LOC_Os01g10890	chalky endosperm	TO:0000266
25k	1269	LOC_Os01g10900	quality trait	TO:0000597
25k	1270	LOC_Os01g10900	endosperm quality	TO:0000587
25k	1271	LOC_Os01g10900	chalky endosperm	TO:0000266
25k	1272	LOC_Os01g10910	quality trait	TO:0000597
25k	1273	LOC_Os01g10910	endosperm quality	TO:0000587
25k	1274	LOC_Os01g10910	chalky endosperm	TO:0000266
25k	1275	LOC_Os01g10920	quality trait	TO:0000597
25k	1276	LOC_Os01g10920	endosperm quality	TO:0000587
25k	1277	LOC_Os01g10920	chalky endosperm	TO:0000266
25k	1278	LOC_Os01g10920	yield trait	TO:0000371
25k	1279	LOC_Os01g10920	spikelet number	TO:0000456
25k	1280	LOC_Os01g10920	spikelets per panicle length	TO:0000565
25k	1281	LOC_Os01g10930	yield trait	TO:0000371
25k	1282	LOC_Os01g10930	spikelet number	TO:0000456
25k	1283	LOC_Os01g10930	spikelets per panicle length	TO:0000565
25k	1284	LOC_Os01g10940	yield trait	TO:0000371
25k	1285	LOC_Os01g10940	spikelet number	TO:0000456
25k	1286	LOC_Os01g10940	spikelets per panicle length	TO:0000565
25k	1287	LOC_Os01g10950	yield trait	TO:0000371
25k	1288	LOC_Os01g10950	spikelet number	TO:0000456
25k	1289	LOC_Os01g10950	spikelets per panicle length	TO:0000565
25k	1290	LOC_Os01g10960	yield trait	TO:0000371
25k	1291	LOC_Os01g10960	spikelet number	TO:0000456
25k	1292	LOC_Os01g10960	spikelets per panicle length	TO:0000565
25k	1293	LOC_Os01g10970	yield trait	TO:0000371
25k	1294	LOC_Os01g10970	spikelet number	TO:0000456
25k	1295	LOC_Os01g10970	spikelets per panicle length	TO:0000565
25k	1296	LOC_Os01g11120	yield trait	TO:0000371
25k	1297	LOC_Os01g11120	shoot system yield trait	TO:0000327
25k	1298	LOC_Os01g11120	plant dry weight	TO:0000352
25k	1299	LOC_Os01g11120	root dry weight	TO:0000078
25k	1300	LOC_Os01g11120	deep root dry weight	TO:0000081
25k	1301	LOC_Os01g11130	yield trait	TO:0000371
25k	1302	LOC_Os01g11130	shoot system yield trait	TO:0000327
25k	1303	LOC_Os01g11130	plant dry weight	TO:0000352
25k	1304	LOC_Os01g11130	root dry weight	TO:0000078
25k	1305	LOC_Os01g11130	deep root dry weight	TO:0000081
25k	1306	LOC_Os01g11140	plant morphology trait	TO:0000017
25k	1307	LOC_Os01g11140	plant structure morphology trait	TO:0000839
25k	1308	LOC_Os01g11140	multi-tissue plant structure morphology trait	TO:0000836
25k	1309	LOC_Os01g11140	fruit morphology trait	TO:0002629
25k	1310	LOC_Os01g11140	fruit length	TO:0002626
25k	1311	LOC_Os01g11140	grain length	TO:0000734
25k	1312	LOC_Os01g11150	plant morphology trait	TO:0000017
25k	1313	LOC_Os01g11150	plant structure morphology trait	TO:0000839
25k	1314	LOC_Os01g11150	multi-tissue plant structure morphology trait	TO:0000836
25k	1315	LOC_Os01g11150	fruit morphology trait	TO:0002629
25k	1316	LOC_Os01g11150	fruit length	TO:0002626
25k	1317	LOC_Os01g11150	grain length	TO:0000734
25k	1318	LOC_Os01g11140	quality trait	TO:0000597
25k	1319	LOC_Os01g11140	endosperm quality	TO:0000587
25k	1320	LOC_Os01g11140	chalky endosperm	TO:0000266
25k	1321	LOC_Os01g11150	quality trait	TO:0000597
25k	1322	LOC_Os01g11150	endosperm quality	TO:0000587
25k	1323	LOC_Os01g11150	chalky endosperm	TO:0000266
25k	1324	LOC_Os01g11160	quality trait	TO:0000597
25k	1325	LOC_Os01g11160	endosperm quality	TO:0000587
25k	1326	LOC_Os01g11160	chalky endosperm	TO:0000266
25k	1327	LOC_Os01g12210	plant morphology trait	TO:0000017
25k	1328	LOC_Os01g12210	plant structure morphology trait	TO:0000839
25k	1329	LOC_Os01g12210	multi-tissue plant structure morphology trait	TO:0000836
25k	1330	LOC_Os01g12210	seed morphology trait	TO:0000184
25k	1331	LOC_Os01g12210	seed weight	TO:0000181
25k	1332	LOC_Os01g12210	1000-seed weight	TO:0000382
25k	1333	LOC_Os01g12220	plant morphology trait	TO:0000017
25k	1334	LOC_Os01g12220	plant structure morphology trait	TO:0000839
25k	1335	LOC_Os01g12220	multi-tissue plant structure morphology trait	TO:0000836
25k	1336	LOC_Os01g12220	seed morphology trait	TO:0000184
25k	1337	LOC_Os01g12220	seed weight	TO:0000181
25k	1338	LOC_Os01g12220	1000-seed weight	TO:0000382
25k	1339	LOC_Os01g12230	plant morphology trait	TO:0000017
25k	1340	LOC_Os01g12230	plant structure morphology trait	TO:0000839
25k	1341	LOC_Os01g12230	multi-tissue plant structure morphology trait	TO:0000836
25k	1342	LOC_Os01g12230	seed morphology trait	TO:0000184
25k	1343	LOC_Os01g12230	seed weight	TO:0000181
25k	1344	LOC_Os01g12230	1000-seed weight	TO:0000382
25k	1345	LOC_Os01g12240	yield trait	TO:0000371
25k	1346	LOC_Os01g12240	spikelet number	TO:0000456
25k	1347	LOC_Os01g12240	spikelets per panicle length	TO:0000565
25k	1348	LOC_Os01g12250	yield trait	TO:0000371
25k	1349	LOC_Os01g12250	spikelet number	TO:0000456
25k	1350	LOC_Os01g12250	spikelets per panicle length	TO:0000565
25k	1351	LOC_Os01g12260	yield trait	TO:0000371
25k	1352	LOC_Os01g12260	spikelet number	TO:0000456
25k	1353	LOC_Os01g12260	spikelets per panicle length	TO:0000565
25k	1354	LOC_Os01g12270	yield trait	TO:0000371
25k	1355	LOC_Os01g12270	spikelet number	TO:0000456
25k	1356	LOC_Os01g12270	spikelets per panicle length	TO:0000565
25k	1357	LOC_Os01g12280	yield trait	TO:0000371
25k	1358	LOC_Os01g12280	spikelet number	TO:0000456
25k	1359	LOC_Os01g12280	spikelets per panicle length	TO:0000565
25k	1360	LOC_Os01g12290	yield trait	TO:0000371
25k	1361	LOC_Os01g12290	spikelet number	TO:0000456
25k	1362	LOC_Os01g12290	spikelets per panicle length	TO:0000565
25k	1363	LOC_Os01g12304	yield trait	TO:0000371
25k	1364	LOC_Os01g12304	spikelet number	TO:0000456
25k	1365	LOC_Os01g12304	spikelets per panicle length	TO:0000565
25k	1366	LOC_Os01g12310	yield trait	TO:0000371
25k	1367	LOC_Os01g12310	spikelet number	TO:0000456
25k	1368	LOC_Os01g12310	spikelets per panicle length	TO:0000565
25k	1369	LOC_Os01g12320	yield trait	TO:0000371
25k	1370	LOC_Os01g12320	spikelet number	TO:0000456
25k	1371	LOC_Os01g12320	spikelets per panicle length	TO:0000565
25k	1372	LOC_Os01g12330	yield trait	TO:0000371
25k	1373	LOC_Os01g12330	spikelet number	TO:0000456
25k	1374	LOC_Os01g12330	spikelets per panicle length	TO:0000565
25k	1375	LOC_Os01g12340	yield trait	TO:0000371
25k	1376	LOC_Os01g12340	spikelet number	TO:0000456
25k	1377	LOC_Os01g12340	spikelets per panicle length	TO:0000565
25k	1378	LOC_Os01g12350	yield trait	TO:0000371
25k	1379	LOC_Os01g12350	spikelet number	TO:0000456
25k	1380	LOC_Os01g12350	spikelets per panicle length	TO:0000565
25k	1381	LOC_Os01g12460	plant morphology trait	TO:0000017
25k	1382	LOC_Os01g12460	plant structure morphology trait	TO:0000839
25k	1383	LOC_Os01g12460	collective plant structure morphology trait	TO:0000840
25k	1384	LOC_Os01g12460	collective plant organ structure morphology trait	TO:0000842
25k	1385	LOC_Os01g12460	shoot system morphology trait	TO:0000077
25k	1386	LOC_Os01g12460	basal tiller number	TO:0001004
25k	1387	LOC_Os01g12464	plant morphology trait	TO:0000017
25k	1388	LOC_Os01g12464	plant structure morphology trait	TO:0000839
25k	1389	LOC_Os01g12464	collective plant structure morphology trait	TO:0000840
25k	1390	LOC_Os01g12464	collective plant organ structure morphology trait	TO:0000842
25k	1391	LOC_Os01g12464	shoot system morphology trait	TO:0000077
25k	1392	LOC_Os01g12464	basal tiller number	TO:0001004
25k	1393	LOC_Os01g12470	plant morphology trait	TO:0000017
25k	1394	LOC_Os01g12470	plant structure morphology trait	TO:0000839
25k	1395	LOC_Os01g12470	collective plant structure morphology trait	TO:0000840
25k	1396	LOC_Os01g12470	collective plant organ structure morphology trait	TO:0000842
25k	1397	LOC_Os01g12470	shoot system morphology trait	TO:0000077
25k	1398	LOC_Os01g12470	basal tiller number	TO:0001004
25k	1399	LOC_Os01g12480	plant morphology trait	TO:0000017
25k	1400	LOC_Os01g12480	plant structure morphology trait	TO:0000839
25k	1401	LOC_Os01g12480	collective plant structure morphology trait	TO:0000840
25k	1402	LOC_Os01g12480	collective plant organ structure morphology trait	TO:0000842
25k	1403	LOC_Os01g12480	shoot system morphology trait	TO:0000077
25k	1404	LOC_Os01g12480	basal tiller number	TO:0001004
25k	1405	LOC_Os01g12580	yield trait	TO:0000371
25k	1406	LOC_Os01g12580	spikelet number	TO:0000456
25k	1407	LOC_Os01g12580	spikelets per panicle length	TO:0000565
25k	1408	LOC_Os01g12590	yield trait	TO:0000371
25k	1409	LOC_Os01g12590	spikelet number	TO:0000456
25k	1410	LOC_Os01g12590	spikelets per panicle length	TO:0000565
25k	1411	LOC_Os01g12600	yield trait	TO:0000371
25k	1412	LOC_Os01g12600	spikelet number	TO:0000456
25k	1413	LOC_Os01g12600	spikelets per panicle length	TO:0000565
25k	1414	LOC_Os01g12610	yield trait	TO:0000371
25k	1415	LOC_Os01g12610	spikelet number	TO:0000456
25k	1416	LOC_Os01g12610	spikelets per panicle length	TO:0000565
25k	1417	LOC_Os01g12690	yield trait	TO:0000371
25k	1418	LOC_Os01g12690	spikelet number	TO:0000456
25k	1419	LOC_Os01g12690	spikelets per panicle length	TO:0000565
25k	1420	LOC_Os01g12700	yield trait	TO:0000371
25k	1421	LOC_Os01g12700	spikelet number	TO:0000456
25k	1422	LOC_Os01g12700	spikelets per panicle length	TO:0000565
25k	1423	LOC_Os01g12710	yield trait	TO:0000371
25k	1424	LOC_Os01g12710	spikelet number	TO:0000456
25k	1425	LOC_Os01g12710	spikelets per panicle length	TO:0000565
25k	1426	LOC_Os01g12720	yield trait	TO:0000371
25k	1427	LOC_Os01g12720	spikelet number	TO:0000456
25k	1428	LOC_Os01g12720	spikelets per panicle length	TO:0000565
25k	1429	LOC_Os01g12730	yield trait	TO:0000371
25k	1430	LOC_Os01g12730	spikelet number	TO:0000456
25k	1431	LOC_Os01g12730	spikelets per panicle length	TO:0000565
25k	1432	LOC_Os01g12740	yield trait	TO:0000371
25k	1433	LOC_Os01g12740	spikelet number	TO:0000456
25k	1434	LOC_Os01g12740	spikelets per panicle length	TO:0000565
25k	1435	LOC_Os01g12750	yield trait	TO:0000371
25k	1436	LOC_Os01g12750	spikelet number	TO:0000456
25k	1437	LOC_Os01g12750	spikelets per panicle length	TO:0000565
25k	1438	LOC_Os01g12720	biochemical trait	TO:0000277
25k	1439	LOC_Os01g12720	mineral and ion content related trait	TO:0000465
25k	1440	LOC_Os01g12720	zinc content	TO:0020090
25k	1441	LOC_Os01g12720	zinc concentration	TO:0006053
25k	1442	LOC_Os01g12730	biochemical trait	TO:0000277
25k	1443	LOC_Os01g12730	mineral and ion content related trait	TO:0000465
25k	1444	LOC_Os01g12730	zinc content	TO:0020090
25k	1445	LOC_Os01g12730	zinc concentration	TO:0006053
25k	1446	LOC_Os01g12740	biochemical trait	TO:0000277
25k	1447	LOC_Os01g12740	mineral and ion content related trait	TO:0000465
25k	1448	LOC_Os01g12740	zinc content	TO:0020090
25k	1449	LOC_Os01g12740	zinc concentration	TO:0006053
25k	1450	LOC_Os01g12750	biochemical trait	TO:0000277
25k	1451	LOC_Os01g12750	mineral and ion content related trait	TO:0000465
25k	1452	LOC_Os01g12750	zinc content	TO:0020090
25k	1453	LOC_Os01g12750	zinc concentration	TO:0006053
25k	1454	LOC_Os01g12760	yield trait	TO:0000371
25k	1455	LOC_Os01g12760	spikelet number	TO:0000456
25k	1456	LOC_Os01g12760	spikelets per panicle length	TO:0000565
25k	1457	LOC_Os01g12730	copper content	TO:0020092
25k	1458	LOC_Os01g12730	copper concentration	TO:0006052
25k	1459	LOC_Os01g12740	copper content	TO:0020092
25k	1460	LOC_Os01g12740	copper concentration	TO:0006052
25k	1461	LOC_Os01g12750	copper content	TO:0020092
25k	1462	LOC_Os01g12750	copper concentration	TO:0006052
25k	1463	LOC_Os01g12760	biochemical trait	TO:0000277
25k	1464	LOC_Os01g12760	mineral and ion content related trait	TO:0000465
25k	1465	LOC_Os01g12760	copper content	TO:0020092
25k	1466	LOC_Os01g12760	copper concentration	TO:0006052
25k	1467	LOC_Os01g12770	yield trait	TO:0000371
25k	1468	LOC_Os01g12770	spikelet number	TO:0000456
25k	1469	LOC_Os01g12770	spikelets per panicle length	TO:0000565
25k	1470	LOC_Os01g12870	yield trait	TO:0000371
25k	1471	LOC_Os01g12870	spikelet number	TO:0000456
25k	1472	LOC_Os01g12870	spikelets per panicle length	TO:0000565
25k	1473	LOC_Os01g12880	yield trait	TO:0000371
25k	1474	LOC_Os01g12880	spikelet number	TO:0000456
25k	1475	LOC_Os01g12880	spikelets per panicle length	TO:0000565
25k	1476	LOC_Os01g13010	plant morphology trait	TO:0000017
25k	1477	LOC_Os01g13010	plant structure morphology trait	TO:0000839
25k	1478	LOC_Os01g13010	cardinal part of a multi-tissue plant structure morphology trait	TO:0000837
25k	1479	LOC_Os01g13010	cardinal organ part morphology trait	TO:0000754
25k	1480	LOC_Os01g13010	leaf lamina morphology trait	TO:0000829
25k	1481	LOC_Os01g13010	leaf lamina pubescence	TO:0002723
25k	1482	LOC_Os01g13020	plant morphology trait	TO:0000017
25k	1483	LOC_Os01g13020	plant structure morphology trait	TO:0000839
25k	1484	LOC_Os01g13020	cardinal part of a multi-tissue plant structure morphology trait	TO:0000837
25k	1485	LOC_Os01g13020	cardinal organ part morphology trait	TO:0000754
25k	1486	LOC_Os01g13020	leaf lamina morphology trait	TO:0000829
25k	1487	LOC_Os01g13020	leaf lamina pubescence	TO:0002723
25k	1488	LOC_Os01g13024	plant morphology trait	TO:0000017
25k	1489	LOC_Os01g13024	plant structure morphology trait	TO:0000839
25k	1490	LOC_Os01g13024	cardinal part of a multi-tissue plant structure morphology trait	TO:0000837
25k	1491	LOC_Os01g13024	cardinal organ part morphology trait	TO:0000754
25k	1492	LOC_Os01g13024	leaf lamina morphology trait	TO:0000829
25k	1493	LOC_Os01g13024	leaf lamina pubescence	TO:0002723
25k	1494	LOC_Os01g13120	yield trait	TO:0000371
25k	1495	LOC_Os01g13120	shoot system yield trait	TO:0000327
25k	1496	LOC_Os01g13120	plant dry weight	TO:0000352
25k	1497	LOC_Os01g13120	shoot dry weight	TO:0000552
25k	1498	LOC_Os01g13120	relative shoot dry weight	TO:0000636
25k	1499	LOC_Os01g13130	yield trait	TO:0000371
25k	1500	LOC_Os01g13130	shoot system yield trait	TO:0000327
25k	1501	LOC_Os01g13130	plant dry weight	TO:0000352
25k	1502	LOC_Os01g13130	shoot dry weight	TO:0000552
25k	1503	LOC_Os01g13130	relative shoot dry weight	TO:0000636
25k	1504	LOC_Os01g13140	yield trait	TO:0000371
25k	1505	LOC_Os01g13140	shoot system yield trait	TO:0000327
25k	1506	LOC_Os01g13140	plant dry weight	TO:0000352
25k	1507	LOC_Os01g13140	shoot dry weight	TO:0000552
25k	1508	LOC_Os01g13140	relative shoot dry weight	TO:0000636
25k	1509	LOC_Os01g13120	plant morphology trait	TO:0000017
25k	1510	LOC_Os01g13120	plant structure morphology trait	TO:0000839
25k	1511	LOC_Os01g13120	collective plant structure morphology trait	TO:0000840
25k	1512	LOC_Os01g13120	collective plant organ structure morphology trait	TO:0000842
25k	1513	LOC_Os01g13120	shoot system morphology trait	TO:0000077
25k	1514	LOC_Os01g13120	basal tiller number	TO:0001004
25k	1515	LOC_Os01g13130	plant morphology trait	TO:0000017
25k	1516	LOC_Os01g13130	plant structure morphology trait	TO:0000839
25k	1517	LOC_Os01g13130	collective plant structure morphology trait	TO:0000840
25k	1518	LOC_Os01g13130	collective plant organ structure morphology trait	TO:0000842
25k	1519	LOC_Os01g13130	shoot system morphology trait	TO:0000077
25k	1520	LOC_Os01g13130	basal tiller number	TO:0001004
25k	1521	LOC_Os01g13140	plant morphology trait	TO:0000017
25k	1522	LOC_Os01g13140	plant structure morphology trait	TO:0000839
25k	1523	LOC_Os01g13140	collective plant structure morphology trait	TO:0000840
25k	1524	LOC_Os01g13140	collective plant organ structure morphology trait	TO:0000842
25k	1525	LOC_Os01g13140	shoot system morphology trait	TO:0000077
25k	1526	LOC_Os01g13140	basal tiller number	TO:0001004
25k	1527	LOC_Os01g13120	fruit yield trait	TO:0000871
25k	1528	LOC_Os01g13120	grain yield trait	TO:0000396
25k	1529	LOC_Os01g13120	grain number	TO:0002759
25k	1530	LOC_Os01g13120	filled grain percentage	TO:0000448
25k	1531	LOC_Os01g13130	fruit yield trait	TO:0000871
25k	1532	LOC_Os01g13130	grain yield trait	TO:0000396
25k	1533	LOC_Os01g13130	grain number	TO:0002759
25k	1534	LOC_Os01g13130	filled grain percentage	TO:0000448
25k	1535	LOC_Os01g13140	fruit yield trait	TO:0000871
25k	1536	LOC_Os01g13140	grain yield trait	TO:0000396
25k	1537	LOC_Os01g13140	grain number	TO:0002759
25k	1538	LOC_Os01g13140	filled grain percentage	TO:0000448
25k	1539	LOC_Os01g13250	stress trait	TO:0000164
25k	1540	LOC_Os01g13250	abiotic stress trait	TO:0000168
25k	1541	LOC_Os01g13250	temperature response trait	TO:0000432
25k	1542	LOC_Os01g13250	cold tolerance	TO:0000303
25k	1543	LOC_Os01g13260	stress trait	TO:0000164
25k	1544	LOC_Os01g13260	abiotic stress trait	TO:0000168
25k	1545	LOC_Os01g13260	temperature response trait	TO:0000432
25k	1546	LOC_Os01g13260	cold tolerance	TO:0000303
25k	1547	LOC_Os01g13270	stress trait	TO:0000164
25k	1548	LOC_Os01g13270	abiotic stress trait	TO:0000168
25k	1549	LOC_Os01g13270	temperature response trait	TO:0000432
25k	1550	LOC_Os01g13270	cold tolerance	TO:0000303
25k	1551	LOC_Os01g13280	stress trait	TO:0000164
25k	1552	LOC_Os01g13280	abiotic stress trait	TO:0000168
25k	1553	LOC_Os01g13280	temperature response trait	TO:0000432
25k	1554	LOC_Os01g13280	cold tolerance	TO:0000303
25k	1555	LOC_Os01g13530	plant morphology trait	TO:0000017
25k	1556	LOC_Os01g13530	plant structure morphology trait	TO:0000839
25k	1557	LOC_Os01g13530	multi-tissue plant structure morphology trait	TO:0000836
25k	1558	LOC_Os01g13530	fruit morphology trait	TO:0002629
25k	1559	LOC_Os01g13530	fruit length	TO:0002626
25k	1560	LOC_Os01g13530	grain length	TO:0000734
25k	1561	LOC_Os01g13540	plant morphology trait	TO:0000017
25k	1562	LOC_Os01g13540	plant structure morphology trait	TO:0000839
25k	1563	LOC_Os01g13540	multi-tissue plant structure morphology trait	TO:0000836
25k	1564	LOC_Os01g13540	fruit morphology trait	TO:0002629
25k	1565	LOC_Os01g13540	fruit length	TO:0002626
25k	1566	LOC_Os01g13540	grain length	TO:0000734
25k	1567	LOC_Os01g13530	fruit width	TO:0002627
25k	1568	LOC_Os01g13530	grain width	TO:0000975
25k	1569	LOC_Os01g13540	fruit width	TO:0002627
25k	1570	LOC_Os01g13540	grain width	TO:0000975
25k	1571	LOC_Os01g13530	seed morphology trait	TO:0000184
25k	1572	LOC_Os01g13530	seed weight	TO:0000181
25k	1573	LOC_Os01g13530	1000-seed weight	TO:0000382
25k	1574	LOC_Os01g13540	seed morphology trait	TO:0000184
25k	1575	LOC_Os01g13540	seed weight	TO:0000181
25k	1576	LOC_Os01g13540	1000-seed weight	TO:0000382
25k	1577	LOC_Os01g13540	biochemical trait	TO:0000277
25k	1578	LOC_Os01g13540	mineral and ion content related trait	TO:0000465
25k	1579	LOC_Os01g13540	zinc content	TO:0020090
25k	1580	LOC_Os01g13540	zinc concentration	TO:0006053
25k	1581	LOC_Os01g13550	biochemical trait	TO:0000277
25k	1582	LOC_Os01g13550	mineral and ion content related trait	TO:0000465
25k	1583	LOC_Os01g13550	zinc content	TO:0020090
25k	1584	LOC_Os01g13550	zinc concentration	TO:0006053
25k	1585	LOC_Os01g14490	stress trait	TO:0000164
25k	1586	LOC_Os01g14490	biotic stress trait	TO:0000179
25k	1587	LOC_Os01g14490	crop damage resistance	TO:0000236
25k	1588	LOC_Os01g14490	disease resistance	TO:0000112
25k	1589	LOC_Os01g14490	fungal disease resistance	TO:0000439
25k	1590	LOC_Os01g14490	blast disease resistance	TO:0000074
25k	1591	LOC_Os01g14510	stress trait	TO:0000164
25k	1592	LOC_Os01g14510	biotic stress trait	TO:0000179
25k	1593	LOC_Os01g14510	crop damage resistance	TO:0000236
25k	1594	LOC_Os01g14510	disease resistance	TO:0000112
25k	1595	LOC_Os01g14510	fungal disease resistance	TO:0000439
25k	1596	LOC_Os01g14510	blast disease resistance	TO:0000074
25k	1597	LOC_Os01g14590	biochemical trait	TO:0000277
25k	1598	LOC_Os01g14590	biological process related trait	TO:0000283
25k	1599	LOC_Os01g14590	physiological process related trait	TO:0000349
25k	1600	LOC_Os01g14590	leaf area index	TO:0012001
25k	1601	LOC_Os01g14610	biochemical trait	TO:0000277
25k	1602	LOC_Os01g14610	biological process related trait	TO:0000283
25k	1603	LOC_Os01g14610	physiological process related trait	TO:0000349
25k	1604	LOC_Os01g14610	leaf area index	TO:0012001
25k	1605	LOC_Os01g14620	biochemical trait	TO:0000277
25k	1606	LOC_Os01g14620	biological process related trait	TO:0000283
25k	1607	LOC_Os01g14620	physiological process related trait	TO:0000349
25k	1608	LOC_Os01g14620	leaf area index	TO:0012001
25k	1609	LOC_Os01g14630	biochemical trait	TO:0000277
25k	1610	LOC_Os01g14630	biological process related trait	TO:0000283
25k	1611	LOC_Os01g14630	physiological process related trait	TO:0000349
25k	1612	LOC_Os01g14630	leaf area index	TO:0012001
25k	1613	LOC_Os01g14640	biochemical trait	TO:0000277
25k	1614	LOC_Os01g14640	biological process related trait	TO:0000283
25k	1615	LOC_Os01g14640	physiological process related trait	TO:0000349
25k	1616	LOC_Os01g14640	leaf area index	TO:0012001
25k	1617	LOC_Os01g14650	biochemical trait	TO:0000277
25k	1618	LOC_Os01g14650	biological process related trait	TO:0000283
25k	1619	LOC_Os01g14650	physiological process related trait	TO:0000349
25k	1620	LOC_Os01g14650	leaf area index	TO:0012001
25k	1621	LOC_Os01g16850	plant morphology trait	TO:0000017
25k	1622	LOC_Os01g16850	plant structure morphology trait	TO:0000839
25k	1623	LOC_Os01g16850	multi-tissue plant structure morphology trait	TO:0000836
25k	1624	LOC_Os01g16850	fruit morphology trait	TO:0002629
25k	1625	LOC_Os01g16850	fruit length	TO:0002626
25k	1626	LOC_Os01g16850	grain length	TO:0000734
25k	1627	LOC_Os01g16860	plant morphology trait	TO:0000017
25k	1628	LOC_Os01g16860	plant structure morphology trait	TO:0000839
25k	1629	LOC_Os01g16860	multi-tissue plant structure morphology trait	TO:0000836
25k	1630	LOC_Os01g16860	fruit morphology trait	TO:0002629
25k	1631	LOC_Os01g16860	fruit length	TO:0002626
25k	1632	LOC_Os01g16860	grain length	TO:0000734
25k	1633	LOC_Os01g16870	plant morphology trait	TO:0000017
25k	1634	LOC_Os01g16870	plant structure morphology trait	TO:0000839
25k	1635	LOC_Os01g16870	multi-tissue plant structure morphology trait	TO:0000836
25k	1636	LOC_Os01g16870	fruit morphology trait	TO:0002629
25k	1637	LOC_Os01g16870	fruit length	TO:0002626
25k	1638	LOC_Os01g16870	grain length	TO:0000734
25k	1639	LOC_Os01g16850	fruit width	TO:0002627
25k	1640	LOC_Os01g16850	grain width	TO:0000975
25k	1641	LOC_Os01g16860	fruit width	TO:0002627
25k	1642	LOC_Os01g16860	grain width	TO:0000975
25k	1643	LOC_Os01g16870	fruit width	TO:0002627
25k	1644	LOC_Os01g16870	grain width	TO:0000975
25k	1645	LOC_Os01g16860	biochemical trait	TO:0000277
25k	1646	LOC_Os01g16860	mineral and ion content related trait	TO:0000465
25k	1647	LOC_Os01g16860	potassium content	TO:0000609
25k	1648	LOC_Os01g16860	shoot potassium content	TO:0020003
25k	1649	LOC_Os01g16870	biochemical trait	TO:0000277
25k	1650	LOC_Os01g16870	mineral and ion content related trait	TO:0000465
25k	1651	LOC_Os01g16870	potassium content	TO:0000609
25k	1652	LOC_Os01g16870	shoot potassium content	TO:0020003
25k	1653	LOC_Os01g16860	potassium concentration	TO:0000513
25k	1654	LOC_Os01g16870	potassium concentration	TO:0000513
25k	1655	LOC_Os01g16890	biochemical trait	TO:0000277
25k	1656	LOC_Os01g16890	mineral and ion content related trait	TO:0000465
25k	1657	LOC_Os01g16890	potassium content	TO:0000609
25k	1658	LOC_Os01g16890	shoot potassium content	TO:0020003
25k	1659	LOC_Os01g16900	biochemical trait	TO:0000277
25k	1660	LOC_Os01g16900	mineral and ion content related trait	TO:0000465
25k	1661	LOC_Os01g16900	potassium content	TO:0000609
25k	1662	LOC_Os01g16900	shoot potassium content	TO:0020003
25k	1663	LOC_Os01g16910	biochemical trait	TO:0000277
25k	1664	LOC_Os01g16910	mineral and ion content related trait	TO:0000465
25k	1665	LOC_Os01g16910	potassium content	TO:0000609
25k	1666	LOC_Os01g16910	shoot potassium content	TO:0020003
25k	1667	LOC_Os01g16890	potassium concentration	TO:0000513
25k	1668	LOC_Os01g16900	potassium concentration	TO:0000513
25k	1669	LOC_Os01g16910	potassium concentration	TO:0000513
25k	1670	LOC_Os01g18650	biochemical trait	TO:0000277
25k	1671	LOC_Os01g18650	mineral and ion content related trait	TO:0000465
25k	1672	LOC_Os01g18650	potassium content	TO:0000609
25k	1673	LOC_Os01g18650	shoot potassium content	TO:0020003
25k	1674	LOC_Os01g18660	biochemical trait	TO:0000277
25k	1675	LOC_Os01g18660	mineral and ion content related trait	TO:0000465
25k	1676	LOC_Os01g18660	potassium content	TO:0000609
25k	1677	LOC_Os01g18660	shoot potassium content	TO:0020003
25k	1678	LOC_Os01g18670	biochemical trait	TO:0000277
25k	1679	LOC_Os01g18670	mineral and ion content related trait	TO:0000465
25k	1680	LOC_Os01g18670	potassium content	TO:0000609
25k	1681	LOC_Os01g18670	shoot potassium content	TO:0020003
25k	1682	LOC_Os01g18650	potassium concentration	TO:0000513
25k	1683	LOC_Os01g18660	potassium concentration	TO:0000513
25k	1684	LOC_Os01g18670	potassium concentration	TO:0000513
25k	1685	LOC_Os01g18800	biochemical trait	TO:0000277
25k	1686	LOC_Os01g18800	mineral and ion content related trait	TO:0000465
25k	1687	LOC_Os01g18800	potassium content	TO:0000609
25k	1688	LOC_Os01g18800	shoot potassium content	TO:0020003
25k	1689	LOC_Os01g18810	biochemical trait	TO:0000277
25k	1690	LOC_Os01g18810	mineral and ion content related trait	TO:0000465
25k	1691	LOC_Os01g18810	potassium content	TO:0000609
25k	1692	LOC_Os01g18810	shoot potassium content	TO:0020003
25k	1693	LOC_Os01g18800	potassium concentration	TO:0000513
25k	1694	LOC_Os01g18810	potassium concentration	TO:0000513
25k	1695	LOC_Os01g18830	biochemical trait	TO:0000277
25k	1696	LOC_Os01g18830	mineral and ion content related trait	TO:0000465
25k	1697	LOC_Os01g18830	potassium content	TO:0000609
25k	1698	LOC_Os01g18830	shoot potassium content	TO:0020003
25k	1699	LOC_Os01g18840	biochemical trait	TO:0000277
25k	1700	LOC_Os01g18840	mineral and ion content related trait	TO:0000465
25k	1701	LOC_Os01g18840	potassium content	TO:0000609
25k	1702	LOC_Os01g18840	shoot potassium content	TO:0020003
25k	1703	LOC_Os01g18850	biochemical trait	TO:0000277
25k	1704	LOC_Os01g18850	mineral and ion content related trait	TO:0000465
25k	1705	LOC_Os01g18850	potassium content	TO:0000609
25k	1706	LOC_Os01g18850	shoot potassium content	TO:0020003
25k	1707	LOC_Os01g18860	biochemical trait	TO:0000277
25k	1708	LOC_Os01g18860	mineral and ion content related trait	TO:0000465
25k	1709	LOC_Os01g18860	potassium content	TO:0000609
25k	1710	LOC_Os01g18860	shoot potassium content	TO:0020003
25k	1711	LOC_Os01g18830	potassium concentration	TO:0000513
25k	1712	LOC_Os01g18840	potassium concentration	TO:0000513
25k	1713	LOC_Os01g18850	potassium concentration	TO:0000513
25k	1714	LOC_Os01g18860	potassium concentration	TO:0000513
25k	1715	LOC_Os01g18850	yield trait	TO:0000371
25k	1716	LOC_Os01g18850	shoot system yield trait	TO:0000327
25k	1717	LOC_Os01g18850	plant dry weight	TO:0000352
25k	1718	LOC_Os01g18850	shoot dry weight	TO:0000552
25k	1719	LOC_Os01g18850	relative shoot dry weight	TO:0000636
25k	1720	LOC_Os01g18860	yield trait	TO:0000371
25k	1721	LOC_Os01g18860	shoot system yield trait	TO:0000327
25k	1722	LOC_Os01g18860	plant dry weight	TO:0000352
25k	1723	LOC_Os01g18860	shoot dry weight	TO:0000552
25k	1724	LOC_Os01g18860	relative shoot dry weight	TO:0000636
25k	1725	LOC_Os01g18870	yield trait	TO:0000371
25k	1726	LOC_Os01g18870	shoot system yield trait	TO:0000327
25k	1727	LOC_Os01g18870	plant dry weight	TO:0000352
25k	1728	LOC_Os01g18870	shoot dry weight	TO:0000552
25k	1729	LOC_Os01g18870	relative shoot dry weight	TO:0000636
25k	1730	LOC_Os01g18850	plant morphology trait	TO:0000017
25k	1731	LOC_Os01g18850	plant structure morphology trait	TO:0000839
25k	1732	LOC_Os01g18850	collective plant structure morphology trait	TO:0000840
25k	1733	LOC_Os01g18850	collective plant organ structure morphology trait	TO:0000842
25k	1734	LOC_Os01g18850	shoot system morphology trait	TO:0000077
25k	1735	LOC_Os01g18850	basal tiller number	TO:0001004
25k	1736	LOC_Os01g18860	plant morphology trait	TO:0000017
25k	1737	LOC_Os01g18860	plant structure morphology trait	TO:0000839
25k	1738	LOC_Os01g18860	collective plant structure morphology trait	TO:0000840
25k	1739	LOC_Os01g18860	collective plant organ structure morphology trait	TO:0000842
25k	1740	LOC_Os01g18860	shoot system morphology trait	TO:0000077
25k	1741	LOC_Os01g18860	basal tiller number	TO:0001004
25k	1742	LOC_Os01g18870	plant morphology trait	TO:0000017
25k	1743	LOC_Os01g18870	plant structure morphology trait	TO:0000839
25k	1744	LOC_Os01g18870	collective plant structure morphology trait	TO:0000840
25k	1745	LOC_Os01g18870	collective plant organ structure morphology trait	TO:0000842
25k	1746	LOC_Os01g18870	shoot system morphology trait	TO:0000077
25k	1747	LOC_Os01g18870	basal tiller number	TO:0001004
25k	1748	LOC_Os01g18850	fruit yield trait	TO:0000871
25k	1749	LOC_Os01g18850	grain yield trait	TO:0000396
25k	1750	LOC_Os01g18850	grain number	TO:0002759
25k	1751	LOC_Os01g18850	filled grain percentage	TO:0000448
25k	1752	LOC_Os01g18860	fruit yield trait	TO:0000871
25k	1753	LOC_Os01g18860	grain yield trait	TO:0000396
25k	1754	LOC_Os01g18860	grain number	TO:0002759
25k	1755	LOC_Os01g18860	filled grain percentage	TO:0000448
25k	1756	LOC_Os01g18870	fruit yield trait	TO:0000871
25k	1757	LOC_Os01g18870	grain yield trait	TO:0000396
25k	1758	LOC_Os01g18870	grain number	TO:0002759
25k	1759	LOC_Os01g18870	filled grain percentage	TO:0000448
25k	1760	LOC_Os01g19000	biochemical trait	TO:0000277
25k	1761	LOC_Os01g19000	mineral and ion content related trait	TO:0000465
25k	1762	LOC_Os01g19000	potassium content	TO:0000609
25k	1763	LOC_Os01g19000	shoot potassium content	TO:0020003
25k	1764	LOC_Os01g19010	biochemical trait	TO:0000277
25k	1765	LOC_Os01g19010	mineral and ion content related trait	TO:0000465
25k	1766	LOC_Os01g19010	potassium content	TO:0000609
25k	1767	LOC_Os01g19010	shoot potassium content	TO:0020003
25k	1768	LOC_Os01g19020	biochemical trait	TO:0000277
25k	1769	LOC_Os01g19020	mineral and ion content related trait	TO:0000465
25k	1770	LOC_Os01g19020	potassium content	TO:0000609
25k	1771	LOC_Os01g19020	shoot potassium content	TO:0020003
25k	1772	LOC_Os01g19030	biochemical trait	TO:0000277
25k	1773	LOC_Os01g19030	mineral and ion content related trait	TO:0000465
25k	1774	LOC_Os01g19030	potassium content	TO:0000609
25k	1775	LOC_Os01g19030	shoot potassium content	TO:0020003
25k	1776	LOC_Os01g19000	potassium concentration	TO:0000513
25k	1777	LOC_Os01g19010	potassium concentration	TO:0000513
25k	1778	LOC_Os01g19020	potassium concentration	TO:0000513
25k	1779	LOC_Os01g19030	potassium concentration	TO:0000513
25k	1780	LOC_Os01g19110	biochemical trait	TO:0000277
25k	1781	LOC_Os01g19110	mineral and ion content related trait	TO:0000465
25k	1782	LOC_Os01g19110	ash content	TO:0000607
25k	1783	LOC_Os01g19120	biochemical trait	TO:0000277
25k	1784	LOC_Os01g19120	mineral and ion content related trait	TO:0000465
25k	1785	LOC_Os01g19120	ash content	TO:0000607
25k	1786	LOC_Os01g19130	biochemical trait	TO:0000277
25k	1787	LOC_Os01g19130	mineral and ion content related trait	TO:0000465
25k	1788	LOC_Os01g19130	ash content	TO:0000607
25k	1789	LOC_Os01g19140	biochemical trait	TO:0000277
25k	1790	LOC_Os01g19140	mineral and ion content related trait	TO:0000465
25k	1791	LOC_Os01g19140	ash content	TO:0000607
25k	1792	LOC_Os01g19250	stress trait	TO:0000164
25k	1793	LOC_Os01g19250	biotic stress trait	TO:0000179
25k	1794	LOC_Os01g19250	crop damage resistance	TO:0000236
25k	1795	LOC_Os01g19250	disease resistance	TO:0000112
25k	1796	LOC_Os01g19250	fungal disease resistance	TO:0000439
25k	1797	LOC_Os01g19250	blast disease resistance	TO:0000074
25k	1798	LOC_Os01g19260	stress trait	TO:0000164
25k	1799	LOC_Os01g19260	biotic stress trait	TO:0000179
25k	1800	LOC_Os01g19260	crop damage resistance	TO:0000236
25k	1801	LOC_Os01g19260	disease resistance	TO:0000112
25k	1802	LOC_Os01g19260	fungal disease resistance	TO:0000439
25k	1803	LOC_Os01g19260	blast disease resistance	TO:0000074
25k	1804	LOC_Os01g19270	stress trait	TO:0000164
25k	1805	LOC_Os01g19270	biotic stress trait	TO:0000179
25k	1806	LOC_Os01g19270	crop damage resistance	TO:0000236
25k	1807	LOC_Os01g19270	disease resistance	TO:0000112
25k	1808	LOC_Os01g19270	fungal disease resistance	TO:0000439
25k	1809	LOC_Os01g19270	blast disease resistance	TO:0000074
25k	1810	LOC_Os01g19280	stress trait	TO:0000164
25k	1811	LOC_Os01g19280	biotic stress trait	TO:0000179
25k	1812	LOC_Os01g19280	crop damage resistance	TO:0000236
25k	1813	LOC_Os01g19280	disease resistance	TO:0000112
25k	1814	LOC_Os01g19280	fungal disease resistance	TO:0000439
25k	1815	LOC_Os01g19280	blast disease resistance	TO:0000074
25k	1816	LOC_Os01g20170	stress trait	TO:0000164
25k	1817	LOC_Os01g20170	abiotic stress trait	TO:0000168
25k	1818	LOC_Os01g20170	chemical stress sensitivity	TO:0000482
25k	1819	LOC_Os01g20170	oxidative stress	TO:0002657
25k	1820	LOC_Os01g20170	hydrogen peroxide content	TO:0000605
25k	1821	LOC_Os01g20190	stress trait	TO:0000164
25k	1822	LOC_Os01g20190	abiotic stress trait	TO:0000168
25k	1823	LOC_Os01g20190	chemical stress sensitivity	TO:0000482
25k	1824	LOC_Os01g20190	oxidative stress	TO:0002657
25k	1825	LOC_Os01g20190	hydrogen peroxide content	TO:0000605
25k	1826	LOC_Os01g20200	stress trait	TO:0000164
25k	1827	LOC_Os01g20200	abiotic stress trait	TO:0000168
25k	1828	LOC_Os01g20200	chemical stress sensitivity	TO:0000482
25k	1829	LOC_Os01g20200	oxidative stress	TO:0002657
25k	1830	LOC_Os01g20200	hydrogen peroxide content	TO:0000605
25k	1831	LOC_Os01g20820	biochemical trait	TO:0000277
25k	1832	LOC_Os01g20820	mineral and ion content related trait	TO:0000465
25k	1833	LOC_Os01g20820	potassium content	TO:0000609
25k	1834	LOC_Os01g20820	shoot potassium content	TO:0020003
25k	1835	LOC_Os01g20830	biochemical trait	TO:0000277
25k	1836	LOC_Os01g20830	mineral and ion content related trait	TO:0000465
25k	1837	LOC_Os01g20830	potassium content	TO:0000609
25k	1838	LOC_Os01g20830	shoot potassium content	TO:0020003
25k	1839	LOC_Os01g20840	biochemical trait	TO:0000277
25k	1840	LOC_Os01g20840	mineral and ion content related trait	TO:0000465
25k	1841	LOC_Os01g20840	potassium content	TO:0000609
25k	1842	LOC_Os01g20840	shoot potassium content	TO:0020003
25k	1843	LOC_Os01g20820	potassium concentration	TO:0000513
25k	1844	LOC_Os01g20830	potassium concentration	TO:0000513
25k	1845	LOC_Os01g20840	potassium concentration	TO:0000513
25k	1846	LOC_Os01g21500	yield trait	TO:0000371
25k	1847	LOC_Os01g21500	spikelet number	TO:0000456
25k	1848	LOC_Os01g21500	spikelets per panicle length	TO:0000565
25k	1849	LOC_Os01g21510	yield trait	TO:0000371
25k	1850	LOC_Os01g21510	spikelet number	TO:0000456
25k	1851	LOC_Os01g21510	spikelets per panicle length	TO:0000565
25k	1852	LOC_Os01g21536	biochemical trait	TO:0000277
25k	1853	LOC_Os01g21536	mineral and ion content related trait	TO:0000465
25k	1854	LOC_Os01g21536	potassium content	TO:0000609
25k	1855	LOC_Os01g21536	shoot potassium content	TO:0020003
25k	1856	LOC_Os01g21542	biochemical trait	TO:0000277
25k	1857	LOC_Os01g21542	mineral and ion content related trait	TO:0000465
25k	1858	LOC_Os01g21542	potassium content	TO:0000609
25k	1859	LOC_Os01g21542	shoot potassium content	TO:0020003
25k	1860	LOC_Os01g21550	biochemical trait	TO:0000277
25k	1861	LOC_Os01g21550	mineral and ion content related trait	TO:0000465
25k	1862	LOC_Os01g21550	potassium content	TO:0000609
25k	1863	LOC_Os01g21550	shoot potassium content	TO:0020003
25k	1864	LOC_Os01g21560	biochemical trait	TO:0000277
25k	1865	LOC_Os01g21560	mineral and ion content related trait	TO:0000465
25k	1866	LOC_Os01g21560	potassium content	TO:0000609
25k	1867	LOC_Os01g21560	shoot potassium content	TO:0020003
25k	1868	LOC_Os01g21536	potassium concentration	TO:0000513
25k	1869	LOC_Os01g21542	potassium concentration	TO:0000513
25k	1870	LOC_Os01g21550	potassium concentration	TO:0000513
25k	1871	LOC_Os01g21560	potassium concentration	TO:0000513
25k	1872	LOC_Os01g21550	yield trait	TO:0000371
25k	1873	LOC_Os01g21550	spikelet number	TO:0000456
25k	1874	LOC_Os01g21550	spikelets per panicle length	TO:0000565
25k	1875	LOC_Os01g21560	yield trait	TO:0000371
25k	1876	LOC_Os01g21560	spikelet number	TO:0000456
25k	1877	LOC_Os01g21560	spikelets per panicle length	TO:0000565
25k	1878	LOC_Os01g21580	yield trait	TO:0000371
25k	1879	LOC_Os01g21580	spikelet number	TO:0000456
25k	1880	LOC_Os01g21580	spikelets per panicle length	TO:0000565
25k	1881	LOC_Os01g21585	yield trait	TO:0000371
25k	1882	LOC_Os01g21585	spikelet number	TO:0000456
25k	1883	LOC_Os01g21585	spikelets per panicle length	TO:0000565
25k	1884	LOC_Os01g22760	plant growth and development trait	TO:0000357
25k	1885	LOC_Os01g22760	plant phenological trait	TO:0000933
25k	1886	LOC_Os01g22760	days to inflorescence exsertion	TO:0001021
25k	1887	LOC_Os01g22760	days to heading	TO:0000137
25k	1888	LOC_Os01g22770	plant growth and development trait	TO:0000357
25k	1889	LOC_Os01g22770	plant phenological trait	TO:0000933
25k	1890	LOC_Os01g22770	days to inflorescence exsertion	TO:0001021
25k	1891	LOC_Os01g22770	days to heading	TO:0000137
25k	1892	LOC_Os01g22780	plant growth and development trait	TO:0000357
25k	1893	LOC_Os01g22780	plant phenological trait	TO:0000933
25k	1894	LOC_Os01g22780	days to inflorescence exsertion	TO:0001021
25k	1895	LOC_Os01g22780	days to heading	TO:0000137
25k	1896	LOC_Os01g22794	plant growth and development trait	TO:0000357
25k	1897	LOC_Os01g22794	plant phenological trait	TO:0000933
25k	1898	LOC_Os01g22794	days to inflorescence exsertion	TO:0001021
25k	1899	LOC_Os01g22794	days to heading	TO:0000137
25k	1900	LOC_Os01g22810	plant growth and development trait	TO:0000357
25k	1901	LOC_Os01g22810	plant phenological trait	TO:0000933
25k	1902	LOC_Os01g22810	days to inflorescence exsertion	TO:0001021
25k	1903	LOC_Os01g22810	days to heading	TO:0000137
25k	1904	LOC_Os01g22820	biochemical trait	TO:0000277
25k	1905	LOC_Os01g22820	mineral and ion content related trait	TO:0000465
25k	1906	LOC_Os01g22820	potassium content	TO:0000609
25k	1907	LOC_Os01g22820	shoot potassium content	TO:0020003
25k	1908	LOC_Os01g22830	biochemical trait	TO:0000277
25k	1909	LOC_Os01g22830	mineral and ion content related trait	TO:0000465
25k	1910	LOC_Os01g22830	potassium content	TO:0000609
25k	1911	LOC_Os01g22830	shoot potassium content	TO:0020003
25k	1912	LOC_Os01g22840	biochemical trait	TO:0000277
25k	1913	LOC_Os01g22840	mineral and ion content related trait	TO:0000465
25k	1914	LOC_Os01g22840	potassium content	TO:0000609
25k	1915	LOC_Os01g22840	shoot potassium content	TO:0020003
25k	1916	LOC_Os01g22850	biochemical trait	TO:0000277
25k	1917	LOC_Os01g22850	mineral and ion content related trait	TO:0000465
25k	1918	LOC_Os01g22850	potassium content	TO:0000609
25k	1919	LOC_Os01g22850	shoot potassium content	TO:0020003
25k	1920	LOC_Os01g22860	biochemical trait	TO:0000277
25k	1921	LOC_Os01g22860	mineral and ion content related trait	TO:0000465
25k	1922	LOC_Os01g22860	potassium content	TO:0000609
25k	1923	LOC_Os01g22860	shoot potassium content	TO:0020003
25k	1924	LOC_Os01g22820	potassium concentration	TO:0000513
25k	1925	LOC_Os01g22830	potassium concentration	TO:0000513
25k	1926	LOC_Os01g22840	potassium concentration	TO:0000513
25k	1927	LOC_Os01g22850	potassium concentration	TO:0000513
25k	1928	LOC_Os01g22860	potassium concentration	TO:0000513
25k	1929	LOC_Os01g22870	biochemical trait	TO:0000277
25k	1930	LOC_Os01g22870	mineral and ion content related trait	TO:0000465
25k	1931	LOC_Os01g22870	potassium content	TO:0000609
25k	1932	LOC_Os01g22870	shoot potassium content	TO:0020003
25k	1933	LOC_Os01g22880	biochemical trait	TO:0000277
25k	1934	LOC_Os01g22880	mineral and ion content related trait	TO:0000465
25k	1935	LOC_Os01g22880	potassium content	TO:0000609
25k	1936	LOC_Os01g22880	shoot potassium content	TO:0020003
25k	1937	LOC_Os01g22890	biochemical trait	TO:0000277
25k	1938	LOC_Os01g22890	mineral and ion content related trait	TO:0000465
25k	1939	LOC_Os01g22890	potassium content	TO:0000609
25k	1940	LOC_Os01g22890	shoot potassium content	TO:0020003
25k	1941	LOC_Os01g22870	potassium concentration	TO:0000513
25k	1942	LOC_Os01g22880	potassium concentration	TO:0000513
25k	1943	LOC_Os01g22890	potassium concentration	TO:0000513
25k	1944	LOC_Os01g23210	yield trait	TO:0000371
25k	1945	LOC_Os01g23210	spikelet number	TO:0000456
25k	1946	LOC_Os01g23210	spikelets per panicle length	TO:0000565
25k	1947	LOC_Os01g23300	yield trait	TO:0000371
25k	1948	LOC_Os01g23300	spikelet number	TO:0000456
25k	1949	LOC_Os01g23300	spikelets per panicle length	TO:0000565
25k	1950	LOC_Os01g23310	yield trait	TO:0000371
25k	1951	LOC_Os01g23310	spikelet number	TO:0000456
25k	1952	LOC_Os01g23310	spikelets per panicle length	TO:0000565
25k	1953	LOC_Os01g23320	yield trait	TO:0000371
25k	1954	LOC_Os01g23320	spikelet number	TO:0000456
25k	1955	LOC_Os01g23320	spikelets per panicle length	TO:0000565
25k	1956	LOC_Os01g23330	yield trait	TO:0000371
25k	1957	LOC_Os01g23330	spikelet number	TO:0000456
25k	1958	LOC_Os01g23330	spikelets per panicle length	TO:0000565
25k	1959	LOC_Os01g23500	plant morphology trait	TO:0000017
25k	1960	LOC_Os01g23500	plant structure morphology trait	TO:0000839
25k	1961	LOC_Os01g23500	multi-tissue plant structure morphology trait	TO:0000836
25k	1962	LOC_Os01g23500	fruit morphology trait	TO:0002629
25k	1963	LOC_Os01g23500	fruit length	TO:0002626
25k	1964	LOC_Os01g23500	grain length	TO:0000734
25k	1965	LOC_Os01g23510	plant morphology trait	TO:0000017
25k	1966	LOC_Os01g23510	plant structure morphology trait	TO:0000839
25k	1967	LOC_Os01g23510	multi-tissue plant structure morphology trait	TO:0000836
25k	1968	LOC_Os01g23510	fruit morphology trait	TO:0002629
25k	1969	LOC_Os01g23510	fruit length	TO:0002626
25k	1970	LOC_Os01g23510	grain length	TO:0000734
25k	1971	LOC_Os01g23520	plant morphology trait	TO:0000017
25k	1972	LOC_Os01g23520	plant structure morphology trait	TO:0000839
25k	1973	LOC_Os01g23520	multi-tissue plant structure morphology trait	TO:0000836
25k	1974	LOC_Os01g23520	fruit morphology trait	TO:0002629
25k	1975	LOC_Os01g23520	fruit length	TO:0002626
25k	1976	LOC_Os01g23520	grain length	TO:0000734
25k	1977	LOC_Os01g23530	plant morphology trait	TO:0000017
25k	1978	LOC_Os01g23530	plant structure morphology trait	TO:0000839
25k	1979	LOC_Os01g23530	multi-tissue plant structure morphology trait	TO:0000836
25k	1980	LOC_Os01g23530	fruit morphology trait	TO:0002629
25k	1981	LOC_Os01g23530	fruit length	TO:0002626
25k	1982	LOC_Os01g23530	grain length	TO:0000734
25k	1983	LOC_Os01g23500	fruit width	TO:0002627
25k	1984	LOC_Os01g23500	grain width	TO:0000975
25k	1985	LOC_Os01g23510	fruit width	TO:0002627
25k	1986	LOC_Os01g23510	grain width	TO:0000975
25k	1987	LOC_Os01g23520	fruit width	TO:0002627
25k	1988	LOC_Os01g23520	grain width	TO:0000975
25k	1989	LOC_Os01g23530	fruit width	TO:0002627
25k	1990	LOC_Os01g23530	grain width	TO:0000975
25k	1991	LOC_Os01g24430	plant morphology trait	TO:0000017
25k	1992	LOC_Os01g24430	plant structure morphology trait	TO:0000839
25k	1993	LOC_Os01g24430	whole plant morphology trait	TO:0000398
25k	1994	LOC_Os01g24430	whole plant size	TO:1000012
25k	1995	LOC_Os01g24430	plant height	TO:0000207
25k	1996	LOC_Os01g24440	plant morphology trait	TO:0000017
25k	1997	LOC_Os01g24440	plant structure morphology trait	TO:0000839
25k	1998	LOC_Os01g24440	whole plant morphology trait	TO:0000398
[truncated: 115,339 more rows]
