# Supplementary material for: Trait ontology analysis based on association mapping studies bridges the gap between crop genomics and Phenomics
Source: BMC Genomics. 2019 Jun 3;20:443. doi: 10.1186/s12864-019-5812-0 (PMC6547493; doi:10.1186/s12864-019-5812-0)
Supplement: Supplementary file 5 — Table S5. Enrichment of TO and GO with DEGs of plant height in maize. The column of “queryitem” represents the number of input genes with the same enrichment term, and the column of “querytotal” represents the total number of input genes. The column of “bgitem” indicates the number of background genes with the same enrichment term, and the column of “bgtotal” indicates the total number of background genes. Pvalue represents the significance level of enrichment. (XLSX 27 kb) [file 12864_2019_5812_MOESM5_ESM.xlsx]

## Sheet: Sheet1
Table S5 Enrichment of TO and GO with DEGs of plant height in maize
Type	ID	Term	queryitem	querytotal	bgitem	bgtotal	Pvalue
GO	GO:0045156	electron transporter, transferring electrons within the cyclic electron transport pathway of photosynthesis activity	4	103	18	25864	6.95281e-07
GO	GO:0004869	cysteine-type endopeptidase inhibitor activity	3	103	13	25864	1.70406e-05
GO	GO:0009772	photosynthetic electron transport in photosystem II	3	103	14	25864	2.16252e-05
GO	GO:0010466	negative regulation of peptidase activity	3	103	17	25864	4.00489e-05
GO	GO:0030414	peptidase inhibitor activity	3	103	17	25864	4.00489e-05
GO	GO:0019684	photosynthesis, light reaction	3	103	21	25864	7.74286e-05
GO	GO:0009607	response to biotic stimulus	3	103	23	25864	0.000102507
GO	GO:0071456	cellular response to hypoxia	2	103	8	25864	0.000432945
GO	GO:0080027	response to herbivore	2	103	8	25864	0.000432945
GO	GO:0009817	defense response to fungus, incompatible interaction	3	103	45	25864	0.00077074
GO	GO:0006952	defense response	4	103	135	25864	0.00210552
GO	GO:0004867	serine-type endopeptidase inhibitor activity	3	103	69	25864	0.00265586
GO	GO:0016740	transferase activity	8	103	599	25864	0.00273798
GO	GO:0016020	membrane	17	103	2091	25864	0.00361866
GO	GO:0010053	root epidermal cell differentiation	2	103	23	25864	0.00376252
GO	GO:0003860	3-hydroxyisobutyryl-CoA hydrolase activity	1	103	1	25864	0.00398237
GO	GO:0004558	alpha-glucosidase activity	1	103	1	25864	0.00398237
GO	GO:0018874	benzoate metabolic process	1	103	1	25864	0.00398237
GO	GO:0010340	carboxyl-O-methyltransferase activity	1	103	1	25864	0.00398237
GO	GO:0071475	cellular hyperosmotic salinity response	1	103	1	25864	0.00398237
GO	GO:0004338	glucan 1,3-beta-glucosidase activity	1	103	1	25864	0.00398237
GO	GO:0046482	para-aminobenzoic acid metabolic process	1	103	1	25864	0.00398237
GO	GO:0009696	salicylic acid metabolic process	1	103	1	25864	0.00398237
GO	GO:0047251	thiohydroximate beta-D-glucosyltransferase activity	1	103	1	25864	0.00398237
GO	GO:0080002	UDP-glucose:4-aminobenzoate acylglucosyltransferase activity	1	103	1	25864	0.00398237
GO	GO:0006574	valine catabolic process	1	103	1	25864	0.00398237
GO	GO:0009615	response to virus	2	103	25	25864	0.00443843
GO	GO:0016021	integral to membrane	14	103	1607	25864	0.0045996
GO	GO:0009627	systemic acquired resistance	2	103	26	25864	0.00479587
GO	GO:0009723	response to ethylene stimulus	3	103	87	25864	0.0051026
GO	GO:0070301	cellular response to hydrogen peroxide	1	103	2	25864	0.00794903
GO	GO:0006481	C-terminal protein amino acid methylation	1	103	2	25864	0.00794903
GO	GO:0008843	endochitinase activity	1	103	2	25864	0.00794903
GO	GO:0034281	ent-isokaurene synthase activity	1	103	2	25864	0.00794903
GO	GO:0009899	ent-kaurene synthase activity	1	103	2	25864	0.00794903
GO	GO:0034282	ent-pimara-8(14),15-diene synthase activity	1	103	2	25864	0.00794903
GO	GO:0034280	ent-sandaracopimaradiene synthase activity	1	103	2	25864	0.00794903
GO	GO:0010442	guard cell morphogenesis	1	103	2	25864	0.00794903
GO	GO:0030076	light-harvesting complex	1	103	2	25864	0.00794903
GO	GO:0004573	mannosyl-oligosaccharide glucosidase activity	1	103	2	25864	0.00794903
GO	GO:0009703	nitrate reductase (NADH) activity	1	103	2	25864	0.00794903
GO	GO:0009311	oligosaccharide metabolic process	1	103	2	25864	0.00794903
GO	GO:0052541	plant-type cell wall cellulose metabolic process	1	103	2	25864	0.00794903
GO	GO:0004671	protein-S-isoprenylcysteine O-methyltransferase activity	1	103	2	25864	0.00794903
GO	GO:0034278	stemar-13-ene synthase activity	1	103	2	25864	0.00794903
GO	GO:0020037	heme binding	7	103	575	25864	0.00818876
GO	GO:0004364	glutathione transferase activity	2	103	38	25864	0.0100571
GO	GO:0010333	terpene synthase activity	2	103	38	25864	0.0100571
GO	GO:0047746	chlorophyllase activity	1	103	3	25864	0.0119001
GO	GO:0042425	choline biosynthetic process	1	103	3	25864	0.0119001
GO	GO:0006983	ER overload response	1	103	3	25864	0.0119001
GO	GO:0004350	glutamate-5-semialdehyde dehydrogenase activity	1	103	3	25864	0.0119001
GO	GO:0009871	jasmonic acid and ethylene-dependent systemic resistance, ethylene mediated signaling pathway	1	103	3	25864	0.0119001
GO	GO:0000234	phosphoethanolamine N-methyltransferase activity	1	103	3	25864	0.0119001
GO	GO:0048554	positive regulation of metalloenzyme activity	1	103	3	25864	0.0119001
GO	GO:0009674	potassium:sodium symporter activity	1	103	3	25864	0.0119001
GO	GO:0033843	xyloglucan 6-xylosyltransferase activity	1	103	3	25864	0.0119001
GO	GO:0042973	glucan endo-1,3-beta-D-glucosidase activity	1	103	4	25864	0.0158355
GO	GO:0006809	nitric oxide biosynthetic process	1	103	4	25864	0.0158355
GO	GO:0006656	phosphatidylcholine biosynthetic process	1	103	4	25864	0.0158355
GO	GO:0000271	polysaccharide biosynthetic process	1	103	4	25864	0.0158355
GO	GO:0004252	serine-type endopeptidase activity	3	103	142	25864	0.0192283
GO	GO:0042938	dipeptide transport	1	103	5	25864	0.0197554
GO	GO:0042936	dipeptide transporter activity	1	103	5	25864	0.0197554
GO	GO:0051501	diterpene phytoalexin metabolic process	1	103	5	25864	0.0197554
GO	GO:0043546	molybdopterin cofactor binding	1	103	5	25864	0.0197554
GO	GO:0045485	omega-6 fatty acid desaturase activity	1	103	5	25864	0.0197554
GO	GO:0080044	quercetin 7-O-glucosyltransferase activity	1	103	5	25864	0.0197554
GO	GO:0009635	response to herbicide	1	103	5	25864	0.0197554
GO	GO:0042939	tripeptide transport	1	103	5	25864	0.0197554
GO	GO:0042937	tripeptide transporter activity	1	103	5	25864	0.0197554
GO	GO:0009506	plasmodesma	6	103	547	25864	0.0222601
GO	GO:0004618	phosphoglycerate kinase activity	1	103	6	25864	0.0236599
GO	GO:0080046	quercetin 4'-O-glucosyltransferase activity	1	103	6	25864	0.0236599
GO	GO:0033897	ribonuclease T2 activity	1	103	6	25864	0.0236599
GO	GO:0035252	UDP-xylosyltransferase activity	1	103	6	25864	0.0236599
GO	GO:0045158	electron transporter, transferring electrons within cytochrome b6/f complex of photosystem II activity	1	103	7	25864	0.0275489
GO	GO:0080024	indolebutyric acid metabolic process	1	103	7	25864	0.0275489
GO	GO:0042128	nitrate assimilation	1	103	7	25864	0.0275489
GO	GO:0010016	shoot morphogenesis	1	103	7	25864	0.0275489
GO	GO:0016829	lyase activity	3	103	164	25864	0.0279143
GO	GO:0005576	extracellular region	3	103	176	25864	0.0333955
GO	GO:0009860	pollen tube growth	2	103	72	25864	0.0335118
GO	GO:0009055	electron carrier activity	6	103	603	25864	0.0336133
GO	GO:0006561	proline biosynthetic process	1	103	9	25864	0.035281
GO	GO:0010082	regulation of root meristem growth	1	103	9	25864	0.035281
GO	GO:0000038	very-long-chain fatty acid metabolic process	1	103	9	25864	0.035281
GO	GO:0009969	xyloglucan biosynthetic process	1	103	9	25864	0.035281
GO	GO:0009826	unidimensional cell growth	2	103	75	25864	0.0361058
GO	GO:0016491	oxidoreductase activity	8	103	954	25864	0.0367326
GO	GO:0009932	cell tip growth	1	103	10	25864	0.0391242
GO	GO:0008061	chitin binding	1	103	10	25864	0.0391242
GO	GO:0009686	gibberellin biosynthetic process	1	103	10	25864	0.0391242
GO	GO:0016298	lipase activity	1	103	10	25864	0.0391242
GO	GO:0022904	respiratory electron transport chain	1	103	10	25864	0.0391242
GO	GO:0010026	trichome differentiation	1	103	10	25864	0.0391242
GO	GO:0055069	zinc ion homeostasis	1	103	10	25864	0.0391242
GO	GO:0019761	glucosinolate biosynthetic process	1	103	11	25864	0.0429523
GO	GO:0030151	molybdenum ion binding	1	103	11	25864	0.0429523
GO	GO:0043069	negative regulation of programmed cell death	1	103	11	25864	0.0429523
GO	GO:0032544	plastid translation	1	103	11	25864	0.0429523
GO	GO:0009610	response to symbiotic fungus	1	103	11	25864	0.0429523
GO	GO:0016705	oxidoreductase activity, acting on paired donors, with incorporation or reduction of molecular oxygen	4	103	333	25864	0.0442856
GO	GO:0042555	MCM complex	1	103	12	25864	0.0467652
GO	GO:0004630	phospholipase D activity	1	103	12	25864	0.0467652
GO	GO:0042127	regulation of cell proliferation	1	103	12	25864	0.0467652
GO	GO:0016765	transferase activity, transferring alkyl or aryl (other than methyl) groups	1	103	12	25864	0.0467652
GO	GO:0016717	oxidoreductase activity, acting on paired donors, with oxidation of a pair of donors resulting in the reduction of molecular oxygen to two molecules of water	1	103	13	25864	0.0505631
GO	GO:0048528	post-embryonic root development	1	103	13	25864	0.0505631
GO	GO:0048765	root hair cell differentiation	1	103	13	25864	0.0505631
GO	GO:0055114	oxidation reduction	12	103	1783	25864	0.0511039
GO	GO:0004497	monooxygenase activity	3	103	209	25864	0.0511145
GO	GO:0009624	response to nematode	2	103	93	25864	0.0531721
GO	GO:0046872	metal ion binding	11	103	1600	25864	0.0536153
GO	GO:0006270	DNA replication initiation	1	103	14	25864	0.054346
GO	GO:0046470	phosphatidylcholine metabolic process	1	103	14	25864	0.054346
GO	GO:0009523	photosystem II	1	103	14	25864	0.054346
GO	GO:0010183	pollen tube guidance	1	103	14	25864	0.054346
GO	GO:0042742	defense response to bacterium	3	103	215	25864	0.0547408
GO	GO:0015996	chlorophyll catabolic process	1	103	15	25864	0.058114
GO	GO:0008889	glycerophosphodiester phosphodiesterase activity	1	103	15	25864	0.058114
GO	GO:0031408	oxylipin biosynthetic process	1	103	15	25864	0.058114
GO	GO:0016114	terpenoid biosynthetic process	1	103	15	25864	0.058114
GO	GO:0009505	plant-type cell wall	3	103	222	25864	0.0591233
GO	GO:0052544	callose deposition in cell wall during defense response	1	103	16	25864	0.0618671
GO	GO:0071215	cellular response to abscisic acid stimulus	1	103	16	25864	0.0618671
GO	GO:0051607	defense response to virus	1	103	16	25864	0.0618671
GO	GO:0005509	calcium ion binding	4	103	379	25864	0.0650433
GO	GO:0006071	glycerol metabolic process	1	103	17	25864	0.0656054
GO	GO:0032259	methylation	3	103	234	25864	0.0670083
GO	GO:0003678	DNA helicase activity	1	103	18	25864	0.069329
GO	GO:0016310	phosphorylation	3	103	241	25864	0.0718192
GO	GO:0009626	plant-type hypersensitive response	1	103	19	25864	0.0730378
GO	GO:0005215	transporter activity	3	103	244	25864	0.0739275
GO	GO:0008152	metabolic process	9	103	1318	25864	0.0797347
GO	GO:0032508	DNA duplex unwinding	1	103	21	25864	0.0804117
GO	GO:0009651	response to salt stress	4	103	413	25864	0.0831395
GO	GO:0005200	structural constituent of cytoskeleton	1	103	22	25864	0.0840768
GO	GO:0009579	thylakoid	3	103	258	25864	0.0841252
GO	GO:0009555	pollen development	2	103	124	25864	0.0876578
GO	GO:0042631	cellular response to water deprivation	1	103	23	25864	0.0877275
GO	GO:0006032	chitin catabolic process	1	103	23	25864	0.0877275
GO	GO:0009409	response to cold	3	103	265	25864	0.089439
GO	GO:0005506	iron ion binding	2	103	132	25864	0.0974102
GO	GO:0016702	oxidoreductase activity, acting on single donors with incorporation of molecular oxygen, incorporation of two atoms of oxygen	1	103	26	25864	0.0985932
GO	GO:0042651	thylakoid membrane	1	103	27	25864	0.102187
GO	GO:0046686	response to cadmium ion	4	103	448	25864	0.10408
GO	GO:0048767	root hair elongation	1	103	28	25864	0.105766
GO	GO:0009788	negative regulation of abscisic acid mediated signaling pathway	1	103	29	25864	0.109331
GO	GO:0006810	transport	3	103	293	25864	0.112032
GO	GO:0009767	photosynthetic electron transport chain	1	103	30	25864	0.112882
GO	GO:0009741	response to brassinosteroid stimulus	1	103	30	25864	0.112882
GO	GO:0009733	response to auxin stimulus	2	103	148	25864	0.117761
GO	GO:0009738	abscisic acid mediated signaling pathway	1	103	33	25864	0.123451
GO	GO:0006807	nitrogen compound metabolic process	1	103	34	25864	0.126946
GO	GO:0009664	plant-type cell wall organization	1	103	34	25864	0.126946
GO	GO:0006629	lipid metabolic process	3	103	312	25864	0.128484
GO	GO:0003993	acid phosphatase activity	1	103	36	25864	0.133895
GO	GO:0000287	magnesium ion binding	2	103	162	25864	0.136354
GO	GO:0005635	nuclear envelope	1	103	37	25864	0.137349
GO	GO:0008171	O-methyltransferase activity	1	103	37	25864	0.137349
GO	GO:0006970	response to osmotic stress	1	103	38	25864	0.140789
GO	GO:0007017	microtubule-based process	1	103	40	25864	0.147629
GO	GO:0048367	shoot development	1	103	40	25864	0.147629
GO	GO:0015934	large ribosomal subunit	1	103	41	25864	0.151029
GO	GO:0016887	ATPase activity	2	103	177	25864	0.156936
GO	GO:0006887	exocytosis	1	103	43	25864	0.157788
GO	GO:0008219	cell death	1	103	44	25864	0.161148
GO	GO:0016998	cell wall macromolecule catabolic process	1	103	45	25864	0.164494
GO	GO:0015935	small ribosomal subunit	1	103	45	25864	0.164494
GO	GO:0009611	response to wounding	2	103	185	25864	0.168144
GO	GO:0016301	kinase activity	2	103	191	25864	0.176638
GO	GO:0000145	exocyst	1	103	50	25864	0.181028
GO	GO:0010319	stromule	1	103	50	25864	0.181028
GO	GO:0015079	potassium ion transmembrane transporter activity	1	103	51	25864	0.184296
GO	GO:0009617	response to bacterium	1	103	52	25864	0.187551
GO	GO:0010200	response to chitin	1	103	52	25864	0.187551
GO	GO:0019843	rRNA binding	1	103	52	25864	0.187551
GO	GO:0048046	apoplast	3	103	376	25864	0.189301
GO	GO:0046658	anchored to plasma membrane	1	103	53	25864	0.190793
GO	GO:0016760	cellulose synthase (UDP-forming) activity	1	103	54	25864	0.194022
GO	GO:0010043	response to zinc ion	1	103	56	25864	0.200442
GO	GO:0016758	transferase activity, transferring hexosyl groups	2	103	224	25864	0.22435
GO	GO:0042626	ATPase activity, coupled to transmembrane movement of substances	1	103	64	25864	0.22562
GO	GO:0022900	electron transport chain	1	103	66	25864	0.231791
GO	GO:0009790	embryonic development	1	103	66	25864	0.231791
GO	GO:0009908	flower development	1	103	66	25864	0.231791
GO	GO:0009739	response to gibberellin stimulus	1	103	69	25864	0.240956
GO	GO:0003682	chromatin binding	3	103	428	25864	0.243126
GO	GO:0030145	manganese ion binding	1	103	70	25864	0.243987
GO	GO:0005618	cell wall	3	103	429	25864	0.244187
GO	GO:0009705	plant-type vacuole membrane	1	103	73	25864	0.253008
GO	GO:0005856	cytoskeleton	1	103	74	25864	0.255991
GO	GO:0009751	response to salicylic acid stimulus	1	103	74	25864	0.255991
GO	GO:0008168	methyltransferase activity	2	103	250	25864	0.262598
GO	GO:0005874	microtubule	1	103	78	25864	0.267806
GO	GO:0051258	protein polymerization	1	103	79	25864	0.270731
GO	GO:0030244	cellulose biosynthetic process	1	103	81	25864	0.276546
GO	GO:0048364	root development	1	103	90	25864	0.302149
GO	GO:0009507	chloroplast	9	103	1848	25864	0.315274
GO	GO:0045735	nutrient reservoir activity	1	103	100	25864	0.329545
GO	GO:0005507	copper ion binding	2	103	301	25864	0.337454
GO	GO:0009416	response to light stimulus	1	103	103	25864	0.337555
GO	GO:0006633	fatty acid biosynthetic process	1	103	105	25864	0.342841
GO	GO:0009753	response to jasmonic acid stimulus	1	103	107	25864	0.348086
GO	GO:0050832	defense response to fungus	1	103	108	25864	0.350693
GO	GO:0006979	response to oxidative stress	2	103	311	25864	0.351926
GO	GO:0006260	DNA replication	1	103	109	25864	0.35329
GO	GO:0006096	glycolysis	1	103	112	25864	0.361018
GO	GO:0016706	oxidoreductase activity, acting on paired donors, with incorporation or reduction of molecular oxygen, 2-oxoglutarate as one donor, and incorporation of one atom each of oxygen into both donors	1	103	115	25864	0.368655
GO	GO:0006200	ATP catabolic process	1	103	119	25864	0.378697
GO	GO:0005737	cytoplasm	5	103	1019	25864	0.382711
GO	GO:0009570	chloroplast stroma	3	103	558	25864	0.383973
GO	GO:0009535	chloroplast thylakoid membrane	2	103	334	25864	0.384784
GO	GO:0005739	mitochondrion	5	103	1035	25864	0.395431
GO	GO:0005975	carbohydrate metabolic process	3	103	577	25864	0.404418
GO	GO:0006184	GTP catabolic process	1	103	131	25864	0.407884
GO	GO:0005773	vacuole	3	103	591	25864	0.419365
GO	GO:0009408	response to heat	1	103	136	25864	0.419641
GO	GO:0055085	transmembrane transport	3	103	592	25864	0.420428
GO	GO:0015979	photosynthesis	1	103	143	25864	0.435712
GO	GO:0016853	isomerase activity	1	103	151	25864	0.453541
GO	GO:0005829	cytosol	5	103	1115	25864	0.458536
GO	GO:0009793	embryonic development ending in seed dormancy	1	103	156	25864	0.464399
GO	GO:0050660	FAD binding	1	103	172	25864	0.497731
GO	GO:0003924	GTPase activity	1	103	172	25864	0.497731
GO	GO:0006508	proteolysis	3	103	705	25864	0.535381
GO	GO:0005783	endoplasmic reticulum	2	103	457	25864	0.545703
GO	GO:0005794	Golgi apparatus	2	103	462	25864	0.551612
GO	GO:0009414	response to water deprivation	1	103	202	25864	0.554786
GO	GO:0004601	peroxidase activity	1	103	205	25864	0.560125
GO	GO:0016757	transferase activity, transferring glycosyl groups	1	103	208	25864	0.565401
GO	GO:0009941	chloroplast envelope	2	103	522	25864	0.618316
GO	GO:0003677	DNA binding	6	103	1651	25864	0.64964
GO	GO:0004553	hydrolase activity, hydrolyzing O-glycosyl compounds	1	103	268	25864	0.658694
GO	GO:0004674	protein serine/threonine kinase activity	4	103	1126	25864	0.661127
GO	GO:0003824	catalytic activity	3	103	973	25864	0.749144
GO	GO:0005525	GTP binding	1	103	351	25864	0.755902
GO	GO:0005488	binding	1	103	366	25864	0.770277
GO	GO:0016787	hydrolase activity	2	103	754	25864	0.80624
GO	GO:0003723	RNA binding	1	103	429	25864	0.82204
GO	GO:0000166	nucleotide binding	6	103	2073	25864	0.842746
GO	GO:0005840	ribosome	1	103	472	25864	0.850555
GO	GO:0006468	protein amino acid phosphorylation	4	103	1547	25864	0.870984
GO	GO:0046983	protein dimerization activity	1	103	520	25864	0.877066
GO	GO:0043565	sequence-specific DNA binding	1	103	558	25864	0.894703
GO	GO:0005515	protein binding	10	103	3591	25864	0.920559
GO	GO:0005886	plasma membrane	5	103	2062	25864	0.921005
GO	GO:0006412	translation	1	103	637	25864	0.923745
GO	GO:0003735	structural constituent of ribosome	1	103	649	25864	0.927399
GO	GO:0006355	regulation of transcription, DNA-dependent	3	103	1535	25864	0.94825
GO	GO:0016772	transferase activity, transferring phosphorus-containing groups	2	103	1193	25864	0.954127
GO	GO:0005524	ATP binding	7	103	3105	25864	0.970851
GO	GO:0003700	transcription factor activity	1	103	891	25864	0.973167
GO	GO:0005634	nucleus	4	103	2227	25864	0.980911
GO	GO:0008270	zinc ion binding	3	103	2002	25864	0.988508
GO	GO:0003676	nucleic acid binding	1	103	1139	25864	0.990421
GO	GO:0005622	intracellular	1	103	1231	25864	0.993481
TO	TO:0000398	whole plant morphology trait	10	30	1108	6345	0.0263673
TO	TO:1000012	whole plant size	10	30	1108	6345	0.0263673
TO	TO:0000207	plant height	10	30	1108	6345	0.0263673
TO	TO:0000017	plant morphology trait	13	30	1854	6345	0.0698904
TO	TO:0000839	plant structure morphology trait	13	30	1854	6345	0.0698904
TO	TO:0000161	radiation response trait	2	30	96	6345	0.074963
TO	TO:0000075	light sensitivity	2	30	96	6345	0.074963
TO	TO:0000229	photoperiod sensitivity trait	2	30	96	6345	0.074963
TO	TO:0000933	plant phenological trait	10	30	1318	6345	0.0753768
TO	TO:0000168	abiotic stress trait	4	30	397	6345	0.114669
TO	TO:0000934	photoperiod-sensitive flowering time trait	2	30	142	6345	0.144332
TO	TO:0001021	days to inflorescence exsertion	5	30	636	6345	0.176262
TO	TO:0000137	days to heading	5	30	636	6345	0.176262
TO	TO:0000344	days to flowering trait	5	30	654	6345	0.19108
TO	TO:0000658	days to silk	5	30	654	6345	0.19108
TO	TO:0002720	leaf lamina width	3	30	350	6345	0.227969
TO	TO:0000315	bacterial disease resistance	2	30	199	6345	0.24205
TO	TO:0000770	bacterial blight disease resistance	2	30	199	6345	0.24205
TO	TO:0000052	primary branching of inflorescence	2	30	222	6345	0.2828
TO	TO:0002616	flowering time trait	6	30	945	6345	0.283324
TO	TO:0000456	spikelet number	5	30	765	6345	0.291418
TO	TO:0000565	spikelets per panicle length	5	30	765	6345	0.291418
TO	TO:0000357	plant growth and development trait	11	30	1939	6345	0.292262
TO	TO:0000068	lodging incidence	2	30	280	6345	0.384406
TO	TO:0000371	yield trait	7	30	1262	6345	0.386996
TO	TO:0000164	stress trait	5	30	876	6345	0.400639
TO	TO:0000697	starch yield	1	30	114	6345	0.420255
TO	TO:0000837	cardinal part of a multi-tissue plant structure morphology trait	3	30	613	6345	0.564713
TO	TO:0000754	cardinal organ part morphology trait	3	30	613	6345	0.564713
TO	TO:0000829	leaf lamina morphology trait	3	30	613	6345	0.564713
TO	TO:0000179	biotic stress trait	2	30	484	6345	0.678985
TO	TO:0000236	crop damage resistance	2	30	484	6345	0.678985
TO	TO:0000112	disease resistance	2	30	484	6345	0.678985
TO	TO:0000463	anthesis silking interval	1	30	250	6345	0.701436
TO	TO:0000687	kernel row number per ear	1	30	294	6345	0.759888
TO	TO:0000936	infructescence yield trait	1	30	298	6345	0.764615
TO	TO:0000928	plant structure growth and development trait	2	30	651	6345	0.828496
TO	TO:0000654	shoot system growth and development trait	2	30	651	6345	0.828496
TO	TO:0006027	inflorescence development trait	2	30	651	6345	0.828496
TO	TO:0000050	inflorescence branching	2	30	651	6345	0.828496
TO	TO:0000327	shoot system yield trait	1	30	400	6345	0.858877
