# Supplementary material for: Trait ontology analysis based on association mapping studies bridges the gap between crop genomics and Phenomics
Source: BMC Genomics. 2019 Jun 3;20:443. doi: 10.1186/s12864-019-5812-0 (PMC6547493; doi:10.1186/s12864-019-5812-0)
Supplement: Supplementary file 6 — Table S6. Enrichment of TO and GO with kernel-size genes in rice. The meaning of each column is consistent to that of Table S5. (XLSX 12 kb) [file 12864_2019_5812_MOESM6_ESM.xlsx]

## Sheet: Sheet1
Table S6 Enrichment of TO and GO with kernel-size genes in rice
Type	ID	Term	queryitem	querytotal	bgitem	bgtotal	Pvalue
GO	GO:0007018	microtubule-based movement	2	16	61	24075	0.000740656
GO	GO:0008199	ferric iron binding	1	16	3	24075	0.00199253
GO	GO:0004497	monooxygenase activity	3	16	403	24075	0.00221699
GO	GO:0006879	cellular iron ion homeostasis	1	16	4	24075	0.00265588
GO	GO:0006826	iron ion transport	1	16	7	24075	0.00464344
GO	GO:0009055	electron carrier activity	3	16	584	24075	0.00628304
GO	GO:0020037	heme binding	3	16	600	24075	0.00677051
GO	GO:0016818	hydrolase activity, acting on acid anhydrides, in phosphorus-containing anhydrides	1	16	14	24075	0.00926666
GO	GO:0004721	phosphoprotein phosphatase activity	1	16	14	24075	0.00926666
GO	GO:0051258	protein polymerization	1	16	16	24075	0.0105839
GO	GO:0005874	microtubule	1	16	17	24075	0.0112419
GO	GO:0005634	nucleus	4	16	1787	24075	0.0267601
GO	GO:0008080	N-acetyltransferase activity	1	16	41	24075	0.0269112
GO	GO:0003777	microtubule motor activity	1	16	55	24075	0.0359438
GO	GO:0030145	manganese ion binding	1	16	58	24075	0.0378691
GO	GO:0004185	serine-type carboxypeptidase activity	1	16	61	24075	0.0397908
GO	GO:0005198	structural molecule activity	1	16	63	24075	0.0410699
GO	GO:0055114	oxidation reduction	3	16	1291	24075	0.0510632
GO	GO:0005506	iron ion binding	1	16	109	24075	0.0700528
GO	GO:0003924	GTPase activity	1	16	117	24075	0.0750087
GO	GO:0016747	transferase activity, transferring acyl groups other than amino-acyl groups	1	16	182	24075	0.114367
GO	GO:0005525	GTP binding	1	16	207	24075	0.129083
GO	GO:0004553	hydrolase activity, hydrolyzing O-glycosyl compounds	1	16	297	24075	0.180182
GO	GO:0005975	carbohydrate metabolic process	1	16	403	24075	0.236759
GO	GO:0005515	protein binding	2	16	1662	24075	0.303892
GO	GO:0005524	ATP binding	3	16	3085	24075	0.337469
GO	GO:0008152	metabolic process	1	16	751	24075	0.397831
GO	GO:0045449	regulation of transcription	1	16	767	24075	0.404409
GO	GO:0003677	DNA binding	3	16	4313	24075	0.566384
GO	GO:0006508	proteolysis	1	16	1416	24075	0.620986
GO	GO:0004674	protein serine/threonine kinase activity	1	16	1459	24075	0.632335
GO	GO:0006468	protein amino acid phosphorylation	1	16	1554	24075	0.65629
GO	GO:0003676	nucleic acid binding	1	16	1710	24075	0.692478
GO	GO:0008270	zinc ion binding	1	16	3939	24075	0.942709
TO	TO:0002626	fruit length	3	6	991	11697	0.00997531
TO	TO:0000734	grain length	3	6	991	11697	0.00997531
TO	TO:0002629	fruit morphology trait	3	6	1546	11697	0.0338049
TO	TO:0000052	primary branching of inflorescence	1	6	85	11697	0.0428254
TO	TO:0002627	fruit width	2	6	930	11697	0.0763968
TO	TO:0000975	grain width	2	6	930	11697	0.0763968
TO	TO:0000050	inflorescence branching	1	6	176	11697	0.0869688
TO	TO:0000836	multi-tissue plant structure morphology trait	3	6	2292	11697	0.0939115
TO	TO:0000829	leaf lamina morphology trait	2	6	1852	11697	0.243214
TO	TO:0000283	biological process related trait	1	6	577	11697	0.261836
TO	TO:0000349	physiological process related trait	1	6	577	11697	0.261836
TO	TO:0012001	leaf area index	1	6	577	11697	0.261836
TO	TO:0000837	cardinal part of a multi-tissue plant structure morphology trait	2	6	2004	11697	0.274474
TO	TO:0000754	cardinal organ part morphology trait	2	6	2004	11697	0.274474
TO	TO:0000017	plant morphology trait	4	6	5830	11697	0.340749
TO	TO:0000839	plant structure morphology trait	4	6	5831	11697	0.340908
TO	TO:0006027	inflorescence development trait	1	6	837	11697	0.359544
TO	TO:0000654	shoot system growth and development trait	1	6	859	11697	0.367291
TO	TO:0002720	leaf lamina width	1	6	885	11697	0.376346
TO	TO:0002690	leaf lamina length	1	6	1002	11697	0.415768
TO	TO:0000928	plant structure growth and development trait	1	6	1039	11697	0.427793
TO	TO:0000357	plant growth and development trait	1	6	2258	11697	0.723958
TO	TO:0000277	biochemical trait	1	6	2453	11697	0.756463
