# Supplementary material for: Trait ontology analysis based on association mapping studies bridges the gap between crop genomics and Phenomics
Source: BMC Genomics. 2019 Jun 3;20:443. doi: 10.1186/s12864-019-5812-0 (PMC6547493; doi:10.1186/s12864-019-5812-0)
Supplement: Supplementary file 7 — Table S7. Trait searched by key word “plant height”. The columns of “Marker_name, chr_ref, Marker_location, Pvalue, indel/snp, MAF” show the information of associated marker with the phenotypic variation. Pvalue indicates the significance level of the association, MAF represents the minor allele frequency of the marker. The columns of “Pop_type, Pop_size, Marker_set, and Model” show the detailed information of association mapping study, such as the marker number for GWAS (Marker_set), and the genetic model used for the association (Model). The columns of “genome_version, Final_version, Chr, Position, chr_gene, start, Gene_refGene, New_gene, Annotation” show the genomic location of the associated marker, the nearby gene, and the annotation of functional nearby gene. The columns of “ID_ref, Ref, note, and Ref_name” present the related reference information. (XLSX 128 kb) [file 12864_2019_5812_MOESM7_ESM.xlsx]

## Sheet: Sheet1
Table S7 Trait searched by key word "plant height"
ID	ID_ref	Maker_name	chr_ref	Marker_location	Trait	allele	organ	Pvalue	indel/snp	MAF	Pop_type	Pop_size	Marker_set	Model	Genome_version	Final_version	Chr	Position	Ref	note	Ref_name	chr_gene	start	Gene_refGene	New_gene	Annotation	Level1	Level2	Leevl3	Level4	Level5	Level6	GO_id
1226	6	PZE-104059554	4	114810604	Plant height	G/A	no	2.88e-06	snp	0.12	AP	284	56110	MLM	V1	V3	4	116024176	2011_plosone	no	Genome-wide association study identifies candidate genes that affect plant height in chinese elite maize (Zea mays L.) inbred lines	4	116024176	AC185522.2_FG002	intergenic	unknown	plant morphology trait	plant structure morphology trait	whole plant morphology trait	whole plant size	plant height	plant height	no
1227	6	SYN16861	1	294012926	Plant height	A/G	no	5.89e-06	snp	0.48	AP	284	56110	MLM	V1	V3	1	295190053	2011_plosone	no	Genome-wide association study identifies candidate genes that affect plant height in chinese elite maize (Zea mays L.) inbred lines	1	295190053	AC198418.3_FG005	nonsynonymous	DEAD box RNA helicase (RH3)	plant morphology trait	plant structure morphology trait	whole plant morphology trait	whole plant size	plant height	plant height	GO:0016787;GO:0046872;GO:0008026;GO:0009941;GO:0009570;GO:0005634;GO:0016020;GO:0004386;GO:0003723;GO:0009507;GO:0005524;GO:0008270
1228	6	SYN8232	1	294016785	Plant height	C/T	no	4.57e-06	snp	0.36	AP	284	56110	MLM	V1	V3	1	295269473	2011_plosone	no	Genome-wide association study identifies candidate genes that affect plant height in chinese elite maize (Zea mays L.) inbred lines	1	295269473	AC198418.3_FG005	synonymous	DEAD box RNA helicase (RH3)	plant morphology trait	plant structure morphology trait	whole plant morphology trait	whole plant size	plant height	plant height	GO:0016787;GO:0046872;GO:0008026;GO:0009941;GO:0009570;GO:0005634;GO:0016020;GO:0004386;GO:0003723;GO:0009507;GO:0005524;GO:0008270
1229	6	PZE-104011716	4	10155668	Plant height	C/T	no	2.09e-06	snp	0.47	AP	284	56110	MLM	V1	V3	4	10188719	2011_plosone	no	Genome-wide association study identifies candidate genes that affect plant height in chinese elite maize (Zea mays L.) inbred lines	4	10188719	AC208423.3_FG002	intergenic	alpha/beta-Hydrolases superfamily protein	plant morphology trait	plant structure morphology trait	whole plant morphology trait	whole plant size	plant height	plant height	no
1230	6	SYN32462	5	176474777	Plant height	T/C	no	4.57e-05	snp	0.09	AP	284	56110	MLM	V1	V3	5	177293365	2011_plosone	no	Genome-wide association study identifies candidate genes that affect plant height in chinese elite maize (Zea mays L.) inbred lines	5	177293365	AC210598.3_FG003	intergenic	phytochelatin synthase 1 (PCS1)	plant morphology trait	plant structure morphology trait	whole plant morphology trait	whole plant size	plant height	plant height	GO:0046872;GO:0046938;GO:0010038;GO:0016756
1231	6	PZE-110036140	10	68757061	Plant height	A/C	no	5.13e-06	snp	0.38	AP	284	56110	MLM	V1	V3	10	68997362	2011_plosone	no	Genome-wide association study identifies candidate genes that affect plant height in chinese elite maize (Zea mays L.) inbred lines	10	68997362	AC211585.3_FG004	intergenic	unknown	plant morphology trait	plant structure morphology trait	whole plant morphology trait	whole plant size	plant height	plant height	no
1232	6	SYN26282	1	293827868	Plant height	T/C	no	6.31e-06	snp	0.26	AP	284	56110	MLM	V1	V3	1	295004419	2011_plosone	no	Genome-wide association study identifies candidate genes that affect plant height in chinese elite maize (Zea mays L.) inbred lines	1	295004419	AC211892.4_FG002	intergenic	Disease resistance protein (CC-NBS-LRR class) family	plant morphology trait	plant structure morphology trait	whole plant morphology trait	whole plant size	plant height	plant height	no
1233	6	PZE-106084808	6	142286222	Plant height	A/G	no	1.7e-05	snp	0.37	AP	284	56110	MLM	V1	V3	6	142274890	2011_plosone	no	Genome-wide association study identifies candidate genes that affect plant height in chinese elite maize (Zea mays L.) inbred lines	6	142274890	AC215201.3_FG005	synonymous	chaperonin-60alpha	plant morphology trait	plant structure morphology trait	whole plant morphology trait	whole plant size	plant height	plant height	GO:0009579;GO:0009941;GO:0048046;GO:0022626;GO:0009570;GO:0016020;GO:0005737;GO:0005739;GO:0000166;GO:0009658;GO:0009790;GO:0042026;GO:0005524
1234	6	SYN37576	6	142284853	Plant height	C/T	no	8.71e-05	snp	0.23	AP	284	56110	MLM	V1	V3	6	142276501	2011_plosone	no	Genome-wide association study identifies candidate genes that affect plant height in chinese elite maize (Zea mays L.) inbred lines	6	142276501	AC215201.3_FG005	intronic	chaperonin-60alpha	plant morphology trait	plant structure morphology trait	whole plant morphology trait	whole plant size	plant height	plant height	GO:0009579;GO:0009941;GO:0048046;GO:0022626;GO:0009570;GO:0016020;GO:0005737;GO:0005739;GO:0000166;GO:0009658;GO:0009790;GO:0042026;GO:0005524
1235	6	PZE-106084804	6	142282324	Plant height	T/G	no	1.45e-05	snp	0.27	AP	284	56110	MLM	V1	V3	6	142279030	2011_plosone	no	Genome-wide association study identifies candidate genes that affect plant height in chinese elite maize (Zea mays L.) inbred lines	6	142279030	AC215201.3_FG005	intergenic	chaperonin-60alpha	plant morphology trait	plant structure morphology trait	whole plant morphology trait	whole plant size	plant height	plant height	GO:0009579;GO:0009941;GO:0048046;GO:0022626;GO:0009570;GO:0016020;GO:0005737;GO:0005739;GO:0000166;GO:0009658;GO:0009790;GO:0042026;GO:0005524
1236	6	PZE-106084780	6	142271782	Plant height	C/T	no	2.34e-05	snp	0.29	AP	284	56110	MLM	V1	V3	6	142289572	2011_plosone	no	Genome-wide association study identifies candidate genes that affect plant height in chinese elite maize (Zea mays L.) inbred lines	6	142289572	AC215201.3_FG008	upstream	unknown	plant morphology trait	plant structure morphology trait	whole plant morphology trait	whole plant size	plant height	plant height	GO:0046983;GO:0005739;GO:0003677
1237	6	PZE-110033612	10	63288390	Plant height	T/C	no	5.37e-06	snp	0.32	AP	284	56110	MLM	V1	V3	10	63503821	2011_plosone	no	Genome-wide association study identifies candidate genes that affect plant height in chinese elite maize (Zea mays L.) inbred lines	10	63503821	AC225173.3_FG002	nonsynonymous	unknown	plant morphology trait	plant structure morphology trait	whole plant morphology trait	whole plant size	plant height	plant height	no
1238	6	PZE-110033636	10	63358042	Plant height	A/C	no	5.5e-06	snp	0.49	AP	284	56110	MLM	V1	V3	10	63563029	2011_plosone	no	Genome-wide association study identifies candidate genes that affect plant height in chinese elite maize (Zea mays L.) inbred lines	10	63563029	AC225173.3_FG002	intergenic	unknown	plant morphology trait	plant structure morphology trait	whole plant morphology trait	whole plant size	plant height	plant height	no
1239	6	PZE-110033620	10	63293673	Plant height	C/T	no	5.5e-06	snp	0.48	AP	284	56110	MLM	V1	V3	10	63509104	2011_plosone	no	Genome-wide association study identifies candidate genes that affect plant height in chinese elite maize (Zea mays L.) inbred lines	10	63509104	AC225173.3_FG002	intergenic	unknown	plant morphology trait	plant structure morphology trait	whole plant morphology trait	whole plant size	plant height	plant height	no
1240	6	PZE-102100766	2	117621745	Plant height	C/A	no	1.51e-05	snp	0.08	AP	284	56110	MLM	V1	V3	2	121068256	2011_plosone	no	Genome-wide association study identifies candidate genes that affect plant height in chinese elite maize (Zea mays L.) inbred lines	2	121068256	AC235540.1_FG002	nonsynonymous	Leucine-rich repeat protein kinase family protein	plant morphology trait	plant structure morphology trait	whole plant morphology trait	whole plant size	plant height	plant height	GO:0016772;GO:0006468;GO:0005515;GO:0005524;GO:0004672
1241	6	SYN26295	10	63024092	Plant height	G/T	no	5.5e-06	snp	0.47	AP	284	56110	MLM	V1	V3	10	63244164	2011_plosone	no	Genome-wide association study identifies candidate genes that affect plant height in chinese elite maize (Zea mays L.) inbred lines	10	63244164	GRMZM2G002391	UTR3	equilibrative nucleotide transporter 1	plant morphology trait	plant structure morphology trait	whole plant morphology trait	whole plant size	plant height	plant height	GO:0010174;GO:0006810;GO:0016021;GO:0005886
1242	6	SYN26300	10	63025966	Plant height	G/T	no	5.5e-06	snp	0.48	AP	284	56110	MLM	V1	V3	10	63246038	2011_plosone	no	Genome-wide association study identifies candidate genes that affect plant height in chinese elite maize (Zea mays L.) inbred lines	10	63246038	GRMZM2G002391	UTR5	equilibrative nucleotide transporter 1	plant morphology trait	plant structure morphology trait	whole plant morphology trait	whole plant size	plant height	plant height	GO:0010174;GO:0006810;GO:0016021;GO:0005886
1243	6	SYN4502	10	4191188	Plant height	A/G	no	5.62e-08	snp	0.4	AP	284	56110	MLM	V1	V3	10	4668571	2011_plosone	no	Genome-wide association study identifies candidate genes that affect plant height in chinese elite maize (Zea mays L.) inbred lines	10	4668571	GRMZM2G003750	synonymous	CAAX amino terminal protease family protein	plant morphology trait	plant structure morphology trait	whole plant morphology trait	whole plant size	plant height	plant height	GO:0016020
1244	6	SYN4496	10	4191766	Plant height	A/G	no	5.75e-08	snp	0.35	AP	284	56110	MLM	V1	V3	10	4669149	2011_plosone	no	Genome-wide association study identifies candidate genes that affect plant height in chinese elite maize (Zea mays L.) inbred lines	10	4669149	GRMZM2G003750	synonymous	CAAX amino terminal protease family protein	plant morphology trait	plant structure morphology trait	whole plant morphology trait	whole plant size	plant height	plant height	GO:0016020
1245	6	PZE-110005408	10	4191947	Plant height	T/C	no	8.71e-08	snp	0.23	AP	284	56110	MLM	V1	V3	10	4669330	2011_plosone	no	Genome-wide association study identifies candidate genes that affect plant height in chinese elite maize (Zea mays L.) inbred lines	10	4669330	GRMZM2G003750	synonymous	CAAX amino terminal protease family protein	plant morphology trait	plant structure morphology trait	whole plant morphology trait	whole plant size	plant height	plant height	GO:0016020
1246	6	PZE-104061623	4	120260939	Plant height	A/G	no	3.8e-06	snp	0.37	AP	284	56110	MLM	V1	V3	4	121470107	2011_plosone	no	Genome-wide association study identifies candidate genes that affect plant height in chinese elite maize (Zea mays L.) inbred lines	4	121470107	GRMZM2G007306	upstream	unknown	plant morphology trait	plant structure morphology trait	whole plant morphology trait	whole plant size	plant height	plant height	no
1247	6	SYN37212	2	229380553	Plant height	C/A	no	1.02e-06	snp	0.45	AP	284	56110	MLM	V1	V3	2	233064128	2011_plosone	no	Genome-wide association study identifies candidate genes that affect plant height in chinese elite maize (Zea mays L.) inbred lines	2	233064128	GRMZM2G008765	UTR3	proline-rich family protein	plant morphology trait	plant structure morphology trait	whole plant morphology trait	whole plant size	plant height	plant height	GO:0048573;GO:0005634;GO:0006396
1248	6	SYN37220	2	229379024	Plant height	G/A	no	7.76e-07	snp	0.45	AP	284	56110	MLM	V1	V3	2	233062599	2011_plosone	no	Genome-wide association study identifies candidate genes that affect plant height in chinese elite maize (Zea mays L.) inbred lines	2	233062599	GRMZM2G008862	UTR3	DDT domain superfamily	plant morphology trait	plant structure morphology trait	whole plant morphology trait	whole plant size	plant height	plant height	no
1249	6	PZE-104060760	4	118281402	Plant height	G/T	no	5.5e-06	snp	0.1	AP	284	56110	MLM	V1	V3	4	119493974	2011_plosone	no	Genome-wide association study identifies candidate genes that affect plant height in chinese elite maize (Zea mays L.) inbred lines	4	119493974	GRMZM2G009019	intronic	unknown	plant morphology trait	plant structure morphology trait	whole plant morphology trait	whole plant size	plant height	plant height	GO:0005634
1250	6	PZE-104060808	4	118489740	Plant height	A/C	no	5.25e-06	snp	0.06	AP	284	56110	MLM	V1	V3	4	119702312	2011_plosone	no	Genome-wide association study identifies candidate genes that affect plant height in chinese elite maize (Zea mays L.) inbred lines	4	119702312	GRMZM2G009019	intergenic	unknown	plant morphology trait	plant structure morphology trait	whole plant morphology trait	whole plant size	plant height	plant height	GO:0005634
1251	6	PZE-110033642	10	63364582	Plant height	C/T	no	5.5e-06	snp	0.29	AP	284	56110	MLM	V1	V3	10	63569569	2011_plosone	no	Genome-wide association study identifies candidate genes that affect plant height in chinese elite maize (Zea mays L.) inbred lines	10	63569569	GRMZM2G009353	synonymous	K+ uptake permease 10	plant morphology trait	plant structure morphology trait	whole plant morphology trait	whole plant size	plant height	plant height	GO:0005886;GO:0015079;GO:0009555;GO:0071805
1252	6	PZE-106063093	6	114591116	Plant height	A/G	no	4.37e-06	snp	0.17	AP	284	56110	MLM	V1	V3	6	114621010	2011_plosone	no	Genome-wide association study identifies candidate genes that affect plant height in chinese elite maize (Zea mays L.) inbred lines	6	114621010	GRMZM2G009683	upstream	ARG1-like 1	plant morphology trait	plant structure morphology trait	whole plant morphology trait	whole plant size	plant height	plant height	GO:0009737
1253	6	PZE-110034316	10	65105941	Plant height	T/C	no	5.25e-06	snp	0.29	AP	284	56110	MLM	V1	V3	10	65358713	2011_plosone	no	Genome-wide association study identifies candidate genes that affect plant height in chinese elite maize (Zea mays L.) inbred lines	10	65358713	GRMZM2G019744	intergenic	Cysteine proteinases superfamily protein	plant morphology trait	plant structure morphology trait	whole plant morphology trait	whole plant size	plant height	plant height	GO:0006508;GO:0019784;GO:0008234
1254	6	PZE-106062506	6	113421632	Plant height	T/C	no	4.17e-06	snp	0.4	AP	284	56110	MLM	V1	V3	6	113454963	2011_plosone	no	Genome-wide association study identifies candidate genes that affect plant height in chinese elite maize (Zea mays L.) inbred lines	6	113454963	GRMZM2G020742	intronic	Nucleotide-diphospho-sugar transferases superfamily protein	plant morphology trait	plant structure morphology trait	whole plant morphology trait	whole plant size	plant height	plant height	no
1255	6	PZE-104059124	4	113488676	Plant height	T/C	no	5.01e-06	snp	0.11	AP	284	56110	MLM	V1	V3	4	114702935	2011_plosone	no	Genome-wide association study identifies candidate genes that affect plant height in chinese elite maize (Zea mays L.) inbred lines	4	114702935	GRMZM2G021225	intergenic	unknown	plant morphology trait	plant structure morphology trait	whole plant morphology trait	whole plant size	plant height	plant height	no
1256	6	SYN6713	6	115231519	Plant height	G/A	no	5.89e-06	snp	0.11	AP	284	56110	MLM	V1	V3	6	115260845	2011_plosone	no	Genome-wide association study identifies candidate genes that affect plant height in chinese elite maize (Zea mays L.) inbred lines	6	115260845	GRMZM2G025322	intronic	methionine sulfoxide reductase B 1	plant morphology trait	plant structure morphology trait	whole plant morphology trait	whole plant size	plant height	plant height	GO:0033743;GO:0009570;GO:0006979;GO:0055114
1257	6	PZE-106055606	6	106080985	Plant height	G/A	no	5.37e-06	snp	0.21	AP	284	56110	MLM	V1	V3	6	106095190	2011_plosone	no	Genome-wide association study identifies candidate genes that affect plant height in chinese elite maize (Zea mays L.) inbred lines	6	106095190	GRMZM2G026562	upstream	RING/U-box superfamily protein	plant morphology trait	plant structure morphology trait	whole plant morphology trait	whole plant size	plant height	plant height	GO:0046872;GO:0008270;GO:0005515
1258	6	PZE-106064672	6	116712176	Plant height	G/C	no	4.37e-06	snp	0.22	AP	284	56110	MLM	V1	V3	6	116761245	2011_plosone	no	Genome-wide association study identifies candidate genes that affect plant height in chinese elite maize (Zea mays L.) inbred lines	6	116761245	GRMZM2G027309	upstream	NAC (No Apical Meristem) domain transcriptional regulator superfamily protein	plant morphology trait	plant structure morphology trait	whole plant morphology trait	whole plant size	plant height	plant height	GO:0006355;GO:0010332;GO:0000077;GO:0040020;GO:0003677
1259	6	PZE-104111953	4	192048048	Plant height	A/G	no	3.63e-06	snp	0.42	AP	284	56110	MLM	V1	V3	4	102593830	2011_plosone	no	Genome-wide association study identifies candidate genes that affect plant height in chinese elite maize (Zea mays L.) inbred lines	4	102593830	GRMZM2G027673	intergenic	Plant stearoyl-acyl-carrier-protein desaturase family protein	plant morphology trait	plant structure morphology trait	whole plant morphology trait	whole plant size	plant height	plant height	GO:0006633;GO:0046914;GO:0016020;GO:0055114;GO:0009507;GO:0045300;GO:0016491
1260	6	SYN21716	5	203231636	Plant height	G/A	no	3.02e-08	snp	0.15	AP	284	56110	MLM	V1	V3	5	204140552	2011_plosone	no	Genome-wide association study identifies candidate genes that affect plant height in chinese elite maize (Zea mays L.) inbred lines	5	204140552	GRMZM2G029029	intronic	RNA-binding KH domain-containing protein	plant morphology trait	plant structure morphology trait	whole plant morphology trait	whole plant size	plant height	plant height	GO:0003723
1261	6	SYN21722	5	203237282	Plant height	G/A	no	8.71e-08	snp	0.08	AP	284	56110	MLM	V1	V3	5	204146198	2011_plosone	no	Genome-wide association study identifies candidate genes that affect plant height in chinese elite maize (Zea mays L.) inbred lines	5	204146198	GRMZM2G029186	nonsynonymous	varicose-related	plant morphology trait	plant structure morphology trait	whole plant morphology trait	whole plant size	plant height	plant height	GO:0010072;GO:0031087;GO:0071365;GO:0010071;GO:0005829;GO:0009965;GO:0009791;GO:0005515;GO:0006402;GO:0005634;GO:0042803
1262	6	PZE-110033900	10	64046250	Plant height	G/T	no	5.5e-06	snp	0.14	AP	284	56110	MLM	V1	V3	10	64274465	2011_plosone	no	Genome-wide association study identifies candidate genes that affect plant height in chinese elite maize (Zea mays L.) inbred lines	10	64274465	GRMZM2G029552	UTR3	GTP-binding family protein	plant morphology trait	plant structure morphology trait	whole plant morphology trait	whole plant size	plant height	plant height	GO:0005829;GO:0005525;GO:0003723;GO:0005622;GO:0000166
1263	6	PZE-102086050	2	77722833	Plant height	G/A	no	2.45e-07	snp	0.44	AP	284	56110	MLM	V1	V3	2	78446281	2011_plosone	no	Genome-wide association study identifies candidate genes that affect plant height in chinese elite maize (Zea mays L.) inbred lines	2	78446281	GRMZM2G037955	intergenic	Plant mitochondrial ATPase, F0 complex, subunit 8 protein	plant morphology trait	plant structure morphology trait	whole plant morphology trait	whole plant size	plant height	plant height	GO:0015986;GO:0015078;GO:0000276
1264	6	SYN22059	5	202348251	Plant height	A/C	no	1.29e-06	snp	0.14	AP	284	56110	MLM	V1	V3	5	203267013	2011_plosone	no	Genome-wide association study identifies candidate genes that affect plant height in chinese elite maize (Zea mays L.) inbred lines	5	203267013	GRMZM2G038279	synonymous	unknown	plant morphology trait	plant structure morphology trait	whole plant morphology trait	whole plant size	plant height	plant height	no
1265	6	PZE-106049264	6	98446275	Plant height	C/T	no	4.27e-06	snp	0.37	AP	284	56110	MLM	V1	V3	6	98418164	2011_plosone	no	Genome-wide association study identifies candidate genes that affect plant height in chinese elite maize (Zea mays L.) inbred lines	6	98418164	GRMZM2G038622	downstream	VQ motif-containing protein	plant morphology trait	plant structure morphology trait	whole plant morphology trait	whole plant size	plant height	plant height	no
1266	6	SYN21153	6	107251764	Plant height	A/C	no	1.2e-05	snp	0.39	AP	284	56110	MLM	V1	V3	6	110459939	2011_plosone	no	Genome-wide association study identifies candidate genes that affect plant height in chinese elite maize (Zea mays L.) inbred lines	6	110459939	GRMZM2G038623	downstream	unknown	plant morphology trait	plant structure morphology trait	whole plant morphology trait	whole plant size	plant height	plant height	no
1267	6	SYN21155	6	107251946	Plant height	A/G	no	4.68e-06	snp	0.25	AP	284	56110	MLM	V1	V3	6	110459757	2011_plosone	no	Genome-wide association study identifies candidate genes that affect plant height in chinese elite maize (Zea mays L.) inbred lines	6	110459757	GRMZM2G038623	downstream	unknown	plant morphology trait	plant structure morphology trait	whole plant morphology trait	whole plant size	plant height	plant height	no
1268	6	PZE-110034501	10	65386635	Plant height	A/C	no	4.9e-06	snp	0.34	AP	284	56110	MLM	V1	V3	10	65629415	2011_plosone	no	Genome-wide association study identifies candidate genes that affect plant height in chinese elite maize (Zea mays L.) inbred lines	10	65629415	GRMZM2G038967	UTR3	RING/FYVE/PHD zinc finger superfamily protein	plant morphology trait	plant structure morphology trait	whole plant morphology trait	whole plant size	plant height	plant height	GO:0006355
1269	6	PZE-106084862	6	142406907	Plant height	T/C	no	9.33e-06	snp	0.26	AP	284	56110	MLM	V1	V3	6	142450445	2011_plosone	no	Genome-wide association study identifies candidate genes that affect plant height in chinese elite maize (Zea mays L.) inbred lines	6	142450445	GRMZM2G041463	intergenic	SOS3-interacting protein 1	plant morphology trait	plant structure morphology trait	whole plant morphology trait	whole plant size	plant height	plant height	GO:0006468;GO:0000166;GO:0004674;GO:0007165;GO:0005524
1270	6	SYN29719	6	105772731	Plant height	G/A	no	5.37e-06	snp	0.36	AP	284	56110	MLM	V1	V3	6	105766528	2011_plosone	no	Genome-wide association study identifies candidate genes that affect plant height in chinese elite maize (Zea mays L.) inbred lines	6	105766528	GRMZM2G043350	intronic	SHAGGY-related protein kinase dZeta	plant morphology trait	plant structure morphology trait	whole plant morphology trait	whole plant size	plant height	plant height	GO:0009733;GO:0006468;GO:0009965;GO:0009742;GO:0009729;GO:0046827;GO:0005829;GO:0005886;GO:0009825;GO:0000166;GO:0004674;GO:0042538;GO:0005524;GO:0032880
1271	6	SYNGENTA14279	3	4327117	Plant height	C/G	no	4.9e-06	snp	0.14	AP	284	56110	MLM	V1	V3	3	4346314	2011_plosone	no	Genome-wide association study identifies candidate genes that affect plant height in chinese elite maize (Zea mays L.) inbred lines	3	4346314	GRMZM2G045259	UTR3	Protein kinase family protein	plant morphology trait	plant structure morphology trait	whole plant morphology trait	whole plant size	plant height	plant height	GO:0004674;GO:0006468;GO:0016772;GO:0005524
1272	6	PUT-163a-71423695-3220	3	4391526	Plant height	A/T	no	4.9e-06	snp	0.3	AP	284	56110	MLM	V1	V3	3	4441893	2011_plosone	no	Genome-wide association study identifies candidate genes that affect plant height in chinese elite maize (Zea mays L.) inbred lines	3	4441893	GRMZM2G045259	intergenic	Protein kinase family protein	plant morphology trait	plant structure morphology trait	whole plant morphology trait	whole plant size	plant height	plant height	GO:0004674;GO:0006468;GO:0016772;GO:0005524
1273	6	PUT-163a-71423695-3217	3	4391624	Plant height	A/C	no	4.9e-06	snp	0.3	AP	284	56110	MLM	V1	V3	3	4441991	2011_plosone	no	Genome-wide association study identifies candidate genes that affect plant height in chinese elite maize (Zea mays L.) inbred lines	3	4441991	GRMZM2G045259	intergenic	Protein kinase family protein	plant morphology trait	plant structure morphology trait	whole plant morphology trait	whole plant size	plant height	plant height	GO:0004674;GO:0006468;GO:0016772;GO:0005524
1274	6	PUT-163a-71423695-3221	3	4391692	Plant height	G/A	no	4.9e-06	snp	0.3	AP	284	56110	MLM	V1	V3	3	4442059	2011_plosone	no	Genome-wide association study identifies candidate genes that affect plant height in chinese elite maize (Zea mays L.) inbred lines	3	4442059	GRMZM2G045259	intergenic	Protein kinase family protein	plant morphology trait	plant structure morphology trait	whole plant morphology trait	whole plant size	plant height	plant height	GO:0004674;GO:0006468;GO:0016772;GO:0005524
1275	6	SYN21645	1	293149275	Plant height	C/T	no	5.5e-06	snp	0.23	AP	284	56110	MLM	V1	V3	1	294213397	2011_plosone	no	Genome-wide association study identifies candidate genes that affect plant height in chinese elite maize (Zea mays L.) inbred lines	1	294213397	GRMZM2G045781	synonymous	nucleobase-ascorbate transporter 7	plant morphology trait	plant structure morphology trait	whole plant morphology trait	whole plant size	plant height	plant height	GO:0005618;GO:0005215;GO:0005773;GO:0005886;GO:0055085
1276	6	SYN21642	1	293148015	Plant height	T/C	no	5.5e-06	snp	0.24	AP	284	56110	MLM	V1	V3	1	294212137	2011_plosone	no	Genome-wide association study identifies candidate genes that affect plant height in chinese elite maize (Zea mays L.) inbred lines	1	294212137	GRMZM2G045781	synonymous	nucleobase-ascorbate transporter 7	plant morphology trait	plant structure morphology trait	whole plant morphology trait	whole plant size	plant height	plant height	GO:0005618;GO:0005215;GO:0005773;GO:0005886;GO:0055085
1277	6	SYN19511	10	64774695	Plant height	G/A	no	5.5e-06	snp	0.47	AP	284	56110	MLM	V1	V3	10	65013514	2011_plosone	no	Genome-wide association study identifies candidate genes that affect plant height in chinese elite maize (Zea mays L.) inbred lines	10	65013514	GRMZM2G046861	UTR3	vernalization5/VIN3-like	plant morphology trait	plant structure morphology trait	whole plant morphology trait	whole plant size	plant height	plant height	GO:0005515
1278	6	PZE-110034247	10	64863008	Plant height	C/T	no	5.37e-06	snp	0.44	AP	284	56110	MLM	V1	V3	10	65101827	2011_plosone	no	Genome-wide association study identifies candidate genes that affect plant height in chinese elite maize (Zea mays L.) inbred lines	10	65101827	GRMZM2G046861	intergenic	vernalization5/VIN3-like	plant morphology trait	plant structure morphology trait	whole plant morphology trait	whole plant size	plant height	plant height	GO:0005515
1279	6	PZE-110033590	10	63196862	Plant height	G/A	no	6.03e-06	snp	0.5	AP	284	56110	MLM	V1	V3	10	63412293	2011_plosone	no	Genome-wide association study identifies candidate genes that affect plant height in chinese elite maize (Zea mays L.) inbred lines	10	63412293	GRMZM2G052328	synonymous	ASH1-related protein 2	plant morphology trait	plant structure morphology trait	whole plant morphology trait	whole plant size	plant height	plant height	GO:0005515
1280	6	PZE-110078281	10	132947179	Plant height	G/A	no	5.5e-06	snp	0.21	AP	284	56110	MLM	V1	V3	10	133349979	2011_plosone	no	Genome-wide association study identifies candidate genes that affect plant height in chinese elite maize (Zea mays L.) inbred lines	10	133349979	GRMZM2G054418	intronic	ATP binding microtubule motor family protein	plant morphology trait	plant structure morphology trait	whole plant morphology trait	whole plant size	plant height	plant height	GO:0007018;GO:0000166;GO:0003777;GO:0005874;GO:0005875;GO:0005524
1281	6	PZE-109085277	9	129574572	Plant height	G/A	no	1.51e-05	snp	0.19	AP	284	56110	MLM	V1	V3	9	134191522	2011_plosone	no	Genome-wide association study identifies candidate genes that affect plant height in chinese elite maize (Zea mays L.) inbred lines	9	134191522	GRMZM2G056099	synonymous	bZIP transcription factor family protein	plant morphology trait	plant structure morphology trait	whole plant morphology trait	whole plant size	plant height	plant height	GO:0005737;GO:0043565;GO:0003700;GO:0005634;GO:0009627;GO:0006355;GO:0009410;GO:0009863
1282	6	SYN14918	5	202177642	Plant height	A/G	no	1.29e-05	snp	0.17	AP	284	56110	MLM	V1	V3	5	203096404	2011_plosone	no	Genome-wide association study identifies candidate genes that affect plant height in chinese elite maize (Zea mays L.) inbred lines	5	203096404	GRMZM2G056252	intronic	fatty acid desaturase 2	plant morphology trait	plant structure morphology trait	whole plant morphology trait	whole plant size	plant height	plant height	GO:0016717;GO:0006629;GO:0055114
1283	6	PZE-102064901	2	43387545	Plant height	T/C	no	1.2e-07	snp	0.25	AP	284	56110	MLM	V1	V3	2	43434936	2011_plosone	no	Genome-wide association study identifies candidate genes that affect plant height in chinese elite maize (Zea mays L.) inbred lines	2	43434936	GRMZM2G065171	downstream	NAD(P)-binding Rossmann-fold superfamily protein	plant morphology trait	plant structure morphology trait	whole plant morphology trait	whole plant size	plant height	plant height	GO:0016491;GO:0055114;GO:0000166
1284	6	PZE-102186718	2	227861563	Plant height	C/T	no	5.62e-06	snp	0.36	AP	284	56110	MLM	V1	V3	2	231545076	2011_plosone	no	Genome-wide association study identifies candidate genes that affect plant height in chinese elite maize (Zea mays L.) inbred lines	2	231545076	GRMZM2G066950	nonsynonymous	Plant invertase/pectin methylesterase inhibitor superfamily protein	plant morphology trait	plant structure morphology trait	whole plant morphology trait	whole plant size	plant height	plant height	GO:0004857;GO:0043086;GO:0030599
1285	6	PZE-110034862	10	66073706	Plant height	A/G	no	5.37e-06	snp	0.23	AP	284	56110	MLM	V1	V3	10	66316486	2011_plosone	no	Genome-wide association study identifies candidate genes that affect plant height in chinese elite maize (Zea mays L.) inbred lines	10	66316486	GRMZM2G070575	intergenic	cycloartenol synthase 1	plant morphology trait	plant structure morphology trait	whole plant morphology trait	whole plant size	plant height	plant height	GO:0080011;GO:0003824;GO:0008152;GO:0016866;GO:0010686;GO:0042300
1286	6	PZE-110036001	10	68419825	Plant height	NA	no	9.33e-06	snp	0.25	AP	284	56110	MLM	V1	V3	10	68660025	2011_plosone	no	Genome-wide association study identifies candidate genes that affect plant height in chinese elite maize (Zea mays L.) inbred lines	10	68660025	GRMZM2G071475	no	unknown	plant morphology trait	plant structure morphology trait	whole plant morphology trait	whole plant size	plant height	plant height	no
1287	6	PZE-106050102	6	100145296	Plant height	G/A	no	3.02e-06	snp	0.3	AP	284	56110	MLM	V1	V3	6	100114699	2011_plosone	no	Genome-wide association study identifies candidate genes that affect plant height in chinese elite maize (Zea mays L.) inbred lines	6	100114699	GRMZM2G071659	UTR5	RING domain ligase2	plant morphology trait	plant structure morphology trait	whole plant morphology trait	whole plant size	plant height	plant height	GO:0005515
1288	6	PZE-106050109	6	100145644	Plant height	T/C	no	5.5e-06	snp	0.46	AP	284	56110	MLM	V1	V3	6	100115047	2011_plosone	no	Genome-wide association study identifies candidate genes that affect plant height in chinese elite maize (Zea mays L.) inbred lines	6	100115047	GRMZM2G071659	UTR5	RING domain ligase2	plant morphology trait	plant structure morphology trait	whole plant morphology trait	whole plant size	plant height	plant height	GO:0005515
1289	6	PZE-106049605	6	98818869	Plant height	G/T	no	5.37e-06	snp	0.16	AP	284	56110	MLM	V1	V3	6	98788272	2011_plosone	no	Genome-wide association study identifies candidate genes that affect plant height in chinese elite maize (Zea mays L.) inbred lines	6	98788272	GRMZM2G074438	intronic	basic helix-loop-helix (bHLH) DNA-binding superfamily protein	plant morphology trait	plant structure morphology trait	whole plant morphology trait	whole plant size	plant height	plant height	GO:0046983;GO:0003677
1290	6	PZE-106049631	6	98922186	Plant height	T/C	no	5.13e-06	snp	0.22	AP	284	56110	MLM	V1	V3	6	98891589	2011_plosone	no	Genome-wide association study identifies candidate genes that affect plant height in chinese elite maize (Zea mays L.) inbred lines	6	98891589	GRMZM2G074438	intergenic	basic helix-loop-helix (bHLH) DNA-binding superfamily protein	plant morphology trait	plant structure morphology trait	whole plant morphology trait	whole plant size	plant height	plant height	GO:0046983;GO:0003677
1291	6	PZE-106049634	6	98922260	Plant height	T/C	no	5.13e-06	snp	0.22	AP	284	56110	MLM	V1	V3	6	98891663	2011_plosone	no	Genome-wide association study identifies candidate genes that affect plant height in chinese elite maize (Zea mays L.) inbred lines	6	98891663	GRMZM2G074438	intergenic	basic helix-loop-helix (bHLH) DNA-binding superfamily protein	plant morphology trait	plant structure morphology trait	whole plant morphology trait	whole plant size	plant height	plant height	GO:0046983;GO:0003677
1292	6	PZE-105119892	5	175753812	Plant height	G/A	no	2.19e-05	snp	0.08	AP	284	56110	MLM	V1	V3	5	176532022	2011_plosone	no	Genome-wide association study identifies candidate genes that affect plant height in chinese elite maize (Zea mays L.) inbred lines	5	176532022	GRMZM2G075637	intergenic	NAP1-related protein 2	plant morphology trait	plant structure morphology trait	whole plant morphology trait	whole plant size	plant height	plant height	GO:0005737;GO:0010311;GO:0042393;GO:0008283;GO:0005634;GO:0030154;GO:0046686;GO:0003682;GO:0006334
1293	6	PZE-109106589	9	143941650	Plant height	C/T	no	5.5e-06	snp	0.46	AP	284	56110	MLM	V1	V3	9	148628046	2011_plosone	no	Genome-wide association study identifies candidate genes that affect plant height in chinese elite maize (Zea mays L.) inbred lines	9	148628046	GRMZM2G077711	intronic	J-domain protein required for chloroplast accumulation response 1	plant morphology trait	plant structure morphology trait	whole plant morphology trait	whole plant size	plant height	plant height	GO:0009904;GO:0007015;GO:0071483;GO:0009903
1294	6	PZE-106052709	6	103376075	Plant height	A/G	no	4.27e-06	snp	0.32	AP	284	56110	MLM	V1	V3	6	103385845	2011_plosone	no	Genome-wide association study identifies candidate genes that affect plant height in chinese elite maize (Zea mays L.) inbred lines	6	103385845	GRMZM2G079308	intergenic	fatty acyl-ACP thioesterases B	plant morphology trait	plant structure morphology trait	whole plant morphology trait	whole plant size	plant height	plant height	GO:0006633;GO:0016297
1295	6	PZE-106052721	6	103379706	Plant height	T/C	no	4.27e-06	snp	0.18	AP	284	56110	MLM	V1	V3	6	103389476	2011_plosone	no	Genome-wide association study identifies candidate genes that affect plant height in chinese elite maize (Zea mays L.) inbred lines	6	103389476	GRMZM2G079308	intergenic	fatty acyl-ACP thioesterases B	plant morphology trait	plant structure morphology trait	whole plant morphology trait	whole plant size	plant height	plant height	GO:0006633;GO:0016297
1296	6	PZE-109106215	9	143627910	Plant height	C/A	no	4.68e-06	snp	0.26	AP	284	56110	MLM	V1	V3	9	148318542	2011_plosone	no	Genome-wide association study identifies candidate genes that affect plant height in chinese elite maize (Zea mays L.) inbred lines	9	148318542	GRMZM2G081622	synonymous	ADP-ribosylation factor-like A1C	plant morphology trait	plant structure morphology trait	whole plant morphology trait	whole plant size	plant height	plant height	GO:0005737;GO:0005794;GO:0005829;GO:0007264;GO:0051607;GO:0005773;GO:0005774;GO:0005634;GO:0003924;GO:0005622;GO:0007165;GO:0005886;GO:0006184;GO:0000166;GO:0006886;GO:0009506;GO:0005525
1297	6	PZE-109106186	9	143618488	Plant height	A/G	no	1.48e-05	snp	0.36	AP	284	56110	MLM	V1	V3	9	148309120	2011_plosone	no	Genome-wide association study identifies candidate genes that affect plant height in chinese elite maize (Zea mays L.) inbred lines	9	148309120	GRMZM2G081729	intronic	Arabinanase/levansucrase/invertase	plant morphology trait	plant structure morphology trait	whole plant morphology trait	whole plant size	plant height	plant height	GO:0005975;GO:0004553
1298	6	PZE-102186765	2	227871357	Plant height	A/C	no	5.01e-06	snp	0.46	AP	284	56110	MLM	V1	V3	2	231554870	2011_plosone	no	Genome-wide association study identifies candidate genes that affect plant height in chinese elite maize (Zea mays L.) inbred lines	2	231554870	GRMZM2G082302	nonsynonymous	IBR domain-containing protein	plant morphology trait	plant structure morphology trait	whole plant morphology trait	whole plant size	plant height	plant height	GO:0003676;GO:0008270;GO:0005515
1299	6	SYN24786	6	141464662	Plant height	G/T	no	3.8e-05	snp	0.1	AP	284	56110	MLM	V1	V3	6	141466556	2011_plosone	no	Genome-wide association study identifies candidate genes that affect plant height in chinese elite maize (Zea mays L.) inbred lines	6	141466556	GRMZM2G084806	UTR5	Leucine-rich repeat protein kinase family protein	plant morphology trait	plant structure morphology trait	whole plant morphology trait	whole plant size	plant height	plant height	GO:0006468;GO:0016021;GO:0004672;GO:0005524
1300	6	PZE-103006490	3	3646499	Plant height	G/A	no	4.79e-06	snp	0.13	AP	284	56110	MLM	V1	V3	3	3694239	2011_plosone	no	Genome-wide association study identifies candidate genes that affect plant height in chinese elite maize (Zea mays L.) inbred lines	3	3694239	GRMZM2G085550	intergenic	unknown	plant morphology trait	plant structure morphology trait	whole plant morphology trait	whole plant size	plant height	plant height	no
1301	6	SYN23751	1	45667205	Plant height	G/A	no	1.7e-05	snp	0.07	AP	284	56110	MLM	V1	V3	1	45509960	2011_plosone	no	Genome-wide association study identifies candidate genes that affect plant height in chinese elite maize (Zea mays L.) inbred lines	1	45509960	GRMZM2G087079	synonymous	unknown	plant morphology trait	plant structure morphology trait	whole plant morphology trait	whole plant size	plant height	plant height	GO:0009535
1302	6	PZE-107085734	7	135955126	Plant height	A/T	no	6.46e-06	snp	0.1	AP	284	56110	MLM	V1	V3	7	141585090	2011_plosone	no	Genome-wide association study identifies candidate genes that affect plant height in chinese elite maize (Zea mays L.) inbred lines	7	141585090	GRMZM2G089241	intergenic	UDP-glucosyl transferase 85A2	plant morphology trait	plant structure morphology trait	whole plant morphology trait	whole plant size	plant height	plant height	GO:0008152;GO:0050403;GO:0016758;GO:0050502
1303	6	PZE-110036027	10	68497670	Plant height	A/C	no	4.37e-06	snp	0.14	AP	284	56110	MLM	V1	V3	10	68737870	2011_plosone	no	Genome-wide association study identifies candidate genes that affect plant height in chinese elite maize (Zea mays L.) inbred lines	10	68737870	GRMZM2G090594	upstream	WRKY DNA-binding protein 11	plant morphology trait	plant structure morphology trait	whole plant morphology trait	whole plant size	plant height	plant height	GO:0003700;GO:0006355;GO:0043565
1304	6	PZE-104060254	4	116878111	Plant height	G/A	no	2.63e-06	snp	0.14	AP	284	56110	MLM	V1	V3	4	118091183	2011_plosone	no	Genome-wide association study identifies candidate genes that affect plant height in chinese elite maize (Zea mays L.) inbred lines	4	118091183	GRMZM2G096171	downstream	response regulator 3	plant morphology trait	plant structure morphology trait	whole plant morphology trait	whole plant size	plant height	plant height	GO:0000160;GO:0000156;GO:0035556;GO:0006355
1305	6	SYNGENTA12137	6	104913649	Plant height	A/T	no	5.5e-06	snp	0.28	AP	284	56110	MLM	V1	V3	6	104927854	2011_plosone	no	Genome-wide association study identifies candidate genes that affect plant height in chinese elite maize (Zea mays L.) inbred lines	6	104927854	GRMZM2G103526	intronic	HAD superfamily, subfamily IIIB acid phosphatase	plant morphology trait	plant structure morphology trait	whole plant morphology trait	whole plant size	plant height	plant height	GO:0005773;GO:0005829;GO:0005774;GO:0003993;GO:0005886
1306	6	SYN22604	6	102553600	Plant height	G/A	no	5.01e-06	snp	0.46	AP	284	56110	MLM	V1	V3	6	102563370	2011_plosone	no	Genome-wide association study identifies candidate genes that affect plant height in chinese elite maize (Zea mays L.) inbred lines	6	102563370	GRMZM2G106427	UTR5	D-aminoacyl-tRNA deacylases	plant morphology trait	plant structure morphology trait	whole plant morphology trait	whole plant size	plant height	plant height	GO:0005829;GO:0009636;GO:0016788
1307	6	PZE-102106143	2	131091915	Plant height	C/T	no	3.09e-07	snp	0.08	AP	284	56110	MLM	V1	V3	2	134472048	2011_plosone	no	Genome-wide association study identifies candidate genes that affect plant height in chinese elite maize (Zea mays L.) inbred lines	2	134472048	GRMZM2G111143	exonic	O-Glycosyl hydrolases family 17 protein	plant morphology trait	plant structure morphology trait	whole plant morphology trait	whole plant size	plant height	plant height	GO:0005975;GO:0005618;GO:0008152;GO:0004553;GO:0009506
1308	6	PZE-104011070	4	9655739	Plant height	C/T	no	1.02e-05	snp	0.45	AP	284	56110	MLM	V1	V3	4	9686785	2011_plosone	no	Genome-wide association study identifies candidate genes that affect plant height in chinese elite maize (Zea mays L.) inbred lines	4	9686785	GRMZM2G117971	upstream	pathogenesis-related 4	plant morphology trait	plant structure morphology trait	whole plant morphology trait	whole plant size	plant height	plant height	GO:0080027;GO:0009817;GO:0009627;GO:0009723;GO:0042742;GO:0009615;GO:0009651
1309	6	SYN29451	10	64294620	Plant height	G/T	no	5.37e-06	snp	0.26	AP	284	56110	MLM	V1	V3	10	64495302	2011_plosone	no	Genome-wide association study identifies candidate genes that affect plant height in chinese elite maize (Zea mays L.) inbred lines	10	64495302	GRMZM2G118610	synonymous	cinnamyl alcohol dehydrogenase 6	plant morphology trait	plant structure morphology trait	whole plant morphology trait	whole plant size	plant height	plant height	GO:0046872;GO:0009617;GO:0009626;GO:0048046;GO:0008270;GO:0018456;GO:0000166;GO:0055114;GO:0016491
1310	6	PZE-110034047	10	64297112	Plant height	G/A	no	7.08e-06	snp	0.42	AP	284	56110	MLM	V1	V3	10	64497794	2011_plosone	no	Genome-wide association study identifies candidate genes that affect plant height in chinese elite maize (Zea mays L.) inbred lines	10	64497794	GRMZM2G118610	upstream	cinnamyl alcohol dehydrogenase 6	plant morphology trait	plant structure morphology trait	whole plant morphology trait	whole plant size	plant height	plant height	GO:0046872;GO:0009617;GO:0009626;GO:0048046;GO:0008270;GO:0018456;GO:0000166;GO:0055114;GO:0016491
1311	6	PZE-110034086	10	64407238	Plant height	G/T	no	5.37e-06	snp	0.2	AP	284	56110	MLM	V1	V3	10	64656885	2011_plosone	no	Genome-wide association study identifies candidate genes that affect plant height in chinese elite maize (Zea mays L.) inbred lines	10	64656885	GRMZM2G118610	intergenic	cinnamyl alcohol dehydrogenase 6	plant morphology trait	plant structure morphology trait	whole plant morphology trait	whole plant size	plant height	plant height	GO:0046872;GO:0009617;GO:0009626;GO:0048046;GO:0008270;GO:0018456;GO:0000166;GO:0055114;GO:0016491
1312	6	SYN15914	10	68852773	Plant height	NA	no	5.5e-06	snp	0.2	AP	284	56110	MLM	V1	V3	10	69101300	2011_plosone	no	Genome-wide association study identifies candidate genes that affect plant height in chinese elite maize (Zea mays L.) inbred lines	10	69101300	GRMZM2G119783	no	Xyloglucan endotransglucosylase/hydrolase family protein	plant morphology trait	plant structure morphology trait	whole plant morphology trait	whole plant size	plant height	plant height	GO:0016787;GO:0005975;GO:0006073;GO:0005618;GO:0048046;GO:0016762;GO:0004553;GO:0016757
1313	6	SYN13667	6	142397587	Plant height	A/G	no	6.92e-05	snp	0.25	AP	284	56110	MLM	V1	V3	6	142396160	2011_plosone	no	Genome-wide association study identifies candidate genes that affect plant height in chinese elite maize (Zea mays L.) inbred lines	6	142396160	GRMZM2G119970	downstream	AZA-guanine resistant1	plant morphology trait	plant structure morphology trait	whole plant morphology trait	whole plant size	plant height	plant height	GO:0005345;GO:0015853;GO:0005215;GO:0016020;GO:0015854;GO:0055085
1314	6	PZE-101249607	1	293643189	Plant height	T/C	no	5.5e-06	snp	0.07	AP	284	56110	MLM	V1	V3	1	294819740	2011_plosone	no	Genome-wide association study identifies candidate genes that affect plant height in chinese elite maize (Zea mays L.) inbred lines	1	294819740	GRMZM2G120421	UTR3	DNA GYRASE B3	plant morphology trait	plant structure morphology trait	whole plant morphology trait	whole plant size	plant height	plant height	no
1315	6	SYN31870	1	293631724	Plant height	C/A	no	4.57e-06	snp	0.16	AP	284	56110	MLM	V1	V3	1	294808275	2011_plosone	no	Genome-wide association study identifies candidate genes that affect plant height in chinese elite maize (Zea mays L.) inbred lines	1	294808275	GRMZM2G120440	nonsynonymous	unknown	plant morphology trait	plant structure morphology trait	whole plant morphology trait	whole plant size	plant height	plant height	no
1316	6	PUT-163a-60343270-2487	1	293632378	Plant height	T/C	no	5.5e-06	snp	0.07	AP	284	56110	MLM	V1	V3	1	294808929	2011_plosone	no	Genome-wide association study identifies candidate genes that affect plant height in chinese elite maize (Zea mays L.) inbred lines	1	294808929	GRMZM2G120440	nonsynonymous	unknown	plant morphology trait	plant structure morphology trait	whole plant morphology trait	whole plant size	plant height	plant height	no
1317	6	PUT-163a-60343270-2483	1	293632416	Plant height	T/G	no	5.01e-06	snp	0.43	AP	284	56110	MLM	V1	V3	1	294808967	2011_plosone	no	Genome-wide association study identifies candidate genes that affect plant height in chinese elite maize (Zea mays L.) inbred lines	1	294808967	GRMZM2G120440	synonymous	unknown	plant morphology trait	plant structure morphology trait	whole plant morphology trait	whole plant size	plant height	plant height	no
1318	6	PZA00623.3	1	293632633	Plant height	T/C	no	5.5e-06	snp	0.07	AP	284	56110	MLM	V1	V3	1	294809184	2011_plosone	no	Genome-wide association study identifies candidate genes that affect plant height in chinese elite maize (Zea mays L.) inbred lines	1	294809184	GRMZM2G120440	synonymous	unknown	plant morphology trait	plant structure morphology trait	whole plant morphology trait	whole plant size	plant height	plant height	no
1319	6	SYN16857	1	293975444	Plant height	A/G	no	5.5e-06	snp	0.32	AP	284	56110	MLM	V1	V3	1	295152571	2011_plosone	no	Genome-wide association study identifies candidate genes that affect plant height in chinese elite maize (Zea mays L.) inbred lines	1	295152571	GRMZM2G122045	UTR5	Protein of unknown function (DUF300)	plant morphology trait	plant structure morphology trait	whole plant morphology trait	whole plant size	plant height	plant height	no
1320	6	SYN16858	1	293972310	Plant height	T/G	no	6.31e-06	snp	0.31	AP	284	56110	MLM	V1	V3	1	295149437	2011_plosone	no	Genome-wide association study identifies candidate genes that affect plant height in chinese elite maize (Zea mays L.) inbred lines	1	295149437	GRMZM2G122045	nonsynonymous	Protein of unknown function (DUF300)	plant morphology trait	plant structure morphology trait	whole plant morphology trait	whole plant size	plant height	plant height	no
1321	6	SYN16859	1	293972376	Plant height	T/C	no	5.5e-06	snp	0.3	AP	284	56110	MLM	V1	V3	1	295149503	2011_plosone	no	Genome-wide association study identifies candidate genes that affect plant height in chinese elite maize (Zea mays L.) inbred lines	1	295149503	GRMZM2G122045	nonsynonymous	Protein of unknown function (DUF300)	plant morphology trait	plant structure morphology trait	whole plant morphology trait	whole plant size	plant height	plant height	no
1322	6	SYN16865	1	293970712	Plant height	A/G	no	4.9e-06	snp	0.47	AP	284	56110	MLM	V1	V3	1	295147839	2011_plosone	no	Genome-wide association study identifies candidate genes that affect plant height in chinese elite maize (Zea mays L.) inbred lines	1	295147839	GRMZM2G122108	intronic	SPX domain gene 4	plant morphology trait	plant structure morphology trait	whole plant morphology trait	whole plant size	plant height	plant height	GO:0016036
1323	6	SYN16864	1	293971360	Plant height	A/G	no	5.5e-06	snp	0.26	AP	284	56110	MLM	V1	V3	1	295148487	2011_plosone	no	Genome-wide association study identifies candidate genes that affect plant height in chinese elite maize (Zea mays L.) inbred lines	1	295148487	GRMZM2G122108	UTR3	SPX domain gene 4	plant morphology trait	plant structure morphology trait	whole plant morphology trait	whole plant size	plant height	plant height	GO:0016036
1324	6	SYN16870	1	293970884	Plant height	G/A	no	5.37e-06	snp	0.41	AP	284	56110	MLM	V1	V3	1	295148011	2011_plosone	no	Genome-wide association study identifies candidate genes that affect plant height in chinese elite maize (Zea mays L.) inbred lines	1	295148011	GRMZM2G122108	nonsynonymous	SPX domain gene 4	plant morphology trait	plant structure morphology trait	whole plant morphology trait	whole plant size	plant height	plant height	GO:0016036
1325	6	SYN16866	1	293970802	Plant height	T/C	no	5.01e-06	snp	0.21	AP	284	56110	MLM	V1	V3	1	295147929	2011_plosone	no	Genome-wide association study identifies candidate genes that affect plant height in chinese elite maize (Zea mays L.) inbred lines	1	295147929	GRMZM2G122108	synonymous	SPX domain gene 4	plant morphology trait	plant structure morphology trait	whole plant morphology trait	whole plant size	plant height	plant height	GO:0016036
1326	6	SYN16869	1	293965881	Plant height	A/G	no	5.01e-06	snp	0.36	AP	284	56110	MLM	V1	V3	1	295143008	2011_plosone	no	Genome-wide association study identifies candidate genes that affect plant height in chinese elite maize (Zea mays L.) inbred lines	1	295143008	GRMZM2G122148	nonsynonymous	S-adenosyl-L-methionine-dependent methyltransferases superfamily protein	plant morphology trait	plant structure morphology trait	whole plant morphology trait	whole plant size	plant height	plant height	no
1327	6	SYN16863	1	293966055	Plant height	G/A	no	5.13e-06	snp	0.35	AP	284	56110	MLM	V1	V3	1	295143182	2011_plosone	no	Genome-wide association study identifies candidate genes that affect plant height in chinese elite maize (Zea mays L.) inbred lines	1	295143182	GRMZM2G122148	nonsynonymous	S-adenosyl-L-methionine-dependent methyltransferases superfamily protein	plant morphology trait	plant structure morphology trait	whole plant morphology trait	whole plant size	plant height	plant height	no
1328	6	PZE-101249681	1	293789298	Plant height	G/T	no	5.75e-06	snp	0.47	AP	284	56110	MLM	V1	V3	1	294965849	2011_plosone	no	Genome-wide association study identifies candidate genes that affect plant height in chinese elite maize (Zea mays L.) inbred lines	1	294965849	GRMZM2G123876	UTR5	RNA recognition motif (RRM)-containing protein	plant morphology trait	plant structure morphology trait	whole plant morphology trait	whole plant size	plant height	plant height	GO:0046872;GO:0008270;GO:0003723;GO:0000166
1329	6	PZE-104112105	4	192625346	Plant height	C/T	no	5.5e-06	snp	0.39	AP	284	56110	MLM	V1	V3	4	103171128	2011_plosone	no	Genome-wide association study identifies candidate genes that affect plant height in chinese elite maize (Zea mays L.) inbred lines	4	103171128	GRMZM2G125668	intergenic	gamma carbonic anhydrase-like 2	plant morphology trait	plant structure morphology trait	whole plant morphology trait	whole plant size	plant height	plant height	GO:0005739;GO:0031966;GO:0016740;GO:0005747;GO:0005886;GO:0009651;GO:0009507
1330	6	ZM012949-0478	6	98110091	Plant height	G/A	no	4.47e-06	snp	0.37	AP	284	56110	MLM	V1	V3	6	98079143	2011_plosone	no	Genome-wide association study identifies candidate genes that affect plant height in chinese elite maize (Zea mays L.) inbred lines	6	98079143	GRMZM2G127154	UTR3	unknown	plant morphology trait	plant structure morphology trait	whole plant morphology trait	whole plant size	plant height	plant height	no
1331	6	PZE-101250478	1	294284308	Plant height	NA	no	4.57e-05	snp	0.35	AP	284	56110	MLM	V1	V3	1	295428490	2011_plosone	no	Genome-wide association study identifies candidate genes that affect plant height in chinese elite maize (Zea mays L.) inbred lines	1	295428490	GRMZM2G127309	no	Carbohydrate-binding X8 domain superfamily protein	plant morphology trait	plant structure morphology trait	whole plant morphology trait	whole plant size	plant height	plant height	no
1332	6	SYN28491	6	106549583	Plant height	A/G	no	1.51e-05	snp	0.35	AP	284	56110	MLM	V1	V3	6	106521838	2011_plosone	no	Genome-wide association study identifies candidate genes that affect plant height in chinese elite maize (Zea mays L.) inbred lines	6	106521838	GRMZM2G129375	upstream	cyclic nucleotide gated channel 1	plant morphology trait	plant structure morphology trait	whole plant morphology trait	whole plant size	plant height	plant height	no
1333	6	SYN28493	6	106561457	Plant height	A/G	no	3.24e-06	snp	0.39	AP	284	56110	MLM	V1	V3	6	106509964	2011_plosone	no	Genome-wide association study identifies candidate genes that affect plant height in chinese elite maize (Zea mays L.) inbred lines	6	106509964	GRMZM2G129431	intronic	PHD finger protein-related	plant morphology trait	plant structure morphology trait	whole plant morphology trait	whole plant size	plant height	plant height	GO:0005737;GO:0016567;GO:0008270;GO:0005515;GO:0046872;GO:0004842
1334	6	PUT-163a-71425802-3229	6	106563664	Plant height	A/G	no	4.27e-06	snp	0.49	AP	284	56110	MLM	V1	V3	6	106507757	2011_plosone	no	Genome-wide association study identifies candidate genes that affect plant height in chinese elite maize (Zea mays L.) inbred lines	6	106507757	GRMZM2G129431	intronic	PHD finger protein-related	plant morphology trait	plant structure morphology trait	whole plant morphology trait	whole plant size	plant height	plant height	GO:0005737;GO:0016567;GO:0008270;GO:0005515;GO:0046872;GO:0004842
1335	6	PUT-163a-71425802-3226	6	106563676	Plant height	G/A	no	5.01e-06	snp	0.48	AP	284	56110	MLM	V1	V3	6	106507745	2011_plosone	no	Genome-wide association study identifies candidate genes that affect plant height in chinese elite maize (Zea mays L.) inbred lines	6	106507745	GRMZM2G129431	intronic	PHD finger protein-related	plant morphology trait	plant structure morphology trait	whole plant morphology trait	whole plant size	plant height	plant height	GO:0005737;GO:0016567;GO:0008270;GO:0005515;GO:0046872;GO:0004842
1336	6	PZE-106049550	6	98812016	Plant height	A/C	no	5.13e-06	snp	0.41	AP	284	56110	MLM	V1	V3	6	98781419	2011_plosone	no	Genome-wide association study identifies candidate genes that affect plant height in chinese elite maize (Zea mays L.) inbred lines	6	98781419	GRMZM2G129642	intergenic	C2 calcium/lipid-binding plant phosphoribosyltransferase family protein	plant morphology trait	plant structure morphology trait	whole plant morphology trait	whole plant size	plant height	plant height	GO:0005515
1337	6	PZE-104059275	4	113973538	Plant height	G/T	no	5.5e-06	snp	0.1	AP	284	56110	MLM	V1	V3	4	115187110	2011_plosone	no	Genome-wide association study identifies candidate genes that affect plant height in chinese elite maize (Zea mays L.) inbred lines	4	115187110	GRMZM2G130018	intronic	SNF1-related protein kinase 2.10	plant morphology trait	plant structure morphology trait	whole plant morphology trait	whole plant size	plant height	plant height	GO:0006468;GO:0005634;GO:0000166;GO:0004674;GO:0009651;GO:0005524
1338	6	PUT-163a-37416849-2022	8	170971822	Plant height	C/T	no	3.24e-05	snp	0.08	AP	284	56110	MLM	V1	V3	8	171776335	2011_plosone	no	Genome-wide association study identifies candidate genes that affect plant height in chinese elite maize (Zea mays L.) inbred lines	8	171776335	GRMZM2G133029	UTR3	Eukaryotic aspartyl protease family protein	plant morphology trait	plant structure morphology trait	whole plant morphology trait	whole plant size	plant height	plant height	GO:0006508;GO:0004190;GO:0009505
1339	6	PZE-106060834	6	111815960	Plant height	G/A	no	8.51e-06	snp	0.48	AP	284	56110	MLM	V1	V3	6	110053931	2011_plosone	no	Genome-wide association study identifies candidate genes that affect plant height in chinese elite maize (Zea mays L.) inbred lines	6	110053931	GRMZM2G135970	synonymous	Peptidase M20/M25/M40 family protein	plant morphology trait	plant structure morphology trait	whole plant morphology trait	whole plant size	plant height	plant height	GO:0004046;GO:0005737;GO:0005783;GO:0016787;GO:0006520;GO:0008152;GO:0006508;GO:0008237
1340	6	PZE-106057740	6	108625175	Plant height	A/G	no	5.01e-06	snp	0.47	AP	284	56110	MLM	V1	V3	6	111840603	2011_plosone	no	Genome-wide association study identifies candidate genes that affect plant height in chinese elite maize (Zea mays L.) inbred lines	6	111840603	GRMZM2G137593	intronic	Protein of unknown function DUF829, transmembrane 53	plant morphology trait	plant structure morphology trait	whole plant morphology trait	whole plant size	plant height	plant height	no
1341	6	PZE-109106743	9	144168691	Plant height	C/T	no	1.48e-05	snp	0.42	AP	284	56110	MLM	V1	V3	9	148886045	2011_plosone	no	Genome-wide association study identifies candidate genes that affect plant height in chinese elite maize (Zea mays L.) inbred lines	9	148886045	GRMZM2G138589	upstream	polyol/monosaccharide transporter 5	plant morphology trait	plant structure morphology trait	whole plant morphology trait	whole plant size	plant height	plant height	GO:0022891;GO:0016021;GO:0016020;GO:0055085
1342	6	PZE-106057176	6	107989037	Plant height	NA	no	5.62e-06	snp	0.28	AP	284	56110	MLM	V1	V3	6	111204665	2011_plosone	no	Genome-wide association study identifies candidate genes that affect plant height in chinese elite maize (Zea mays L.) inbred lines	6	111204665	GRMZM2G138842	no	Ribosomal protein L18ae family	plant morphology trait	plant structure morphology trait	whole plant morphology trait	whole plant size	plant height	plant height	GO:0003735;GO:0005840;GO:0006412
1343	6	PUT-163a-18168669-1322	6	107990523	Plant height	G/A	no	5.5e-06	snp	0.13	AP	284	56110	MLM	V1	V3	6	111206151	2011_plosone	no	Genome-wide association study identifies candidate genes that affect plant height in chinese elite maize (Zea mays L.) inbred lines	6	111206151	GRMZM2G138842	nonsynonymous	Ribosomal protein L18ae family	plant morphology trait	plant structure morphology trait	whole plant morphology trait	whole plant size	plant height	plant height	GO:0003735;GO:0005840;GO:0006412
1344	6	PZE-105115518	5	171587653	Plant height	A/G	no	8.91e-10	snp	0.1	AP	284	56110	MLM	V1	V3	5	172336975	2011_plosone	no	Genome-wide association study identifies candidate genes that affect plant height in chinese elite maize (Zea mays L.) inbred lines	5	172336975	GRMZM2G139031	intronic	8-oxoguanine-DNA glycosylase 1	plant morphology trait	plant structure morphology trait	whole plant morphology trait	whole plant size	plant height	plant height	GO:0006284;GO:0008534;GO:0006289;GO:0003824;GO:0003684
1345	6	PZA02359.10	1	293907804	Plant height	A/G	no	5.5e-06	snp	0.36	AP	284	56110	MLM	V1	V3	1	295098628	2011_plosone	no	Genome-wide association study identifies candidate genes that affect plant height in chinese elite maize (Zea mays L.) inbred lines	1	295098628	GRMZM2G139041	synonymous	non-specific phospholipase C1	plant morphology trait	plant structure morphology trait	whole plant morphology trait	whole plant size	plant height	plant height	GO:0008152;GO:0016788
1346	6	SYN26278	1	293907712	Plant height	C/T	no	5.5e-06	snp	0.23	AP	284	56110	MLM	V1	V3	1	295098536	2011_plosone	no	Genome-wide association study identifies candidate genes that affect plant height in chinese elite maize (Zea mays L.) inbred lines	1	295098536	GRMZM2G139041	synonymous	non-specific phospholipase C1	plant morphology trait	plant structure morphology trait	whole plant morphology trait	whole plant size	plant height	plant height	GO:0008152;GO:0016788
1347	6	SYN26276	1	293909016	Plant height	C/T	no	5.37e-06	snp	0.2	AP	284	56110	MLM	V1	V3	1	295099840	2011_plosone	no	Genome-wide association study identifies candidate genes that affect plant height in chinese elite maize (Zea mays L.) inbred lines	1	295099840	GRMZM2G139041	synonymous	non-specific phospholipase C1	plant morphology trait	plant structure morphology trait	whole plant morphology trait	whole plant size	plant height	plant height	GO:0008152;GO:0016788
1348	6	PZE-104059370	4	114242564	Plant height	G/C	no	2.88e-06	snp	0.12	AP	284	56110	MLM	V1	V3	4	115456136	2011_plosone	no	Genome-wide association study identifies candidate genes that affect plant height in chinese elite maize (Zea mays L.) inbred lines	4	115456136	GRMZM2G140016	UTR3	zinc finger (C2H2 type) family protein	plant morphology trait	plant structure morphology trait	whole plant morphology trait	whole plant size	plant height	plant height	GO:0043565;GO:0008270;GO:0003676;GO:0005622
1349	6	PZE-110034877	10	66077163	Plant height	G/A	no	5.37e-06	snp	0.23	AP	284	56110	MLM	V1	V3	10	66319943	2011_plosone	no	Genome-wide association study identifies candidate genes that affect plant height in chinese elite maize (Zea mays L.) inbred lines	10	66319943	GRMZM2G140612	intronic	Protein kinase superfamily protein	plant morphology trait	plant structure morphology trait	whole plant morphology trait	whole plant size	plant height	plant height	GO:0006468;GO:0010053;GO:0004674;GO:0004713;GO:0005886;GO:0005524
1350	6	PZE-106061929	6	112832425	Plant height	C/T	no	8.32e-06	snp	0.13	AP	284	56110	MLM	V1	V3	6	112927058	2011_plosone	no	Genome-wide association study identifies candidate genes that affect plant height in chinese elite maize (Zea mays L.) inbred lines	6	112927058	GRMZM2G142751	intergenic	TEOSINTE BRANCHED, cycloidea and PCF (TCP) 14	plant morphology trait	plant structure morphology trait	whole plant morphology trait	whole plant size	plant height	plant height	no
1351	6	SYN37214	2	229447361	Plant height	T/C	no	5.37e-06	snp	0.13	AP	284	56110	MLM	V1	V3	2	233130936	2011_plosone	no	Genome-wide association study identifies candidate genes that affect plant height in chinese elite maize (Zea mays L.) inbred lines	2	233130936	GRMZM2G144890	synonymous	RNA-binding (RRM/RBD/RNP motifs) family protein	plant morphology trait	plant structure morphology trait	whole plant morphology trait	whole plant size	plant height	plant height	GO:0003676
1352	6	PZE-105154147	5	203552121	Plant height	T/C	no	3.16e-07	snp	0.16	AP	284	56110	MLM	V1	V3	5	204479962	2011_plosone	no	Genome-wide association study identifies candidate genes that affect plant height in chinese elite maize (Zea mays L.) inbred lines	5	204479962	GRMZM2G145594	UTR5	BSD domain-containing protein	plant morphology trait	plant structure morphology trait	whole plant morphology trait	whole plant size	plant height	plant height	no
1353	6	PUT-163a-101393073-23	4	118508702	Plant height	T/C	no	5.5e-06	snp	0.21	AP	284	56110	MLM	V1	V3	4	119724209	2011_plosone	no	Genome-wide association study identifies candidate genes that affect plant height in chinese elite maize (Zea mays L.) inbred lines	4	119724209	GRMZM2G149138	nonsynonymous	Proline-rich spliceosome-associated (PSP) family proteinzinc knuckle (CCHC-type) family protein	plant morphology trait	plant structure morphology trait	whole plant morphology trait	whole plant size	plant height	plant height	GO:0008270;GO:0003676
1354	6	PZE-110035195	10	66503927	Plant height	C/T	no	5.25e-06	snp	0.3	AP	284	56110	MLM	V1	V3	10	66746022	2011_plosone	no	Genome-wide association study identifies candidate genes that affect plant height in chinese elite maize (Zea mays L.) inbred lines	10	66746022	GRMZM2G149969	intronic	Core-2/I-branching beta-1,6-N-acetylglucosaminyltransferase family protein	plant morphology trait	plant structure morphology trait	whole plant morphology trait	whole plant size	plant height	plant height	GO:0008375;GO:0016020
1355	6	PZE-110033464	10	62841879	Plant height	T/G	no	5.5e-06	snp	0.46	AP	284	56110	MLM	V1	V3	10	63046341	2011_plosone	no	Genome-wide association study identifies candidate genes that affect plant height in chinese elite maize (Zea mays L.) inbred lines	10	63046341	GRMZM2G151567	intronic	Leucine-rich repeat transmembrane protein kinase	plant morphology trait	plant structure morphology trait	whole plant morphology trait	whole plant size	plant height	plant height	GO:0006468;GO:0004672;GO:0005524
1356	6	SYN28404	10	62855516	Plant height	C/T	no	5.5e-06	snp	0.46	AP	284	56110	MLM	V1	V3	10	63059978	2011_plosone	no	Genome-wide association study identifies candidate genes that affect plant height in chinese elite maize (Zea mays L.) inbred lines	10	63059978	GRMZM2G151580	UTR3	unknown	plant morphology trait	plant structure morphology trait	whole plant morphology trait	whole plant size	plant height	plant height	GO:0007020;GO:0007067
1357	6	PZE-106057592	6	108425358	Plant height	G/T	no	5.62e-06	snp	0.16	AP	284	56110	MLM	V1	V3	6	111640786	2011_plosone	no	Genome-wide association study identifies candidate genes that affect plant height in chinese elite maize (Zea mays L.) inbred lines	6	111640786	GRMZM2G156712	UTR5	12-oxophytodienoate reductase 1	plant morphology trait	plant structure morphology trait	whole plant morphology trait	whole plant size	plant height	plant height	GO:0016629;GO:0009695;GO:0010181;GO:0055114;GO:0016491
1358	6	PUT-163a-76012177-3730	1	294310784	Plant height	T/C	no	5.13e-06	snp	0.32	AP	284	56110	MLM	V1	V3	1	295507524	2011_plosone	no	Genome-wide association study identifies candidate genes that affect plant height in chinese elite maize (Zea mays L.) inbred lines	1	295507524	GRMZM2G156756	synonymous	squamosa promoter-binding protein-like 12	plant morphology trait	plant structure morphology trait	whole plant morphology trait	whole plant size	plant height	plant height	GO:0005634;GO:0005515;GO:0003677
1359	6	PZE-101249551	1	293572666	Plant height	A/G	no	5.5e-06	snp	0.3	AP	284	56110	MLM	V1	V3	1	294716336	2011_plosone	no	Genome-wide association study identifies candidate genes that affect plant height in chinese elite maize (Zea mays L.) inbred lines	1	294716336	GRMZM2G156937	intronic	plastid transcriptionally active 13	plant morphology trait	plant structure morphology trait	whole plant morphology trait	whole plant size	plant height	plant height	GO:0009508;GO:0032968;GO:0032784;GO:0009295
1360	6	PZE-110035024	10	66366780	Plant height	NA	no	7.24e-06	snp	0.28	AP	284	56110	MLM	V1	V3	10	66608875	2011_plosone	no	Genome-wide association study identifies candidate genes that affect plant height in chinese elite maize (Zea mays L.) inbred lines	10	66608875	GRMZM2G159002	no	26S proteasome regulatory complex, non-ATPase subcomplex, Rpn2/Psmd1 subunit	plant morphology trait	plant structure morphology trait	whole plant morphology trait	whole plant size	plant height	plant height	GO:0005829;GO:0005488
1361	6	SYN12087	6	104662488	Plant height	G/A	no	5.25e-06	snp	0.19	AP	284	56110	MLM	V1	V3	6	104676693	2011_plosone	no	Genome-wide association study identifies candidate genes that affect plant height in chinese elite maize (Zea mays L.) inbred lines	6	104676693	GRMZM2G159744	UTR5	ATP/GTP-binding protein family	plant morphology trait	plant structure morphology trait	whole plant morphology trait	whole plant size	plant height	plant height	GO:0006915;GO:0005509
1362	6	SYN32629	2	143255243	Plant height	A/G	no	5.5e-06	snp	0.37	AP	284	56110	MLM	V1	V3	2	146666610	2011_plosone	no	Genome-wide association study identifies candidate genes that affect plant height in chinese elite maize (Zea mays L.) inbred lines	2	146666610	GRMZM2G162697	UTR5	unknown	plant morphology trait	plant structure morphology trait	whole plant morphology trait	whole plant size	plant height	plant height	GO:0003899;GO:0005634;GO:0006351;GO:0003677
1363	6	PZE-106059969	6	110897582	Plant height	G/A	no	6.61e-06	snp	0.23	AP	284	56110	MLM	V1	V3	6	109139878	2011_plosone	no	Genome-wide association study identifies candidate genes that affect plant height in chinese elite maize (Zea mays L.) inbred lines	6	109139878	GRMZM2G167733	intergenic	Protein of Unknown Function (DUF239)	plant morphology trait	plant structure morphology trait	whole plant morphology trait	whole plant size	plant height	plant height	no
1364	6	PZE-106064587	6	116494814	Plant height	T/G	no	4.17e-06	snp	0.3	AP	284	56110	MLM	V1	V3	6	116524140	2011_plosone	no	Genome-wide association study identifies candidate genes that affect plant height in chinese elite maize (Zea mays L.) inbred lines	6	116524140	GRMZM2G168190	upstream	unknown	plant morphology trait	plant structure morphology trait	whole plant morphology trait	whole plant size	plant height	plant height	GO:0016020
1365	6	PZE-106065285	6	117711437	Plant height	C/A	no	9.77e-06	snp	0.3	AP	284	56110	MLM	V1	V3	6	117760506	2011_plosone	no	Genome-wide association study identifies candidate genes that affect plant height in chinese elite maize (Zea mays L.) inbred lines	6	117760506	GRMZM2G168304	intergenic	3-ketoacyl-CoA synthase 6	plant morphology trait	plant structure morphology trait	whole plant morphology trait	whole plant size	plant height	plant height	GO:0006633;GO:0016020;GO:0016747;GO:0008152
1366	6	PZE-104059215	4	113789485	Plant height	A/G	no	5.01e-06	snp	0.11	AP	284	56110	MLM	V1	V3	4	114987947	2011_plosone	no	Genome-wide association study identifies candidate genes that affect plant height in chinese elite maize (Zea mays L.) inbred lines	4	114987947	GRMZM2G170842	intergenic	cytosolic invertase 2	plant morphology trait	plant structure morphology trait	whole plant morphology trait	whole plant size	plant height	plant height	GO:0006520;GO:0005975;GO:0005634;GO:0004575;GO:0033926;GO:0003824;GO:0048364;GO:0005886;GO:0005829
1367	6	PZE-104059186	4	113679507	Plant height	C/T	no	5.01e-06	snp	0.11	AP	284	56110	MLM	V1	V3	4	114893766	2011_plosone	no	Genome-wide association study identifies candidate genes that affect plant height in chinese elite maize (Zea mays L.) inbred lines	4	114893766	GRMZM2G170842	intergenic	cytosolic invertase 2	plant morphology trait	plant structure morphology trait	whole plant morphology trait	whole plant size	plant height	plant height	GO:0006520;GO:0005975;GO:0005634;GO:0004575;GO:0033926;GO:0003824;GO:0048364;GO:0005886;GO:0005829
1368	6	PZE-104059730	4	115280352	Plant height	C/T	no	2.88e-06	snp	0.12	AP	284	56110	MLM	V1	V3	4	116493724	2011_plosone	no	Genome-wide association study identifies candidate genes that affect plant height in chinese elite maize (Zea mays L.) inbred lines	4	116493724	GRMZM2G171080	intergenic	Phosphoinositide phosphatase family protein	plant morphology trait	plant structure morphology trait	whole plant morphology trait	whole plant size	plant height	plant height	GO:0042578
1369	6	PZE-106027217	6	64071503	Plant height	A/G	no	2e-05	snp	0.21	AP	284	56110	MLM	V1	V3	6	65313185	2011_plosone	no	Genome-wide association study identifies candidate genes that affect plant height in chinese elite maize (Zea mays L.) inbred lines	6	65313185	GRMZM2G171387	intergenic	Histone superfamily protein	plant morphology trait	plant structure morphology trait	whole plant morphology trait	whole plant size	plant height	plant height	GO:0005634;GO:0000786;GO:0003677;GO:0046982;GO:0005694;GO:0006334
1370	6	PUT-163a-14245519-344	2	219833963	Plant height	G/C	no	5.37e-06	snp	0.49	AP	284	56110	MLM	V1	V3	2	223549391	2011_plosone	no	Genome-wide association study identifies candidate genes that affect plant height in chinese elite maize (Zea mays L.) inbred lines	2	223549391	GRMZM2G172101	UTR3	seryl-tRNA synthetaseserine--tRNA ligase	plant morphology trait	plant structure morphology trait	whole plant morphology trait	whole plant size	plant height	plant height	GO:0005737;GO:0006434;GO:0004828;GO:0000166;GO:0046686;GO:0016874;GO:0005524
1371	6	PZE-110034282	10	64999008	Plant height	C/T	no	5.5e-06	snp	0.47	AP	284	56110	MLM	V1	V3	10	65212312	2011_plosone	no	Genome-wide association study identifies candidate genes that affect plant height in chinese elite maize (Zea mays L.) inbred lines	10	65212312	GRMZM2G173321	synonymous	unknown	plant morphology trait	plant structure morphology trait	whole plant morphology trait	whole plant size	plant height	plant height	GO:0006355;GO:0005634;GO:0003677
1372	6	SYN38139	6	112959088	Plant height	T/G	no	5.5e-06	snp	0.32	AP	284	56110	MLM	V1	V3	6	112992419	2011_plosone	no	Genome-wide association study identifies candidate genes that affect plant height in chinese elite maize (Zea mays L.) inbred lines	6	112992419	GRMZM2G174619	intronic	unknown	plant morphology trait	plant structure morphology trait	whole plant morphology trait	whole plant size	plant height	plant height	no
1373	6	SYN16496	5	187813883	Plant height	A/G	no	5.5e-05	snp	0.19	AP	284	56110	MLM	V1	V3	5	188517033	2011_plosone	no	Genome-wide association study identifies candidate genes that affect plant height in chinese elite maize (Zea mays L.) inbred lines	5	188517033	GRMZM2G178517	stoploss	nitrilase 4	plant morphology trait	plant structure morphology trait	whole plant morphology trait	whole plant size	plant height	plant height	GO:0047558;GO:0051410;GO:0016810;GO:0009617;GO:0009970;GO:0080109;GO:0048046;GO:0080061;GO:0047427;GO:0005886;GO:0046686;GO:0019499;GO:0009507
1374	6	SYNGENTA6857	5	187806163	Plant height	G/A	no	3.8e-05	snp	0.19	AP	284	56110	MLM	V1	V3	5	188509313	2011_plosone	no	Genome-wide association study identifies candidate genes that affect plant height in chinese elite maize (Zea mays L.) inbred lines	5	188509313	GRMZM2G178595	intronic	unknown	plant morphology trait	plant structure morphology trait	whole plant morphology trait	whole plant size	plant height	plant height	no
1375	6	PZE-110035939	10	68191798	Plant height	NA	no	5.37e-06	snp	0.1	AP	284	56110	MLM	V1	V3	10	68431998	2011_plosone	no	Genome-wide association study identifies candidate genes that affect plant height in chinese elite maize (Zea mays L.) inbred lines	10	68431998	GRMZM2G178807	no	Ribosomal protein L30/L7 family protein	plant morphology trait	plant structure morphology trait	whole plant morphology trait	whole plant size	plant height	plant height	GO:0005730;GO:0005618;GO:0005773;GO:0005886;GO:0022625;GO:0009507
1376	6	PZE-110035940	10	68191828	Plant height	C/A	no	5.13e-06	snp	0.2	AP	284	56110	MLM	V1	V3	10	68432028	2011_plosone	no	Genome-wide association study identifies candidate genes that affect plant height in chinese elite maize (Zea mays L.) inbred lines	10	68432028	GRMZM2G178807	UTR3	Ribosomal protein L30/L7 family protein	plant morphology trait	plant structure morphology trait	whole plant morphology trait	whole plant size	plant height	plant height	GO:0005730;GO:0005618;GO:0005773;GO:0005886;GO:0022625;GO:0009507
1377	6	PZE-110035960	10	68285256	Plant height	G/A	no	5.5e-06	snp	0.1	AP	284	56110	MLM	V1	V3	10	68525456	2011_plosone	no	Genome-wide association study identifies candidate genes that affect plant height in chinese elite maize (Zea mays L.) inbred lines	10	68525456	GRMZM2G178807	intergenic	Ribosomal protein L30/L7 family protein	plant morphology trait	plant structure morphology trait	whole plant morphology trait	whole plant size	plant height	plant height	GO:0005730;GO:0005618;GO:0005773;GO:0005886;GO:0022625;GO:0009507
1378	6	SYN35180	5	201222026	Plant height	C/T	no	1.15e-05	snp	0.2	AP	284	56110	MLM	V1	V3	5	202141609	2011_plosone	no	Genome-wide association study identifies candidate genes that affect plant height in chinese elite maize (Zea mays L.) inbred lines	5	202141609	GRMZM2G180983	UTR5	P-loop containing nucleoside triphosphate hydrolases superfamily protein	plant morphology trait	plant structure morphology trait	whole plant morphology trait	whole plant size	plant height	plant height	GO:0010287;GO:0071722;GO:0006200;GO:0000166;GO:0016887;GO:0005524;GO:0009507
1379	6	SYN35179	5	201222043	Plant height	C/T	no	2.34e-05	snp	0.2	AP	284	56110	MLM	V1	V3	5	202141626	2011_plosone	no	Genome-wide association study identifies candidate genes that affect plant height in chinese elite maize (Zea mays L.) inbred lines	5	202141626	GRMZM2G180983	UTR5	P-loop containing nucleoside triphosphate hydrolases superfamily protein	plant morphology trait	plant structure morphology trait	whole plant morphology trait	whole plant size	plant height	plant height	GO:0010287;GO:0071722;GO:0006200;GO:0000166;GO:0016887;GO:0005524;GO:0009507
1380	6	PZE-104099262	4	174834024	Plant height	A/C	no	1.17e-05	snp	0.05	AP	284	56110	MLM	V1	V3	4	175772916	2011_plosone	no	Genome-wide association study identifies candidate genes that affect plant height in chinese elite maize (Zea mays L.) inbred lines	4	175772916	GRMZM2G181362	UTR3	lysine-ketoglutarate reductase/saccharopine dehydrogenase bifunctional enzyme	plant morphology trait	plant structure morphology trait	whole plant morphology trait	whole plant size	plant height	plant height	GO:0005829;GO:0000166;GO:0047130;GO:0019477;GO:0055114;GO:0016491
1381	6	PZE-109106296	9	143769002	Plant height	A/G	no	4.9e-06	snp	0.43	AP	284	56110	MLM	V1	V3	9	148459633	2011_plosone	no	Genome-wide association study identifies candidate genes that affect plant height in chinese elite maize (Zea mays L.) inbred lines	9	148459633	GRMZM2G181540	downstream	unknown	plant morphology trait	plant structure morphology trait	whole plant morphology trait	whole plant size	plant height	plant height	no
1382	6	PZE-109106297	9	143769038	Plant height	A/G	no	4.9e-06	snp	0.43	AP	284	56110	MLM	V1	V3	9	148459669	2011_plosone	no	Genome-wide association study identifies candidate genes that affect plant height in chinese elite maize (Zea mays L.) inbred lines	9	148459669	GRMZM2G181540	downstream	unknown	plant morphology trait	plant structure morphology trait	whole plant morphology trait	whole plant size	plant height	plant height	no
1383	6	PZE-106063088	6	114587494	Plant height	T/C	no	4.79e-06	snp	0.05	AP	284	56110	MLM	V1	V3	6	114617388	2011_plosone	no	Genome-wide association study identifies candidate genes that affect plant height in chinese elite maize (Zea mays L.) inbred lines	6	114617388	GRMZM2G309035	intronic	DNA glycosylase superfamily protein	plant morphology trait	plant structure morphology trait	whole plant morphology trait	whole plant size	plant height	plant height	GO:0003906;GO:0003824;GO:0006284;GO:0003677
1384	6	SYN35167	5	201207792	Plant height	A/G	no	2.34e-05	snp	0.2	AP	284	56110	MLM	V1	V3	5	202117757	2011_plosone	no	Genome-wide association study identifies candidate genes that affect plant height in chinese elite maize (Zea mays L.) inbred lines	5	202117757	GRMZM2G315127	intronic	unknown	plant morphology trait	plant structure morphology trait	whole plant morphology trait	whole plant size	plant height	plant height	no
1385	6	PZE-110034177	10	64693802	Plant height	G/A	no	5.5e-06	snp	0.2	AP	284	56110	MLM	V1	V3	10	64932621	2011_plosone	no	Genome-wide association study identifies candidate genes that affect plant height in chinese elite maize (Zea mays L.) inbred lines	10	64932621	GRMZM2G315767	intergenic	HXXXD-type acyl-transferase family protein	plant morphology trait	plant structure morphology trait	whole plant morphology trait	whole plant size	plant height	plant height	GO:0016740;GO:0016747
1386	6	SYN1873	5	203656450	Plant height	C/A	no	3.98e-07	snp	0.15	AP	284	56110	MLM	V1	V3	5	204574951	2011_plosone	no	Genome-wide association study identifies candidate genes that affect plant height in chinese elite maize (Zea mays L.) inbred lines	5	204574951	GRMZM2G317450	intronic	basic helix-loop-helix (bHLH) DNA-binding superfamily protein	plant morphology trait	plant structure morphology trait	whole plant morphology trait	whole plant size	plant height	plant height	GO:0046983
1387	6	SYN1883	5	203657409	Plant height	C/A	no	2.24e-07	snp	0.17	AP	284	56110	MLM	V1	V3	5	204573992	2011_plosone	no	Genome-wide association study identifies candidate genes that affect plant height in chinese elite maize (Zea mays L.) inbred lines	5	204573992	GRMZM2G317450	intronic	basic helix-loop-helix (bHLH) DNA-binding superfamily protein	plant morphology trait	plant structure morphology trait	whole plant morphology trait	whole plant size	plant height	plant height	GO:0046983
1388	6	SYN1884	5	203657412	Plant height	G/T	no	2.24e-07	snp	0.17	AP	284	56110	MLM	V1	V3	5	204573989	2011_plosone	no	Genome-wide association study identifies candidate genes that affect plant height in chinese elite maize (Zea mays L.) inbred lines	5	204573989	GRMZM2G317450	intronic	basic helix-loop-helix (bHLH) DNA-binding superfamily protein	plant morphology trait	plant structure morphology trait	whole plant morphology trait	whole plant size	plant height	plant height	GO:0046983
1389	6	PZE-106055949	6	106474307	Plant height	A/C	no	1.38e-05	snp	0.21	AP	284	56110	MLM	V1	V3	6	106487302	2011_plosone	no	Genome-wide association study identifies candidate genes that affect plant height in chinese elite maize (Zea mays L.) inbred lines	6	106487302	GRMZM2G325143	synonymous	mitochondrial editing factor 21	plant morphology trait	plant structure morphology trait	whole plant morphology trait	whole plant size	plant height	plant height	GO:0006546;GO:0004375;GO:0055114
1390	6	PZE-105140135	5	194054746	Plant height	NA	no	3.09e-05	snp	0.09	AP	284	56110	MLM	V1	V3	5	194610864	2011_plosone	no	Genome-wide association study identifies candidate genes that affect plant height in chinese elite maize (Zea mays L.) inbred lines	5	194610864	GRMZM2G329229	no	Aluminium activated malate transporter family protein	plant morphology trait	plant structure morphology trait	whole plant morphology trait	whole plant size	plant height	plant height	GO:0015743
1391	6	SYN6717	6	115138621	Plant height	G/A	no	7.41e-06	snp	0.19	AP	284	56110	MLM	V1	V3	6	115167947	2011_plosone	no	Genome-wide association study identifies candidate genes that affect plant height in chinese elite maize (Zea mays L.) inbred lines	6	115167947	GRMZM2G334409	synonymous	golgi alpha-mannosidase II	plant morphology trait	plant structure morphology trait	whole plant morphology trait	whole plant size	plant height	plant height	GO:0005794;GO:0005975;GO:0006487;GO:0005802;GO:0030246;GO:0006013;GO:0003824;GO:0008270;GO:0005768;GO:0004559
1392	6	PUT-163a-4730575-2150	9	89394877	Plant height	NA	no	5.13e-06	snp	0.31	AP	284	56110	MLM	V1	V3	9	93352834	2011_plosone	no	Genome-wide association study identifies candidate genes that affect plant height in chinese elite maize (Zea mays L.) inbred lines	9	93352834	GRMZM2G345544	no	RING domain ligase2	plant morphology trait	plant structure morphology trait	whole plant morphology trait	whole plant size	plant height	plant height	GO:0046872;GO:0008270;GO:0005515
1393	6	PZE-110033702	10	63404029	Plant height	G/A	no	5.62e-06	snp	0.39	AP	284	56110	MLM	V1	V3	10	63632244	2011_plosone	no	Genome-wide association study identifies candidate genes that affect plant height in chinese elite maize (Zea mays L.) inbred lines	10	63632244	GRMZM2G368861	UTR3	Scorpion toxin-like knottin superfamily protein	plant morphology trait	plant structure morphology trait	whole plant morphology trait	whole plant size	plant height	plant height	GO:0050832;GO:0031640
1394	6	PZE-110033687	10	63402321	Plant height	A/G	no	5.5e-06	snp	0.48	AP	284	56110	MLM	V1	V3	10	63630536	2011_plosone	no	Genome-wide association study identifies candidate genes that affect plant height in chinese elite maize (Zea mays L.) inbred lines	10	63630536	GRMZM2G368902	intronic	AICARFT/IMPCHase bienzyme family protein	plant morphology trait	plant structure morphology trait	whole plant morphology trait	whole plant size	plant height	plant height	GO:0003937;GO:0003824;GO:0004643;GO:0006164
1395	6	PZE-110033690	10	63402722	Plant height	A/C	no	5.62e-06	snp	0.38	AP	284	56110	MLM	V1	V3	10	63630937	2011_plosone	no	Genome-wide association study identifies candidate genes that affect plant height in chinese elite maize (Zea mays L.) inbred lines	10	63630937	GRMZM2G368902	intronic	AICARFT/IMPCHase bienzyme family protein	plant morphology trait	plant structure morphology trait	whole plant morphology trait	whole plant size	plant height	plant height	GO:0003937;GO:0003824;GO:0004643;GO:0006164
1396	6	PZA02727.1	2	227921381	Plant height	C/T	no	5.5e-06	snp	0.34	AP	284	56110	MLM	V1	V3	2	231604894	2011_plosone	no	Genome-wide association study identifies candidate genes that affect plant height in chinese elite maize (Zea mays L.) inbred lines	2	231604894	GRMZM2G372180	UTR3	kinesin 4	plant morphology trait	plant structure morphology trait	whole plant morphology trait	whole plant size	plant height	plant height	GO:0005515
1397	6	PZE-109106291	9	143767731	Plant height	C/T	no	4.37e-06	snp	0.31	AP	284	56110	MLM	V1	V3	9	148458362	2011_plosone	no	Genome-wide association study identifies candidate genes that affect plant height in chinese elite maize (Zea mays L.) inbred lines	9	148458362	GRMZM2G378217	upstream	unknown	plant morphology trait	plant structure morphology trait	whole plant morphology trait	whole plant size	plant height	plant height	no
1398	6	SYN32936	9	143766272	Plant height	T/C	no	1.35e-05	snp	0.22	AP	284	56110	MLM	V1	V3	9	148456903	2011_plosone	no	Genome-wide association study identifies candidate genes that affect plant height in chinese elite maize (Zea mays L.) inbred lines	9	148456903	GRMZM2G378217	downstream	unknown	plant morphology trait	plant structure morphology trait	whole plant morphology trait	whole plant size	plant height	plant height	no
1399	6	PZE-102116835	2	152716127	Plant height	NA	no	3.09e-05	snp	0.08	AP	284	56110	MLM	V1	V3	2	156137313	2011_plosone	no	Genome-wide association study identifies candidate genes that affect plant height in chinese elite maize (Zea mays L.) inbred lines	2	156137313	GRMZM2G410618	no	Integrase-type DNA-binding superfamily protein	plant morphology trait	plant structure morphology trait	whole plant morphology trait	whole plant size	plant height	plant height	GO:0003700;GO:0006355
1400	6	PUT-163a-31909945-2005	6	107666209	Plant height	T/C	no	4.37e-06	snp	0.5	AP	284	56110	MLM	V1	V3	6	110881400	2011_plosone	no	Genome-wide association study identifies candidate genes that affect plant height in chinese elite maize (Zea mays L.) inbred lines	6	110881400	GRMZM2G412611	synonymous	Pyruvate phosphate dikinase, PEP/pyruvate binding domain	plant morphology trait	plant structure morphology trait	whole plant morphology trait	whole plant size	plant height	plant height	GO:0009941;GO:0009631;GO:0050521;GO:0009570;GO:0005983;GO:0009610;GO:0005739;GO:0003824;GO:0016310;GO:0005524;GO:0009507
1401	6	PUT-163a-31909945-2002	6	107666299	Plant height	T/C	no	4.37e-06	snp	0.5	AP	284	56110	MLM	V1	V3	6	110881490	2011_plosone	no	Genome-wide association study identifies candidate genes that affect plant height in chinese elite maize (Zea mays L.) inbred lines	6	110881490	GRMZM2G412611	synonymous	Pyruvate phosphate dikinase, PEP/pyruvate binding domain	plant morphology trait	plant structure morphology trait	whole plant morphology trait	whole plant size	plant height	plant height	GO:0009941;GO:0009631;GO:0050521;GO:0009570;GO:0005983;GO:0009610;GO:0005739;GO:0003824;GO:0016310;GO:0005524;GO:0009507
1402	6	PZE-104060081	4	116379998	Plant height	C/T	no	2.88e-06	snp	0.12	AP	284	56110	MLM	V1	V3	4	117593070	2011_plosone	no	Genome-wide association study identifies candidate genes that affect plant height in chinese elite maize (Zea mays L.) inbred lines	4	117593070	GRMZM2G423663	intergenic	Galactose oxidase/kelch repeat superfamily protein	plant morphology trait	plant structure morphology trait	whole plant morphology trait	whole plant size	plant height	plant height	GO:0005515
1403	6	PZE-101249703	1	293797834	Plant height	T/C	no	5.5e-06	snp	0.47	AP	284	56110	MLM	V1	V3	1	294974385	2011_plosone	no	Genome-wide association study identifies candidate genes that affect plant height in chinese elite maize (Zea mays L.) inbred lines	1	294974385	GRMZM2G424908	intronic	NB-ARC domain-containing disease resistance protein	plant morphology trait	plant structure morphology trait	whole plant morphology trait	whole plant size	plant height	plant height	no
1404	6	PZE-106057097	6	107978164	Plant height	T/C	no	3.98e-06	snp	0.16	AP	284	56110	MLM	V1	V3	6	111193792	2011_plosone	no	Genome-wide association study identifies candidate genes that affect plant height in chinese elite maize (Zea mays L.) inbred lines	6	111193792	GRMZM2G442215	splicing	Protein kinase superfamily protein	plant morphology trait	plant structure morphology trait	whole plant morphology trait	whole plant size	plant height	plant height	GO:0006468;GO:0000166;GO:0004674;GO:0005524
1405	6	PZE-106057131	6	107979601	Plant height	T/C	no	1.26e-05	snp	0.2	AP	284	56110	MLM	V1	V3	6	111195229	2011_plosone	no	Genome-wide association study identifies candidate genes that affect plant height in chinese elite maize (Zea mays L.) inbred lines	6	111195229	GRMZM2G442215	synonymous	Protein kinase superfamily protein	plant morphology trait	plant structure morphology trait	whole plant morphology trait	whole plant size	plant height	plant height	GO:0006468;GO:0000166;GO:0004674;GO:0005524
1406	6	PZE-106053973	6	104827794	Plant height	A/C	no	5.5e-06	snp	0.27	AP	284	56110	MLM	V1	V3	6	104841999	2011_plosone	no	Genome-wide association study identifies candidate genes that affect plant height in chinese elite maize (Zea mays L.) inbred lines	6	104841999	GRMZM2G449817	nonsynonymous	Protein kinase family protein with leucine-rich repeat domain	plant morphology trait	plant structure morphology trait	whole plant morphology trait	whole plant size	plant height	plant height	GO:0006468;GO:0000166;GO:0004674;GO:0005515;GO:0005524
1407	6	SYN408	1	294334673	Plant height	C/T	no	5.37e-06	snp	0.26	AP	284	56110	MLM	V1	V3	1	295531413	2011_plosone	no	Genome-wide association study identifies candidate genes that affect plant height in chinese elite maize (Zea mays L.) inbred lines	1	295531413	GRMZM2G458549	synonymous	Mevalonate/galactokinase family protein	plant morphology trait	plant structure morphology trait	whole plant morphology trait	whole plant size	plant height	plant height	GO:0005737;GO:0006012;GO:0005829;GO:0016301;GO:0000166;GO:0046835;GO:0004335;GO:0016740;GO:0008152;GO:0005524
1408	6	SYN410	1	294334287	Plant height	G/A	no	5.25e-06	snp	0.21	AP	284	56110	MLM	V1	V3	1	295531027	2011_plosone	no	Genome-wide association study identifies candidate genes that affect plant height in chinese elite maize (Zea mays L.) inbred lines	1	295531027	GRMZM2G458549	nonsynonymous	Mevalonate/galactokinase family protein	plant morphology trait	plant structure morphology trait	whole plant morphology trait	whole plant size	plant height	plant height	GO:0005737;GO:0006012;GO:0005829;GO:0016301;GO:0000166;GO:0046835;GO:0004335;GO:0016740;GO:0008152;GO:0005524
1409	6	PZE-106056341	6	106887274	Plant height	C/T	no	5.89e-06	snp	0.11	AP	284	56110	MLM	V1	V3	6	106907211	2011_plosone	no	Genome-wide association study identifies candidate genes that affect plant height in chinese elite maize (Zea mays L.) inbred lines	6	106907211	GRMZM2G464895	upstream	Glycosyltransferase family 61 protein	plant morphology trait	plant structure morphology trait	whole plant morphology trait	whole plant size	plant height	plant height	GO:0016757
1410	6	PZE-101249180	1	293033956	Plant height	C/A	no	5.89e-06	snp	0.41	AP	284	56110	MLM	V1	V3	1	294177868	2011_plosone	no	Genome-wide association study identifies candidate genes that affect plant height in chinese elite maize (Zea mays L.) inbred lines	1	294177868	GRMZM2G473906	UTR3	RAB GTPase homolog A2B	plant morphology trait	plant structure morphology trait	whole plant morphology trait	whole plant size	plant height	plant height	GO:0005768;GO:0000166;GO:0005886;GO:0015031;GO:0007264;GO:0009504;GO:0005525
1411	6	PZE-110033839	10	63597166	Plant height	T/A	no	5.5e-06	snp	0.49	AP	284	56110	MLM	V1	V3	10	63825381	2011_plosone	no	Genome-wide association study identifies candidate genes that affect plant height in chinese elite maize (Zea mays L.) inbred lines	10	63825381	GRMZM2G478370	intronic	unknown	plant morphology trait	plant structure morphology trait	whole plant morphology trait	whole plant size	plant height	plant height	no
1412	6	PZE-110033856	10	63679423	Plant height	T/C	no	5.13e-06	snp	0.31	AP	284	56110	MLM	V1	V3	10	63907638	2011_plosone	no	Genome-wide association study identifies candidate genes that affect plant height in chinese elite maize (Zea mays L.) inbred lines	10	63907638	GRMZM2G478370	intergenic	unknown	plant morphology trait	plant structure morphology trait	whole plant morphology trait	whole plant size	plant height	plant height	no
1413	6	PZE-110033833	10	63586732	Plant height	G/A	no	5.62e-06	snp	0.29	AP	284	56110	MLM	V1	V3	10	63814947	2011_plosone	no	Genome-wide association study identifies candidate genes that affect plant height in chinese elite maize (Zea mays L.) inbred lines	10	63814947	GRMZM2G478382	nonsynonymous	unknown	plant morphology trait	plant structure morphology trait	whole plant morphology trait	whole plant size	plant height	plant height	no
1414	6	SYN35181	5	201231896	Plant height	A/G	no	1.15e-05	snp	0.31	AP	284	56110	MLM	V1	V3	5	202151479	2011_plosone	no	Genome-wide association study identifies candidate genes that affect plant height in chinese elite maize (Zea mays L.) inbred lines	5	202151479	GRMZM2G481605	UTR5	HSP20-like chaperones superfamily protein	plant morphology trait	plant structure morphology trait	whole plant morphology trait	whole plant size	plant height	plant height	GO:0006950
1415	6	SYN3569	9	143799793	Plant height	C/A	no	1.74e-05	snp	0.11	AP	284	56110	MLM	V1	V3	9	148490424	2011_plosone	no	Genome-wide association study identifies candidate genes that affect plant height in chinese elite maize (Zea mays L.) inbred lines	9	148490424	GRMZM2G481888	downstream	Protein of unknown function (DUF677)	plant morphology trait	plant structure morphology trait	whole plant morphology trait	whole plant size	plant height	plant height	no
1416	6	PZE-105154136	5	203526438	Plant height	NA	no	3.55e-07	snp	0.16	AP	284	56110	MLM	V1	V3	5	204444303	2011_plosone	no	Genome-wide association study identifies candidate genes that affect plant height in chinese elite maize (Zea mays L.) inbred lines	5	204444303	GRMZM2G494600	no	small and basic intrinsic protein 1A	plant morphology trait	plant structure morphology trait	whole plant morphology trait	whole plant size	plant height	plant height	GO:0006397
1417	6	SYN6494	9	143934525	Plant height	A/G	no	4.37e-06	snp	0.16	AP	284	56110	MLM	V1	V3	9	148635171	2011_plosone	no	Genome-wide association study identifies candidate genes that affect plant height in chinese elite maize (Zea mays L.) inbred lines	9	148635171	GRMZM2G555972	downstream	unknown	plant morphology trait	plant structure morphology trait	whole plant morphology trait	whole plant size	plant height	plant height	no
1418	6	PZE-106054500	6	105238483	Plant height	T/C	no	8.32e-06	snp	0.25	AP	284	56110	MLM	V1	V3	6	105252688	2011_plosone	no	Genome-wide association study identifies candidate genes that affect plant height in chinese elite maize (Zea mays L.) inbred lines	6	105252688	GRMZM2G575566	synonymous	P-loop containing nucleoside triphosphate hydrolases superfamily protein	plant morphology trait	plant structure morphology trait	whole plant morphology trait	whole plant size	plant height	plant height	GO:0007018;GO:0000166;GO:0003777;GO:0005515;GO:0005874;GO:0005875;GO:0005524
1419	6	SYN24768	6	111001556	Plant height	A/C	no	7.59e-06	snp	0.2	AP	284	56110	MLM	V1	V3	6	109243852	2011_plosone	no	Genome-wide association study identifies candidate genes that affect plant height in chinese elite maize (Zea mays L.) inbred lines	6	109243852	GRMZM2G701066	upstream	unknown	plant morphology trait	plant structure morphology trait	whole plant morphology trait	whole plant size	plant height	plant height	no
1420	6	PZE-106060557	6	111313665	Plant height	T/G	no	4.9e-06	snp	0.27	AP	284	56110	MLM	V1	V3	6	109557254	2011_plosone	no	Genome-wide association study identifies candidate genes that affect plant height in chinese elite maize (Zea mays L.) inbred lines	6	109557254	GRMZM2G701068	intergenic	unknown	plant morphology trait	plant structure morphology trait	whole plant morphology trait	whole plant size	plant height	plant height	no
1421	6	PZE-102187403	2	228325622	Plant height	G/A	no	1.78e-06	snp	0.26	AP	284	56110	MLM	V1	V3	2	232008635	2011_plosone	no	Genome-wide association study identifies candidate genes that affect plant height in chinese elite maize (Zea mays L.) inbred lines	2	232008635	GRMZM2G703417	UTR5	unknown	plant morphology trait	plant structure morphology trait	whole plant morphology trait	whole plant size	plant height	plant height	no
1422	6	PZE-103059322	3	81792618	Plant height	C/T	no	3.72e-05	snp	0.46	AP	284	56110	MLM	V1	V3	3	82629440	2011_plosone	no	Genome-wide association study identifies candidate genes that affect plant height in chinese elite maize (Zea mays L.) inbred lines	3	82629440	GRMZM5G826892	intergenic	unknown	plant morphology trait	plant structure morphology trait	whole plant morphology trait	whole plant size	plant height	plant height	no
1423	6	SYN8230	1	294225180	Plant height	G/T	no	5.13e-06	snp	0.2	AP	284	56110	MLM	V1	V3	1	295386239	2011_plosone	no	Genome-wide association study identifies candidate genes that affect plant height in chinese elite maize (Zea mays L.) inbred lines	1	295386239	GRMZM5G840909	intronic	Cytidine/deoxycytidylate deaminase family protein	plant morphology trait	plant structure morphology trait	whole plant morphology trait	whole plant size	plant height	plant height	GO:0008270;GO:0008152;GO:0016787
1424	6	PZE-104059995	4	116071954	Plant height	G/A	no	1.51e-05	snp	0.34	AP	284	56110	MLM	V1	V3	4	117285226	2011_plosone	no	Genome-wide association study identifies candidate genes that affect plant height in chinese elite maize (Zea mays L.) inbred lines	4	117285226	GRMZM5G856022	intergenic	unknown	plant morphology trait	plant structure morphology trait	whole plant morphology trait	whole plant size	plant height	plant height	no
1425	6	PUT-163a-148967576-625	7	130394758	Plant height	C/T	no	2.88e-06	snp	0.41	AP	284	56110	MLM	V1	V3	7	136183172	2011_plosone	no	Genome-wide association study identifies candidate genes that affect plant height in chinese elite maize (Zea mays L.) inbred lines	7	136183172	GRMZM5G870752	synonymous	Ribosomal protein L7Ae/L30e/S12e/Gadd45 family protein	plant morphology trait	plant structure morphology trait	whole plant morphology trait	whole plant size	plant height	plant height	GO:0005730;GO:0022625;GO:0042254;GO:0005886;GO:0009507
1993	21	SYN3057	1	83838479	plant height	A/G	no	2.04e-06	snp	0.48	AP	318	44314	MLM	V1	V3	1	85067864	2013_TAG	no	Genome wide association analysis for nine agronomic traits in maize under well watered and water stressed conditions	1	85067864	GRMZM2G026767	nonsynonymous	BR-signaling kinase 1	plant morphology trait	plant structure morphology trait	whole plant morphology trait	whole plant size	plant height	plant height	GO:0006468;GO:0009742;GO:0005773;GO:0016772;GO:0005524;GO:0004672;GO:0009737;GO:0009506
1998	21	PZE-103160675	3	210159467	plant height	C/T	no	1.91e-06	snp	0.34	AP	317	44314	MLM	V1	V3	3	211800055	2013_TAG	no	Genome wide association analysis for nine agronomic traits in maize under well watered and water stressed conditions	3	211800055	GRMZM2G060156	upstream	enoyl-CoA hydratase/isomerase D	plant morphology trait	plant structure morphology trait	whole plant morphology trait	whole plant size	plant height	plant height	GO:0003824;GO:0009234;GO:0008935;GO:0005777;GO:0008152
1999	21	PZE-110012640	10	10633751	plant height	G/A	no	1.58e-06	snp	0.29	AP	318	44314	MLM	V1	V3	10	11088851	2013_TAG	no	Genome wide association analysis for nine agronomic traits in maize under well watered and water stressed conditions	10	11088851	GRMZM2G076593	UTR3	amino acid permease 2	plant morphology trait	plant structure morphology trait	whole plant morphology trait	whole plant size	plant height	plant height	GO:0016021;GO:0016020
2003	21	PZE-101063271	1	46712092	plant height	T/C	no	1.73e-06	snp	0.34	AP	318	44314	MLM	V1	V3	1	46585662	2013_TAG	no	Genome wide association analysis for nine agronomic traits in maize under well watered and water stressed conditions	1	46585662	GRMZM2G104534	intronic	SCAR homolog 2	plant morphology trait	plant structure morphology trait	whole plant morphology trait	whole plant size	plant height	plant height	GO:0003779
2295	28	no	10	5960001	plant height	CNV-	no	6.12e-23	indel	no	NAM	5000	1.6m	MLM	V1	V3	10	6437392	2014_geneticsone	P<1E-20	The genetic architecture of maize height	10	6437392	AC187891.3_FG006	no	ovate family protein 6	plant morphology trait	plant structure morphology trait	whole plant morphology trait	whole plant size	plant height	plant height	no
2296	28	no	10	5982453	plant height	G/A	no	4.84e-21	snp	no	NAM	5000	1.6m	MLM	V1	V3	10	6459844	2014_geneticsone	P<1E-20	The genetic architecture of maize height	10	6459844	AC187891.3_FG006	intergenic	ovate family protein 6	plant morphology trait	plant structure morphology trait	whole plant morphology trait	whole plant size	plant height	plant height	no
2300	28	no	7	153554490	plant height	T/C	no	8.28e-22	snp	no	NAM	5000	1.6m	MLM	V1	V3	7	159276791	2014_geneticsone	P<1E-20	The genetic architecture of maize height	7	159276791	AC200143.3_FG003	intergenic	unknown	plant morphology trait	plant structure morphology trait	whole plant morphology trait	whole plant size	plant height	plant height	no
2303	28	no	3	163876586	plant height	C/T	no	2.05e-23	snp	no	NAM	5000	1.6m	MLM	V1	V3	3	165489560	2014_geneticsone	P<1E-20	The genetic architecture of maize height	3	165489560	AC209810.3_FG002	upstream	Cysteine proteinases superfamily protein	plant morphology trait	plant structure morphology trait	whole plant morphology trait	whole plant size	plant height	plant height	GO:0006508;GO:0008234
2310	28	no	1	187924614	plant height	G/T	no	2.17e-25	snp	no	NAM	5000	1.6m	MLM	V1	V3	1	188100293	2014_geneticsone	P<1E-20	The genetic architecture of maize height	1	188100293	AC234203.1_FG010	upstream	unknown	plant morphology trait	plant structure morphology trait	whole plant morphology trait	whole plant size	plant height	plant height	no
2313	28	no	4	229130782	plant height	G/T	no	1.6e-33	snp	no	NAM	5000	1.6m	MLM	V1	V3	4	224058156	2014_geneticsone	P<1E-20	The genetic architecture of maize height	4	224058156	GRMZM2G002420	intergenic	unknown	plant morphology trait	plant structure morphology trait	whole plant morphology trait	whole plant size	plant height	plant height	no
2316	28	no	8	118514691	plant height	C/T	no	1.29e-41	snp	no	NAM	5000	1.6m	MLM	V1	V3	8	119434514	2014_geneticsone	P<1E-20	The genetic architecture of maize height	8	119434514	GRMZM2G004703	intronic	calmodulin 5	plant morphology trait	plant structure morphology trait	whole plant morphology trait	whole plant size	plant height	plant height	GO:0005737;GO:0010099;GO:0019722;GO:0005773;GO:0005634;GO:0009846;GO:0009612;GO:0005509;GO:0005886
2318	28	no	6	96518584	plant height	C/T	no	2.9e-25	snp	no	NAM	5000	1.6m	MLM	V1	V3	6	96491312	2014_geneticsone	P<1E-20	The genetic architecture of maize height	6	96491312	GRMZM2G005278	intergenic	TBP-associated factor 5	plant morphology trait	plant structure morphology trait	whole plant morphology trait	whole plant size	plant height	plant height	no
2325	28	no	3	164584851	plant height	G/C	no	5.52e-23	snp	no	NAM	5000	1.6m	MLM	V1	V3	3	166197825	2014_geneticsone	P<1E-20	The genetic architecture of maize height	3	166197825	GRMZM2G013016	intergenic	GRAS family transcription factor family protein	plant morphology trait	plant structure morphology trait	whole plant morphology trait	whole plant size	plant height	plant height	no
2327	28	no	6	90900001	plant height	CNV-	no	3.75e-25	indel	no	NAM	5000	1.6m	MLM	V1	V3	6	92166038	2014_geneticsone	P<1E-20	The genetic architecture of maize height	6	92166038	GRMZM2G015212	no	unknown	plant morphology trait	plant structure morphology trait	whole plant morphology trait	whole plant size	plant height	plant height	no
2330	28	no	4	221754697	plant height	G/A	no	8.24e-46	snp	no	NAM	5000	1.6m	MLM	V1	V3	4	216687210	2014_geneticsone	P<1E-20	The genetic architecture of maize height	4	216687210	GRMZM2G017606	intergenic	SHI-related sequence 7	plant morphology trait	plant structure morphology trait	whole plant morphology trait	whole plant size	plant height	plant height	no
2331	28	no	4	221754712	plant height	G/C	no	1.43e-44	snp	no	NAM	5000	1.6m	MLM	V1	V3	4	216687225	2014_geneticsone	P<1E-20	The genetic architecture of maize height	4	216687225	GRMZM2G017606	intergenic	SHI-related sequence 7	plant morphology trait	plant structure morphology trait	whole plant morphology trait	whole plant size	plant height	plant height	no
2341	28	no	9	102125566	plant height	A/G	no	1.02e-33	snp	no	NAM	5000	1.6m	MLM	V1	V3	9	106198475	2014_geneticsone	P<1E-20	The genetic architecture of maize height	9	106198475	GRMZM2G029912	intronic	Fatty acid hydroxylase superfamily	plant morphology trait	plant structure morphology trait	whole plant morphology trait	whole plant size	plant height	plant height	GO:0006723;GO:0000166;GO:0048235;GO:0005886;GO:0010025;GO:0005506;GO:0016021;GO:0055114;GO:0016491
2346	28	no	1	80821485	plant height	A/G	no	4.78e-21	snp	no	NAM	5000	1.6m	MLM	V1	V3	1	82048136	2014_geneticsone	P<1E-20	The genetic architecture of maize height	1	82048136	GRMZM2G030636	intergenic	alpha/beta-Hydrolases superfamily protein	plant morphology trait	plant structure morphology trait	whole plant morphology trait	whole plant size	plant height	plant height	GO:0010115;GO:0010143;GO:0048196;GO:0006970
2359	28	no	1	70611235	plant height	C/G	no	6.52e-23	snp	no	NAM	5000	1.6m	MLM	V1	V3	1	71803919	2014_geneticsone	P<1E-20	The genetic architecture of maize height	1	71803919	GRMZM2G035557	synonymous	Calcium-binding EF-hand family protein	plant morphology trait	plant structure morphology trait	whole plant morphology trait	whole plant size	plant height	plant height	GO:0005829;GO:0005509
2362	28	no	1	187680993	plant height	G/A	no	3.47e-25	snp	no	NAM	5000	1.6m	MLM	V1	V3	1	187856006	2014_geneticsone	P<1E-20	The genetic architecture of maize height	1	187856006	GRMZM2G040129	intergenic	unknown	plant morphology trait	plant structure morphology trait	whole plant morphology trait	whole plant size	plant height	plant height	GO:0008408;GO:0000166;GO:0003887;GO:0006260;GO:0003677
2363	28	no	2	2061511	plant height	G/C	no	5.45e-29	snp	no	NAM	5000	1.6m	MLM	V1	V3	2	2076487	2014_geneticsone	P<1E-20	The genetic architecture of maize height	2	2076487	GRMZM2G040627	intronic	uracil dna glycosylase	plant morphology trait	plant structure morphology trait	whole plant morphology trait	whole plant size	plant height	plant height	GO:0006284;GO:0016799;GO:0005739;GO:0008152;GO:0004844
2375	28	no	6	95878149	plant height	G/T	no	7.82e-30	snp	no	NAM	5000	1.6m	MLM	V1	V3	6	95876994	2014_geneticsone	P<1E-20	The genetic architecture of maize height	6	95876994	GRMZM2G049730	synonymous	Acyl-CoA N-acyltransferases (NAT) superfamily protein	plant morphology trait	plant structure morphology trait	whole plant morphology trait	whole plant size	plant height	plant height	GO:0008080
2376	28	no	6	95880001	plant height	CNV-	no	3.75e-22	indel	no	NAM	5000	1.6m	MLM	V1	V3	6	95878846	2014_geneticsone	P<1E-20	The genetic architecture of maize height	6	95878846	GRMZM2G049730	no	Acyl-CoA N-acyltransferases (NAT) superfamily protein	plant morphology trait	plant structure morphology trait	whole plant morphology trait	whole plant size	plant height	plant height	GO:0008080
2377	28	no	6	95896363	plant height	A/G	no	1.77e-23	snp	no	NAM	5000	1.6m	MLM	V1	V3	6	95895208	2014_geneticsone	P<1E-20	The genetic architecture of maize height	6	95895208	GRMZM2G049730	intergenic	Acyl-CoA N-acyltransferases (NAT) superfamily protein	plant morphology trait	plant structure morphology trait	whole plant morphology trait	whole plant size	plant height	plant height	GO:0008080
2378	28	no	5	200219123	plant height	A/G	no	9.57e-22	snp	no	NAM	5000	1.6m	MLM	V1	V3	5	201129154	2014_geneticsone	P<1E-20	The genetic architecture of maize height	5	201129154	GRMZM2G050734	intronic	ARM repeat superfamily protein	plant morphology trait	plant structure morphology trait	whole plant morphology trait	whole plant size	plant height	plant height	GO:0016567;GO:0016874;GO:0004842;GO:0000151;GO:0005488
2380	28	no	1	196066594	plant height	---/AAG	no	3.91e-23	indel	no	NAM	5000	1.6m	MLM	V1	V3	1	196246859	2014_geneticsone	P<1E-20	The genetic architecture of maize height	1	196246859	GRMZM2G053027	no	RING/U-box superfamily protein	plant morphology trait	plant structure morphology trait	whole plant morphology trait	whole plant size	plant height	plant height	GO:0046872;GO:0008270;GO:0005515
2381	28	no	1	196064646	plant height	G/A	no	4.42e-21	snp	no	NAM	5000	1.6m	MLM	V1	V3	1	196244911	2014_geneticsone	P<1E-20	The genetic architecture of maize height	1	196244911	GRMZM2G053027	intronic	RING/U-box superfamily protein	plant morphology trait	plant structure morphology trait	whole plant morphology trait	whole plant size	plant height	plant height	GO:0046872;GO:0008270;GO:0005515
2382	28	no	9	132671557	plant height	C/A	no	8.47e-26	snp	no	NAM	5000	1.6m	MLM	V1	V3	9	137322856	2014_geneticsone	P<1E-20	The genetic architecture of maize height	9	137322856	GRMZM2G053652	UTR3	Ribosomal protein S7e family protein	plant morphology trait	plant structure morphology trait	whole plant morphology trait	whole plant size	plant height	plant height	GO:0005730;GO:0005618;GO:0005829;GO:0005622;GO:0003735;GO:0005886;GO:0022627;GO:0006412;GO:0009506;GO:0009507
2386	28	no	3	18589828	plant height	C/T	no	6.66e-21	snp	no	NAM	5000	1.6m	MLM	V1	V3	3	18853041	2014_geneticsone	P<1E-20	The genetic architecture of maize height	3	18853041	GRMZM2G055446	intergenic	UDP-Glycosyltransferase superfamily protein	plant morphology trait	plant structure morphology trait	whole plant morphology trait	whole plant size	plant height	plant height	GO:0016758;GO:0008152
2391	28	no	3	164854389	plant height	CGCGCT/------	no	4.39e-22	indel	no	NAM	5000	1.6m	MLM	V1	V3	3	166467788	2014_geneticsone	P<1E-20	The genetic architecture of maize height	3	166467788	GRMZM2G058954	intergenic	recA DNA recombination family protein	plant morphology trait	plant structure morphology trait	whole plant morphology trait	whole plant size	plant height	plant height	GO:0006310;GO:0008094;GO:0006281;GO:0017111;GO:0000166;GO:0009432;GO:0003677;GO:0003697;GO:0005524
2396	28	no	4	156001843	plant height	C/A	no	1.5e-25	snp	no	NAM	5000	1.6m	MLM	V1	V3	4	156900775	2014_geneticsone	P<1E-20	The genetic architecture of maize height	4	156900775	GRMZM2G064626	UTR3	Protein of unknown function (DUF581)	plant morphology trait	plant structure morphology trait	whole plant morphology trait	whole plant size	plant height	plant height	no
2398	28	no	4	220651933	plant height	C/G	no	3.38e-44	snp	no	NAM	5000	1.6m	MLM	V1	V3	4	215569820	2014_geneticsone	P<1E-20	The genetic architecture of maize height	4	215569820	GRMZM2G066464	UTR3	exocyst subunit exo70 family protein C2	plant morphology trait	plant structure morphology trait	whole plant morphology trait	whole plant size	plant height	plant height	GO:0006887;GO:0000145
2403	28	no	1	95185104	plant height	G/C	no	9.49e-21	snp	no	NAM	5000	1.6m	MLM	V1	V3	1	96323650	2014_geneticsone	P<1E-20	The genetic architecture of maize height	1	96323650	GRMZM2G070899	UTR3	DYNAMIN-like 1E	plant morphology trait	plant structure morphology trait	whole plant morphology trait	whole plant size	plant height	plant height	GO:0003924;GO:0005525
2407	28	no	4	232881616	plant height	A/G	no	5.09e-37	snp	no	NAM	5000	1.6m	MLM	V1	V3	4	227817408	2014_geneticsone	P<1E-20	The genetic architecture of maize height	4	227817408	GRMZM2G074122	intronic	phosphoenolpyruvate carboxylase 3	plant morphology trait	plant structure morphology trait	whole plant morphology trait	whole plant size	plant height	plant height	GO:0016829;GO:0006099;GO:0015977;GO:0008964
2414	28	no	4	82022866	plant height	G/T	no	1.72e-25	snp	no	NAM	5000	1.6m	MLM	V1	V3	4	74742126	2014_geneticsone	P<1E-20	The genetic architecture of maize height	4	74742126	GRMZM2G079768	intergenic	LOB domain-containing protein 22	plant morphology trait	plant structure morphology trait	whole plant morphology trait	whole plant size	plant height	plant height	no
2419	28	no	4	153576484	plant height	T/C	no	1.38e-23	snp	no	NAM	5000	1.6m	MLM	V1	V3	4	154481996	2014_geneticsone	P<1E-20	The genetic architecture of maize height	4	154481996	GRMZM2G080644	intergenic	DHHC-type zinc finger family protein	plant morphology trait	plant structure morphology trait	whole plant morphology trait	whole plant size	plant height	plant height	GO:0046872;GO:0008270;GO:0005886
2420	28	no	4	154350001	plant height	CNV-	no	3e-25	indel	no	NAM	5000	1.6m	MLM	V1	V3	4	155254326	2014_geneticsone	P<1E-20	The genetic architecture of maize height	4	155254326	GRMZM2G081829	no	Zinc finger, C3HC4 type (RING finger) family protein	plant morphology trait	plant structure morphology trait	whole plant morphology trait	whole plant size	plant height	plant height	GO:0005774;GO:0016567;GO:0008270;GO:0005515;GO:0005886;GO:0046872;GO:0004842
2421	28	no	4	154350114	plant height	G/A	no	9.53e-30	snp	no	NAM	5000	1.6m	MLM	V1	V3	4	155254439	2014_geneticsone	P<1E-20	The genetic architecture of maize height	4	155254439	GRMZM2G081829	nonsynonymous	Zinc finger, C3HC4 type (RING finger) family protein	plant morphology trait	plant structure morphology trait	whole plant morphology trait	whole plant size	plant height	plant height	GO:0005774;GO:0016567;GO:0008270;GO:0005515;GO:0005886;GO:0046872;GO:0004842
2426	28	no	2	1834522	plant height	C/T	no	1.16e-28	snp	no	NAM	5000	1.6m	MLM	V1	V3	2	1849598	2014_geneticsone	P<1E-20	The genetic architecture of maize height	2	1849598	GRMZM2G084819	upstream	unknown	plant morphology trait	plant structure morphology trait	whole plant morphology trait	whole plant size	plant height	plant height	GO:0009506;GO:0046872;GO:0008270;GO:0005515;GO:0005524
2427	28	no	2	1860001	plant height	CNV-	no	4.18e-32	indel	no	NAM	5000	1.6m	MLM	V1	V3	2	1875077	2014_geneticsone	P<1E-20	The genetic architecture of maize height	2	1875077	GRMZM2G084819	no	unknown	plant morphology trait	plant structure morphology trait	whole plant morphology trait	whole plant size	plant height	plant height	GO:0009506;GO:0046872;GO:0008270;GO:0005515;GO:0005524
2428	28	no	2	1880001	plant height	CNV-	no	1.21e-27	indel	no	NAM	5000	1.6m	MLM	V1	V3	2	1895077	2014_geneticsone	P<1E-20	The genetic architecture of maize height	2	1895077	GRMZM2G084819	no	unknown	plant morphology trait	plant structure morphology trait	whole plant morphology trait	whole plant size	plant height	plant height	GO:0009506;GO:0046872;GO:0008270;GO:0005515;GO:0005524
2429	28	no	2	1870001	plant height	CNV-	no	2.72e-22	indel	no	NAM	5000	1.6m	MLM	V1	V3	2	1885077	2014_geneticsone	P<1E-20	The genetic architecture of maize height	2	1885077	GRMZM2G084819	no	unknown	plant morphology trait	plant structure morphology trait	whole plant morphology trait	whole plant size	plant height	plant height	GO:0009506;GO:0046872;GO:0008270;GO:0005515;GO:0005524
2432	28	no	9	100350001	plant height	CNV-	no	2.33e-47	indel	no	NAM	5000	1.6m	MLM	V1	V3	9	104336153	2014_geneticsone	P<1E-20	The genetic architecture of maize height	9	104336153	GRMZM2G086841	no	Chaperone DnaJ-domain superfamily protein	plant morphology trait	plant structure morphology trait	whole plant morphology trait	whole plant size	plant height	plant height	GO:0009570;GO:0005634;GO:0009416
2452	28	no	5	200084856	plant height	A/C	no	2.15e-25	snp	no	NAM	5000	1.6m	MLM	V1	V3	5	200994887	2014_geneticsone	P<1E-20	The genetic architecture of maize height	5	200994887	GRMZM2G101350	intronic	cryptochrome-interacting basic-helix-loop-helix 1	plant morphology trait	plant structure morphology trait	whole plant morphology trait	whole plant size	plant height	plant height	GO:0046983
2453	28	no	8	109065095	plant height	G/A	no	7.96e-24	snp	no	NAM	5000	1.6m	MLM	V1	V3	8	109924333	2014_geneticsone	P<1E-20	The genetic architecture of maize height	8	109924333	GRMZM2G101852	intergenic	Protein with RING/U-box and TRAF-like domains	plant morphology trait	plant structure morphology trait	whole plant morphology trait	whole plant size	plant height	plant height	GO:0016874;GO:0005634;GO:0005739;GO:0016567;GO:0006511;GO:0008270;GO:0005515;GO:0046872;GO:0004842;GO:0007275
2454	28	no	7	142010330	plant height	G/A	no	5.48e-22	snp	no	NAM	5000	1.6m	MLM	V1	V3	7	147619145	2014_geneticsone	P<1E-20	The genetic architecture of maize height	7	147619145	GRMZM2G105253	UTR3	rho guanyl-nucleotide exchange factor 1	plant morphology trait	plant structure morphology trait	whole plant morphology trait	whole plant size	plant height	plant height	GO:0005089
2455	28	no	2	1907158	plant height	A/G	no	7.39e-31	snp	no	NAM	5000	1.6m	MLM	V1	V3	2	1922234	2014_geneticsone	P<1E-20	The genetic architecture of maize height	2	1922234	GRMZM2G105330	synonymous	acyl activating enzyme 5	plant morphology trait	plant structure morphology trait	whole plant morphology trait	whole plant size	plant height	plant height	GO:0003824;GO:0008152
2461	28	no	3	33520217	plant height	A/G	no	6.72e-21	snp	no	NAM	5000	1.6m	MLM	V1	V3	3	33851424	2014_geneticsone	P<1E-20	The genetic architecture of maize height	3	33851424	GRMZM2G108847	synonymous	serine-type endopeptidase inhibitors	plant morphology trait	plant structure morphology trait	whole plant morphology trait	whole plant size	plant height	plant height	GO:0006979;GO:0004867
2465	28	no	9	101513826	plant height	T/C	no	5.03e-40	snp	no	NAM	5000	1.6m	MLM	V1	V3	9	105547696	2014_geneticsone	P<1E-20	The genetic architecture of maize height	9	105547696	GRMZM2G115564	intergenic	DNA/RNA polymerases superfamily protein	plant morphology trait	plant structure morphology trait	whole plant morphology trait	whole plant size	plant height	plant height	GO:0016779;GO:0005739;GO:0016740;GO:0006351;GO:0003677;GO:0003899
2466	28	no	4	218747161	plant height	A/G	no	1.02e-34	snp	no	NAM	5000	1.6m	MLM	V1	V3	4	213659849	2014_geneticsone	P<1E-20	The genetic architecture of maize height	4	213659849	GRMZM2G116376	intergenic	with no lysine (K) kinase 6	plant morphology trait	plant structure morphology trait	whole plant morphology trait	whole plant size	plant height	plant height	GO:0006468;GO:0004674;GO:0005524
2491	28	no	4	223212889	plant height	G/A	no	6.25e-50	snp	no	NAM	5000	1.6m	MLM	V1	V3	4	218123927	2014_geneticsone	P<1E-20	The genetic architecture of maize height	4	218123927	GRMZM2G132403	upstream	Disease resistance protein (TIR-NBS class)	plant morphology trait	plant structure morphology trait	whole plant morphology trait	whole plant size	plant height	plant height	GO:0005515;GO:0017111;GO:0000166;GO:0006952;GO:0007165;GO:0043531;GO:0005886;GO:0005524
2492	28	no	1	187503752	plant height	G/A	no	5.88e-27	snp	no	NAM	5000	1.6m	MLM	V1	V3	1	187678765	2014_geneticsone	P<1E-20	The genetic architecture of maize height	1	187678765	GRMZM2G132607	intronic	pfkB-like carbohydrate kinase family protein	plant morphology trait	plant structure morphology trait	whole plant morphology trait	whole plant size	plant height	plant height	GO:0016310;GO:0016301;GO:0016740;GO:0006014;GO:0004747;GO:0009507
2501	28	no	1	75013949	plant height	G/A	no	2.68e-21	snp	no	NAM	5000	1.6m	MLM	V1	V3	1	76194178	2014_geneticsone	P<1E-20	The genetic architecture of maize height	1	76194178	GRMZM2G138710	intergenic	NAD(P)-binding Rossmann-fold superfamily protein	plant morphology trait	plant structure morphology trait	whole plant morphology trait	whole plant size	plant height	plant height	no
2513	28	no	1	187528411	plant height	G/C	no	7.02e-24	snp	no	NAM	5000	1.6m	MLM	V1	V3	1	187703424	2014_geneticsone	P<1E-20	The genetic architecture of maize height	1	187703424	GRMZM2G141320	synonymous	monogalactosyldiacylglycerol synthase type C	plant morphology trait	plant structure morphology trait	whole plant morphology trait	whole plant size	plant height	plant height	GO:0006631;GO:0005975;GO:0009247;GO:0009707;GO:0030246;GO:0016036;GO:0046509;GO:0016758;GO:0019374;GO:0030259
2514	28	no	3	165233197	plant height	T/C	no	4.11e-22	snp	no	NAM	5000	1.6m	MLM	V1	V3	3	166842706	2014_geneticsone	P<1E-20	The genetic architecture of maize height	3	166842706	GRMZM2G141632	nonsynonymous	unknown	plant morphology trait	plant structure morphology trait	whole plant morphology trait	whole plant size	plant height	plant height	no
2518	28	no	1	85049497	plant height	A/G	no	1.51e-21	snp	no	NAM	5000	1.6m	MLM	V1	V3	1	86286785	2014_geneticsone	P<1E-20	The genetic architecture of maize height	1	86286785	GRMZM2G143082	intergenic	unknown	plant morphology trait	plant structure morphology trait	whole plant morphology trait	whole plant size	plant height	plant height	no
2522	28	no	4	77267574	plant height	A/T	no	1.42e-24	snp	no	NAM	5000	1.6m	MLM	V1	V3	4	69973763	2014_geneticsone	P<1E-20	The genetic architecture of maize height	4	69973763	GRMZM2G148561	intergenic	WRKY DNA-binding protein 11	plant morphology trait	plant structure morphology trait	whole plant morphology trait	whole plant size	plant height	plant height	GO:0003700;GO:0006355;GO:0043565
2523	28	no	2	1680001	plant height	CNV-	no	4.86e-29	indel	no	NAM	5000	1.6m	MLM	V1	V3	2	1695077	2014_geneticsone	P<1E-20	The genetic architecture of maize height	2	1695077	GRMZM2G149905	no	unknown	plant morphology trait	plant structure morphology trait	whole plant morphology trait	whole plant size	plant height	plant height	no
2524	28	no	2	1683292	plant height	A/G	no	8.9e-30	snp	no	NAM	5000	1.6m	MLM	V1	V3	2	1698368	2014_geneticsone	P<1E-20	The genetic architecture of maize height	2	1698368	GRMZM2G149905	intergenic	unknown	plant morphology trait	plant structure morphology trait	whole plant morphology trait	whole plant size	plant height	plant height	no
2525	28	no	2	1681058	plant height	C/A	no	1.92e-29	snp	no	NAM	5000	1.6m	MLM	V1	V3	2	1696014	2014_geneticsone	P<1E-20	The genetic architecture of maize height	2	1696014	GRMZM2G149905	intergenic	unknown	plant morphology trait	plant structure morphology trait	whole plant morphology trait	whole plant size	plant height	plant height	no
2534	28	no	3	21644498	plant height	GAC/---	no	7.55e-21	indel	no	NAM	5000	1.6m	MLM	V1	V3	3	22006073	2014_geneticsone	P<1E-20	The genetic architecture of maize height	3	22006073	GRMZM2G156950	no	C2H2 and C2HC zinc fingers superfamily protein	plant morphology trait	plant structure morphology trait	whole plant morphology trait	whole plant size	plant height	plant height	GO:0008270;GO:0005622
2539	28	no	10	13398162	plant height	C/T	no	6.31e-22	snp	no	NAM	5000	1.6m	MLM	V1	V3	10	13343325	2014_geneticsone	P<1E-20	The genetic architecture of maize height	10	13343325	GRMZM2G160279	UTR5	pumilio 12	plant morphology trait	plant structure morphology trait	whole plant morphology trait	whole plant size	plant height	plant height	GO:0003723;GO:0005488
2543	28	no	1	232092472	plant height	A/G	no	3.57e-27	snp	no	NAM	5000	1.6m	MLM	V1	V3	1	232805396	2014_geneticsone	P<1E-20	The genetic architecture of maize height	1	232805396	GRMZM2G167438	UTR5	3-ketoacyl-CoA synthase 12	plant morphology trait	plant structure morphology trait	whole plant morphology trait	whole plant size	plant height	plant height	GO:0006633;GO:0005783;GO:0016020;GO:0009416;GO:0016747;GO:0008152;GO:0009409
2545	28	no	6	97114464	plant height	CTG/---	no	1.69e-21	indel	no	NAM	5000	1.6m	MLM	V1	V3	6	97084835	2014_geneticsone	P<1E-20	The genetic architecture of maize height	6	97084835	GRMZM2G169321	intronic	heptahelical transmembrane protein1	plant morphology trait	plant structure morphology trait	whole plant morphology trait	whole plant size	plant height	plant height	GO:0016021
2551	28	no	9	87442273	plant height	T/C	no	2.94e-24	snp	no	NAM	5000	1.6m	MLM	V1	V3	9	91378506	2014_geneticsone	P<1E-20	The genetic architecture of maize height	9	91378506	GRMZM2G171616	intergenic	EIN3-binding F box protein 1	plant morphology trait	plant structure morphology trait	whole plant morphology trait	whole plant size	plant height	plant height	GO:0019005;GO:0005515;GO:0009723
2558	28	no	6	95502274	plant height	GRMZM2G177095-	no	8.43e-21	indel	no	NAM	5000	1.6m	MLM	V1	V3	6	95487479	2014_geneticsone	P<1E-20	The genetic architecture of maize height	6	95487479	GRMZM2G177095	no	Uncharacterised protein family (UPF0497)	plant morphology trait	plant structure morphology trait	whole plant morphology trait	whole plant size	plant height	plant height	GO:0016021;GO:0005886
2566	28	no	5	201956636	plant height	G/A	no	5.1e-24	snp	no	NAM	5000	1.6m	MLM	V1	V3	5	202875398	2014_geneticsone	P<1E-20	The genetic architecture of maize height	5	202875398	GRMZM2G180922	UTR5	NAD(P)-binding Rossmann-fold superfamily protein	plant morphology trait	plant structure morphology trait	whole plant morphology trait	whole plant size	plant height	plant height	GO:0005783;GO:0016616;GO:0000166;GO:0006694;GO:0003854;GO:0055114
2573	28	no	9	97520280	plant height	T/C	no	1.37e-24	snp	no	NAM	5000	1.6m	MLM	V1	V3	9	101492226	2014_geneticsone	P<1E-20	The genetic architecture of maize height	9	101492226	GRMZM2G305238	nonsynonymous	unknown	plant morphology trait	plant structure morphology trait	whole plant morphology trait	whole plant size	plant height	plant height	GO:0005515
2576	28	no	5	201160001	plant height	CNV+	no	5.57e-21	indel	no	NAM	5000	1.6m	MLM	V1	V3	5	202069966	2014_geneticsone	P<1E-20	The genetic architecture of maize height	5	202069966	GRMZM2G315176	no	DEAD/DEAH box RNA helicase family protein	plant morphology trait	plant structure morphology trait	whole plant morphology trait	whole plant size	plant height	plant height	GO:0008026;GO:0005524;GO:0003676;GO:0004386
2580	28	no	8	106202561	plant height	G/A	no	1.65e-21	snp	no	NAM	5000	1.6m	MLM	V1	V3	8	107027427	2014_geneticsone	P<1E-20	The genetic architecture of maize height	8	107027427	GRMZM2G325350	intergenic	Mitochondrial transcription termination factor family protein	plant morphology trait	plant structure morphology trait	whole plant morphology trait	whole plant size	plant height	plant height	no
2585	28	no	1	196226593	plant height	T/G	no	1.53e-21	snp	no	NAM	5000	1.6m	MLM	V1	V3	1	196407291	2014_geneticsone	P<1E-20	The genetic architecture of maize height	1	196407291	GRMZM2G332294	intronic	Basic-leucine zipper (bZIP) transcription factor family protein	plant morphology trait	plant structure morphology trait	whole plant morphology trait	whole plant size	plant height	plant height	GO:0003700;GO:0006355;GO:0043565
2586	28	no	8	109962708	plant height	C/A	no	4.78e-27	snp	no	NAM	5000	1.6m	MLM	V1	V3	8	110814591	2014_geneticsone	P<1E-20	The genetic architecture of maize height	8	110814591	GRMZM2G333079	nonsynonymous	unknown	plant morphology trait	plant structure morphology trait	whole plant morphology trait	whole plant size	plant height	plant height	no
2587	28	no	4	78536832	plant height	G/C	no	3.1e-27	snp	no	NAM	5000	1.6m	MLM	V1	V3	4	71241769	2014_geneticsone	P<1E-20	The genetic architecture of maize height	4	71241769	GRMZM2G341058	synonymous	H(+)-ATPase 2	plant morphology trait	plant structure morphology trait	whole plant morphology trait	whole plant size	plant height	plant height	GO:0016787;GO:0046872;GO:0006812;GO:0016021;GO:0006200;GO:0000166;GO:0016887;GO:0005886;GO:0019829;GO:0006754;GO:0005524
2600	28	no	2	1945523	plant height	A/C	no	7.65e-32	snp	no	NAM	5000	1.6m	MLM	V1	V3	2	1960599	2014_geneticsone	P<1E-20	The genetic architecture of maize height	2	1960599	GRMZM2G367115	downstream	unknown	plant morphology trait	plant structure morphology trait	whole plant morphology trait	whole plant size	plant height	plant height	no
2601	28	no	4	143843314	plant height	G/A	no	5.47e-33	snp	no	NAM	5000	1.6m	MLM	V1	V3	4	144765012	2014_geneticsone	P<1E-20	The genetic architecture of maize height	4	144765012	GRMZM2G368398	intergenic	YELLOW STRIPE like 7	plant morphology trait	plant structure morphology trait	whole plant morphology trait	whole plant size	plant height	plant height	GO:0055085;GO:0005886
2619	28	no	4	64304607	plant height	G/C	no	9.48e-21	snp	no	NAM	5000	1.6m	MLM	V1	V3	4	56989922	2014_geneticsone	P<1E-20	The genetic architecture of maize height	4	56989922	GRMZM2G388155	intergenic	long-chain base1	plant morphology trait	plant structure morphology trait	whole plant morphology trait	whole plant size	plant height	plant height	GO:0003824;GO:0030170;GO:0008152
2621	28	no	10	38042917	plant height	T/G	no	1.34e-23	snp	no	NAM	5000	1.6m	MLM	V1	V3	10	53931539	2014_geneticsone	P<1E-20	The genetic architecture of maize height	10	53931539	GRMZM2G390967	intergenic	Phosphoenolpyruvate carboxylase family protein	plant morphology trait	plant structure morphology trait	whole plant morphology trait	whole plant size	plant height	plant height	GO:0003824;GO:0008152
2630	28	no	5	76240269	plant height	T/C	no	1.11e-23	snp	no	NAM	5000	1.6m	MLM	V1	V3	5	76960346	2014_geneticsone	P<1E-20	The genetic architecture of maize height	5	76960346	GRMZM2G399858	synonymous	Transducin family proteinWD-40 repeat family protein	plant morphology trait	plant structure morphology trait	whole plant morphology trait	whole plant size	plant height	plant height	GO:0005515
2631	28	no	5	76238390	plant height	T/A	no	6.95e-23	snp	no	NAM	5000	1.6m	MLM	V1	V3	5	76958467	2014_geneticsone	P<1E-20	The genetic architecture of maize height	5	76958467	GRMZM2G399858	intronic	Transducin family proteinWD-40 repeat family protein	plant morphology trait	plant structure morphology trait	whole plant morphology trait	whole plant size	plant height	plant height	GO:0005515
2636	28	no	1	182841788	plant height	T/A	no	8.5e-21	snp	no	NAM	5000	1.6m	MLM	V1	V3	1	183020896	2014_geneticsone	P<1E-20	The genetic architecture of maize height	1	183020896	GRMZM2G408822	intergenic	unknown	plant morphology trait	plant structure morphology trait	whole plant morphology trait	whole plant size	plant height	plant height	no
2641	28	no	1	74769251	plant height	T/C	no	3.1e-22	snp	no	NAM	5000	1.6m	MLM	V1	V3	1	75949710	2014_geneticsone	P<1E-20	The genetic architecture of maize height	1	75949710	GRMZM2G425736	intergenic	unknown	plant morphology trait	plant structure morphology trait	whole plant morphology trait	whole plant size	plant height	plant height	no
2647	28	no	9	102282290	plant height	G/A	no	2.54e-52	snp	no	NAM	5000	1.6m	MLM	V1	V3	9	106346686	2014_geneticsone	P<1E-20	The genetic architecture of maize height	9	106346686	GRMZM2G435001	upstream	sequence-specific DNA binding transcription factors	plant morphology trait	plant structure morphology trait	whole plant morphology trait	whole plant size	plant height	plant height	GO:0003677
2651	28	no	1	244986363	plant height	T/C	no	3.8e-35	snp	no	NAM	5000	1.6m	MLM	V1	V3	1	245940322	2014_geneticsone	P<1E-20	The genetic architecture of maize height	1	245940322	GRMZM2G438960	intergenic	high affinity K+ transporter 5	plant morphology trait	plant structure morphology trait	whole plant morphology trait	whole plant size	plant height	plant height	GO:0009674;GO:0016020;GO:0015079;GO:0071805
2656	28	no	5	201447300	plant height	T/C	no	1.66e-24	snp	no	NAM	5000	1.6m	MLM	V1	V3	5	202359197	2014_geneticsone	P<1E-20	The genetic architecture of maize height	5	202359197	GRMZM2G466298	synonymous	Concanavalin A-like lectin protein kinase family protein	plant morphology trait	plant structure morphology trait	whole plant morphology trait	whole plant size	plant height	plant height	GO:0006468;GO:0016772;GO:0030246;GO:0004674;GO:0005524
2667	28	no	3	36359525	plant height	A/-	no	1.11e-22	indel	no	NAM	5000	1.6m	MLM	V1	V3	3	36692155	2014_geneticsone	P<1E-20	The genetic architecture of maize height	3	36692155	GRMZM2G701429	intergenic	unknown	plant morphology trait	plant structure morphology trait	whole plant morphology trait	whole plant size	plant height	plant height	no
2668	28	no	5	76188169	plant height	A/G	no	5.06e-36	snp	no	NAM	5000	1.6m	MLM	V1	V3	5	76908246	2014_geneticsone	P<1E-20	The genetic architecture of maize height	5	76908246	GRMZM2G701668	intergenic	unknown	plant morphology trait	plant structure morphology trait	whole plant morphology trait	whole plant size	plant height	plant height	no
2669	28	no	4	151723364	plant height	G/A	no	1.5e-24	snp	no	NAM	5000	1.6m	MLM	V1	V3	4	152623182	2014_geneticsone	P<1E-20	The genetic architecture of maize height	4	152623182	GRMZM2G702621	intergenic	unknown	plant morphology trait	plant structure morphology trait	whole plant morphology trait	whole plant size	plant height	plant height	no
2674	28	no	1	250937440	plant height	G/A	no	4.7e-22	snp	no	NAM	5000	1.6m	MLM	V1	V3	1	251485710	2014_geneticsone	P<1E-20	The genetic architecture of maize height	1	251485710	GRMZM5G812926	intergenic	Phototropic-responsive NPH3 family protein	plant morphology trait	plant structure morphology trait	whole plant morphology trait	whole plant size	plant height	plant height	GO:0005515;GO:0005886
2676	28	no	7	133151244	plant height	T/C	no	6.06e-24	snp	no	NAM	5000	1.6m	MLM	V1	V3	7	138728030	2014_geneticsone	P<1E-20	The genetic architecture of maize height	7	138728030	GRMZM5G817350	intronic	fucosyltransferase 13	plant morphology trait	plant structure morphology trait	whole plant morphology trait	whole plant size	plant height	plant height	no
2691	28	no	4	152012382	plant height	T/A	no	5.06e-22	snp	no	NAM	5000	1.6m	MLM	V1	V3	4	152917894	2014_geneticsone	P<1E-20	The genetic architecture of maize height	4	152917894	GRMZM5G851838	intergenic	unknown	plant morphology trait	plant structure morphology trait	whole plant morphology trait	whole plant size	plant height	plant height	no
2692	28	no	1	187886325	plant height	A/T	no	7.93e-26	snp	no	NAM	5000	1.6m	MLM	V1	V3	1	188060902	2014_geneticsone	P<1E-20	The genetic architecture of maize height	1	188060902	GRMZM5G854901	intergenic	AGAMOUS-like 26	plant morphology trait	plant structure morphology trait	whole plant morphology trait	whole plant size	plant height	plant height	GO:0008173;GO:0003723;GO:0006396
2694	28	no	1	193123331	plant height	T/G	no	2.2e-22	snp	no	NAM	5000	1.6m	MLM	V1	V3	1	193286539	2014_geneticsone	P<1E-20	The genetic architecture of maize height	1	193286539	GRMZM5G866884	intronic	unknown	plant morphology trait	plant structure morphology trait	whole plant morphology trait	whole plant size	plant height	plant height	no
2696	28	no	9	95700001	plant height	CNV-	no	7.74e-42	indel	no	NAM	5000	1.6m	MLM	V1	V3	9	99669110	2014_geneticsone	P<1E-20	The genetic architecture of maize height	9	99669110	GRMZM5G870753	no	Transducin/WD40 repeat-like superfamily protein	plant morphology trait	plant structure morphology trait	whole plant morphology trait	whole plant size	plant height	plant height	no
2698	28	no	9	100810001	plant height	CNV-	no	5.58e-59	indel	no	NAM	5000	1.6m	MLM	V1	V3	9	104770501	2014_geneticsone	P<1E-20	The genetic architecture of maize height	9	104770501	GRMZM5G881123	no	galacturonosyltransferase-like 7	plant morphology trait	plant structure morphology trait	whole plant morphology trait	whole plant size	plant height	plant height	GO:0016757
2699	28	no	4	218650001	plant height	CNV-	no	3.05e-23	indel	no	NAM	5000	1.6m	MLM	V1	V3	4	213562689	2014_geneticsone	P<1E-20	The genetic architecture of maize height	4	213562689	GRMZM5G883545	no	unknown	plant morphology trait	plant structure morphology trait	whole plant morphology trait	whole plant size	plant height	plant height	no
3066	30	chr1.S_224091425	1	224091425	Plant height	C/T	no	4.36e-05	snp	no	AP	513	556809	Adtest	V2	V3	1	224156113	2014_plosg	no	Genome wide association studies using a new nonparametric model reveal the genetic architecture of 17 agronomic traits in an enlarged maize association panel	1	224156113	AC210173.4_FG002	synonymous	nucleic acid binding;zinc ion binding;DNA binding	plant morphology trait	plant structure morphology trait	whole plant morphology trait	whole plant size	plant height	plant height	GO:0016570;GO:0005634;GO:0006352;GO:0005515;GO:0003677
3068	30	chr1.S_224101267	1	224101267	Plant height	G/A	no	5.17e-05	snp	no	AP	513	556809	Adtest	V2	V3	1	224165955	2014_plosg	no	Genome wide association studies using a new nonparametric model reveal the genetic architecture of 17 agronomic traits in an enlarged maize association panel	1	224165955	AC210173.4_FG002	intergenic	nucleic acid binding;zinc ion binding;DNA binding	plant morphology trait	plant structure morphology trait	whole plant morphology trait	whole plant size	plant height	plant height	GO:0016570;GO:0005634;GO:0006352;GO:0005515;GO:0003677
3073	30	chr3.S_164974811	3	164974811	Plant height	A/C	no	7.64e-05	snp	no	AP	513	556809	Adtest	V2	V3	3	165017509	2014_plosg	no	Genome wide association studies using a new nonparametric model reveal the genetic architecture of 17 agronomic traits in an enlarged maize association panel	3	165017509	GRMZM2G004161	UTR3	BTB and TAZ domain protein 2	plant morphology trait	plant structure morphology trait	whole plant morphology trait	whole plant size	plant height	plant height	GO:0009738;GO:0009611;GO:0008270;GO:0009651;GO:0005737;GO:0010167;GO:0009751;GO:0009555;GO:0009734;GO:0005634;GO:0009753;GO:0004402;GO:0003712;GO:0010182;GO:0016573;GO:0051973;GO:0009553;GO:0007623;GO:0009733;GO:0009409;GO:0009737;GO:0009743;GO:0042542;GO
3074	30	chr3.S_165020886	3	165020886	Plant height	G/C	no	1.67e-05	snp	no	AP	513	556809	Adtest	V2	V3	3	165063584	2014_plosg	no	Genome wide association studies using a new nonparametric model reveal the genetic architecture of 17 agronomic traits in an enlarged maize association panel	3	165063584	GRMZM2G004161	intergenic	BTB and TAZ domain protein 2	plant morphology trait	plant structure morphology trait	whole plant morphology trait	whole plant size	plant height	plant height	GO:0009738;GO:0009611;GO:0008270;GO:0009651;GO:0005737;GO:0010167;GO:0009751;GO:0009555;GO:0009734;GO:0005634;GO:0009753;GO:0004402;GO:0003712;GO:0010182;GO:0016573;GO:0051973;GO:0009553;GO:0007623;GO:0009733;GO:0009409;GO:0009737;GO:0009743;GO:0042542;GO
3075	30	chr3.S_10073667	3	10073667	Plant height	T/C	no	6.73e-06	snp	no	AP	513	556809	Adtest	V2	V3	3	10077024	2014_plosg	no	Genome wide association studies using a new nonparametric model reveal the genetic architecture of 17 agronomic traits in an enlarged maize association panel	3	10077024	GRMZM2G004696	synonymous	AUX/IAA transcriptional regulator family protein	plant morphology trait	plant structure morphology trait	whole plant morphology trait	whole plant size	plant height	plant height	GO:0009734;GO:0005634;GO:0006355;GO:0006417;GO:0046983
3079	30	SYN16467	4	239686959	Plant height	NA	no	0.000376	snp	no	AP	513	556809	Adtest	V2	V3	4	240233857	2014_plosg	no	Genome wide association studies using a new nonparametric model reveal the genetic architecture of 17 agronomic traits in an enlarged maize association panel	4	240233857	GRMZM2G006069	no	Zn-dependent exopeptidases superfamily protein	plant morphology trait	plant structure morphology trait	whole plant morphology trait	whole plant size	plant height	plant height	GO:0006508;GO:0004181;GO:0016020;GO:0008270
3081	30	SYN1578	3	230016344	Plant height	NA	no	0.000207	snp	no	AP	513	556809	Adtest	V2	V3	3	230104140	2014_plosg	no	Genome wide association studies using a new nonparametric model reveal the genetic architecture of 17 agronomic traits in an enlarged maize association panel	3	230104140	GRMZM2G006130	no	alpha-L-arabinofuranosidase 1	plant morphology trait	plant structure morphology trait	whole plant morphology trait	whole plant size	plant height	plant height	GO:0046556;GO:0005773;GO:0046373;GO:0009044;GO:0048046;GO:0045493;GO:0009505
3082	30	chr1.S_2868695	1	2868695	Plant height	A/G	no	0.00058	snp	no	AP	513	556809	Adtest	V2	V3	1	2866566	2014_plosg	no	Genome wide association studies using a new nonparametric model reveal the genetic architecture of 17 agronomic traits in an enlarged maize association panel	1	2866566	GRMZM2G006673	synonymous	nuclear matrix protein-related	plant morphology trait	plant structure morphology trait	whole plant morphology trait	whole plant size	plant height	plant height	GO:0050832;GO:0005634;GO:0010267;GO:0031047;GO:0006406
3085	30	chr2.S_3707702	2	3707702	Plant height	C/T	no	0.000169	snp	no	AP	513	556809	Adtest	V2	V3	2	3712391	2014_plosg	no	Genome wide association studies using a new nonparametric model reveal the genetic architecture of 17 agronomic traits in an enlarged maize association panel	2	3712391	GRMZM2G009413	nonsynonymous	ribosomal RNA processing 4	plant morphology trait	plant structure morphology trait	whole plant morphology trait	whole plant size	plant height	plant height	GO:0000178;GO:0005840;GO:0005622;GO:0003735;GO:0003723;GO:0006412
3087	30	chr2.S_3698559	2	3698559	Plant height	G/T	no	0.000178	snp	no	AP	513	556809	Adtest	V2	V3	2	3703248	2014_plosg	no	Genome wide association studies using a new nonparametric model reveal the genetic architecture of 17 agronomic traits in an enlarged maize association panel	2	3703248	GRMZM2G009653	UTR5	unknown	plant morphology trait	plant structure morphology trait	whole plant morphology trait	whole plant size	plant height	plant height	no
3088	30	chr1.S_276209704	1	276209704	Plant height	T/C	no	0.00053	snp	no	AP	513	556809	Adtest	V2	V3	1	276276606	2014_plosg	no	Genome wide association studies using a new nonparametric model reveal the genetic architecture of 17 agronomic traits in an enlarged maize association panel	1	276276606	GRMZM2G010037	UTR3	unknown	plant morphology trait	plant structure morphology trait	whole plant morphology trait	whole plant size	plant height	plant height	no
3091	30	chr2.S_2680782	2	2680782	Plant height	T/C	no	0.000372	snp	no	AP	513	556809	Adtest	V2	V3	2	2685471	2014_plosg	no	Genome wide association studies using a new nonparametric model reveal the genetic architecture of 17 agronomic traits in an enlarged maize association panel	2	2685471	GRMZM2G010555	synonymous	Alternative oxidase family protein	plant morphology trait	plant structure morphology trait	whole plant morphology trait	whole plant size	plant height	plant height	GO:0007585;GO:0016021;GO:0016020;GO:0009916;GO:0022900;GO:0070469;GO:0046872;GO:0016491
3095	30	chr1.S_193039909	1	193039909	Plant height	T/C	no	0.000297	snp	no	AP	513	556809	Adtest	V2	V3	1	193072447	2014_plosg	no	Genome wide association studies using a new nonparametric model reveal the genetic architecture of 17 agronomic traits in an enlarged maize association panel	1	193072447	GRMZM2G012123	synonymous	Sterile alpha motif (SAM) domain-containing protein	plant morphology trait	plant structure morphology trait	whole plant morphology trait	whole plant size	plant height	plant height	GO:0005515
3099	30	chr1.S_209989093	1	209989093	Plant height	A/G	no	0.000525	snp	no	AP	513	556809	Adtest	V2	V3	1	210036131	2014_plosg	no	Genome wide association studies using a new nonparametric model reveal the genetic architecture of 17 agronomic traits in an enlarged maize association panel	1	210036131	GRMZM2G016521	nonsynonymous	unknown	plant morphology trait	plant structure morphology trait	whole plant morphology trait	whole plant size	plant height	plant height	GO:0071456
3100	30	SYN28790	1	198232235	Plant height	NA	no	0.00035	snp	no	AP	513	556809	Adtest	V2	V3	1	198265462	2014_plosg	no	Genome wide association studies using a new nonparametric model reveal the genetic architecture of 17 agronomic traits in an enlarged maize association panel	1	198265462	GRMZM2G017110	no	glutamate decarboxylase	plant morphology trait	plant structure morphology trait	whole plant morphology trait	whole plant size	plant height	plant height	GO:0016829;GO:0019752;GO:0004351;GO:0006536;GO:0030170
3102	30	chr9.S_142397931	9	142397931	Plant height	C/A	no	0.000283	snp	no	AP	513	556809	Adtest	V2	V3	9	142654674	2014_plosg	no	Genome wide association studies using a new nonparametric model reveal the genetic architecture of 17 agronomic traits in an enlarged maize association panel	9	142654674	GRMZM2G017678	synonymous	UDP-D-glucuronate 4-epimerase 2	plant morphology trait	plant structure morphology trait	whole plant morphology trait	whole plant size	plant height	plant height	GO:0016857;GO:0005975;GO:0050662;GO:0044237;GO:0000166;GO:0003824
3109	30	chr1.S_182100833	1	182100833	Plant height	T/G	no	0.00025	snp	no	AP	513	556809	Adtest	V2	V3	1	182127709	2014_plosg	no	Genome wide association studies using a new nonparametric model reveal the genetic architecture of 17 agronomic traits in an enlarged maize association panel	1	182127709	GRMZM2G023591	nonsynonymous	RNA-binding (RRM/RBD/RNP motifs) family protein	plant morphology trait	plant structure morphology trait	whole plant morphology trait	whole plant size	plant height	plant height	GO:0009570;GO:0030529;GO:0009507;GO:0003676;GO:0000166
3112	30	chr1.S_182093790	1	182093790	Plant height	A/C	no	0.000328	snp	no	AP	513	556809	Adtest	V2	V3	1	182120666	2014_plosg	no	Genome wide association studies using a new nonparametric model reveal the genetic architecture of 17 agronomic traits in an enlarged maize association panel	1	182120666	GRMZM2G023906	UTR3	LETM1-like protein	plant morphology trait	plant structure morphology trait	whole plant morphology trait	whole plant size	plant height	plant height	GO:0009941;GO:0009507
3113	30	SYN13805	1	277602268	Plant height	NA	no	0.000453	snp	no	AP	513	556809	Adtest	V2	V3	1	277669069	2014_plosg	no	Genome wide association studies using a new nonparametric model reveal the genetic architecture of 17 agronomic traits in an enlarged maize association panel	1	277669069	GRMZM2G024231	no	Protein kinase superfamily protein	plant morphology trait	plant structure morphology trait	whole plant morphology trait	whole plant size	plant height	plant height	GO:0006468;GO:0016772;GO:0005634;GO:0005739;GO:0004672;GO:0005694;GO:0000775;GO:0005524
3116	30	chr2.S_4056027	2	4056027	Plant height	G/A	no	0.000346	snp	no	AP	513	556809	Adtest	V2	V3	2	4060716	2014_plosg	no	Genome wide association studies using a new nonparametric model reveal the genetic architecture of 17 agronomic traits in an enlarged maize association panel	2	4060716	GRMZM2G029113	synonymous	unknown	plant morphology trait	plant structure morphology trait	whole plant morphology trait	whole plant size	plant height	plant height	GO:0030688;GO:0006364
3117	30	SYN2671	2	3673103	Plant height	NA	no	0.000463	snp	no	AP	513	556809	Adtest	V2	V3	2	3677792	2014_plosg	no	Genome wide association studies using a new nonparametric model reveal the genetic architecture of 17 agronomic traits in an enlarged maize association panel	2	3677792	GRMZM2G029194	no	cyclin-related	plant morphology trait	plant structure morphology trait	whole plant morphology trait	whole plant size	plant height	plant height	no
3120	30	chr1.S_199741662	1	199741662	Plant height	G/C	no	0.000391	snp	no	AP	513	556809	Adtest	V2	V3	1	199776152	2014_plosg	no	Genome wide association studies using a new nonparametric model reveal the genetic architecture of 17 agronomic traits in an enlarged maize association panel	1	199776152	GRMZM2G031065	synonymous	alpha/beta-Hydrolases superfamily protein	plant morphology trait	plant structure morphology trait	whole plant morphology trait	whole plant size	plant height	plant height	GO:0016787;GO:0008152
3122	30	chr8.S_21816910	8	21816910	Plant height	C/G	no	2.36e-05	snp	no	AP	513	556809	Adtest	V2	V3	8	21822013	2014_plosg	no	Genome wide association studies using a new nonparametric model reveal the genetic architecture of 17 agronomic traits in an enlarged maize association panel	8	21822013	GRMZM2G032049	synonymous	glutamine-tRNA ligase, putativeglutaminyl-tRNA synthetase, putativeGlnRS, putative	plant morphology trait	plant structure morphology trait	whole plant morphology trait	whole plant size	plant height	plant height	GO:0005737;GO:0004819;GO:0048481;GO:0000166;GO:0006425;GO:0016874;GO:0005524
3125	30	chr5.S_208071757	5	208071757	Plant height	C/G	no	0.000388	snp	no	AP	513	556809	Adtest	V2	V3	5	208119497	2014_plosg	no	Genome wide association studies using a new nonparametric model reveal the genetic architecture of 17 agronomic traits in an enlarged maize association panel	5	208119497	GRMZM2G036286	UTR3	Protein of unknown function (DUF581)	plant morphology trait	plant structure morphology trait	whole plant morphology trait	whole plant size	plant height	plant height	no
3126	30	chr4.S_151538297	4	151538297	Plant height	T/A	no	0.000449	snp	no	AP	513	556809	Adtest	V2	V3	4	151565477	2014_plosg	no	Genome wide association studies using a new nonparametric model reveal the genetic architecture of 17 agronomic traits in an enlarged maize association panel	4	151565477	GRMZM2G037204	synonymous	RAS 5	plant morphology trait	plant structure morphology trait	whole plant morphology trait	whole plant size	plant height	plant height	GO:0015031;GO:0005525;GO:0007264;GO:0000166
3129	30	chr5.S_212049063	5	212049063	Plant height	C/T	no	0.000468	snp	no	AP	513	556809	Adtest	V2	V3	5	212097744	2014_plosg	no	Genome wide association studies using a new nonparametric model reveal the genetic architecture of 17 agronomic traits in an enlarged maize association panel	5	212097744	GRMZM2G039864	nonsynonymous	unknown	plant morphology trait	plant structure morphology trait	whole plant morphology trait	whole plant size	plant height	plant height	no
3130	30	chr2.S_4187289	2	4187289	Plant height	G/A	no	0.000551	snp	no	AP	513	556809	Adtest	V2	V3	2	4192928	2014_plosg	no	Genome wide association studies using a new nonparametric model reveal the genetic architecture of 17 agronomic traits in an enlarged maize association panel	2	4192928	GRMZM2G040095	nonsynonymous	unknown	plant morphology trait	plant structure morphology trait	whole plant morphology trait	whole plant size	plant height	plant height	GO:0031408;GO:0046872;GO:0009737;GO:0009753;GO:0009816;GO:0016165;GO:0048364;GO:0005515;GO:0005506;GO:0016491;GO:0055114;GO:0009507
3131	30	chr1.S_195887503	1	195887503	Plant height	A/G	no	0.000362	snp	no	AP	513	556809	Adtest	V2	V3	1	195920397	2014_plosg	no	Genome wide association studies using a new nonparametric model reveal the genetic architecture of 17 agronomic traits in an enlarged maize association panel	1	195920397	GRMZM2G041797	nonsynonymous	glycyl-tRNA synthetaseglycine--tRNA ligase	plant morphology trait	plant structure morphology trait	whole plant morphology trait	whole plant size	plant height	plant height	GO:0005737;GO:0006426;GO:0004820;GO:0000166;GO:0005524
3132	30	SYNGENTA5822	1	2795950	Plant height	NA	no	0.000321	snp	no	AP	513	556809	Adtest	V2	V3	1	2793821	2014_plosg	no	Genome wide association studies using a new nonparametric model reveal the genetic architecture of 17 agronomic traits in an enlarged maize association panel	1	2793821	GRMZM2G042250	no	Homeobox-leucine zipper family proteinlipid-binding START domain-containing protein	plant morphology trait	plant structure morphology trait	whole plant morphology trait	whole plant size	plant height	plant height	GO:0003700;GO:0006355;GO:0005634;GO:0043565
3133	30	chr1.S_2785244	1	2785244	Plant height	A/T	no	0.000166	snp	no	AP	513	556809	Adtest	V2	V3	1	2783115	2014_plosg	no	Genome wide association studies using a new nonparametric model reveal the genetic architecture of 17 agronomic traits in an enlarged maize association panel	1	2783115	GRMZM2G042552	synonymous	SNF7 family protein	plant morphology trait	plant structure morphology trait	whole plant morphology trait	whole plant size	plant height	plant height	GO:0015031
3143	30	chr2.S_10607333	2	10607333	Plant height	G/A	no	0.000444	snp	no	AP	513	556809	Adtest	V2	V3	2	10613504	2014_plosg	no	Genome wide association studies using a new nonparametric model reveal the genetic architecture of 17 agronomic traits in an enlarged maize association panel	2	10613504	GRMZM2G049487	UTR3	unknown	plant morphology trait	plant structure morphology trait	whole plant morphology trait	whole plant size	plant height	plant height	no
3148	30	chr7.S_120354660	7	120354660	Plant height	G/A	no	0.000517	snp	no	AP	513	556809	Adtest	V2	V3	7	120387706	2014_plosg	no	Genome wide association studies using a new nonparametric model reveal the genetic architecture of 17 agronomic traits in an enlarged maize association panel	7	120387706	GRMZM2G052667	UTR3	Integrase-type DNA-binding superfamily protein	plant morphology trait	plant structure morphology trait	whole plant morphology trait	whole plant size	plant height	plant height	GO:0003700;GO:0006355;GO:0005634
3156	30	PZE-101227048	1	276982100	Plant height	NA	no	0.00043	snp	no	AP	513	556809	Adtest	V2	V3	1	277048901	2014_plosg	no	Genome wide association studies using a new nonparametric model reveal the genetic architecture of 17 agronomic traits in an enlarged maize association panel	1	277048901	GRMZM2G058158	no	VEFS-Box of polycomb protein	plant morphology trait	plant structure morphology trait	whole plant morphology trait	whole plant size	plant height	plant height	GO:0006349;GO:0009910;GO:0008270;GO:0005622
3162	30	chr2.S_3606953	2	3606953	Plant height	C/A	no	0.000331	snp	no	AP	513	556809	Adtest	V2	V3	2	3611642	2014_plosg	no	Genome wide association studies using a new nonparametric model reveal the genetic architecture of 17 agronomic traits in an enlarged maize association panel	2	3611642	GRMZM2G061745	UTR3	RP non-ATPase subunit 8A	plant morphology trait	plant structure morphology trait	whole plant morphology trait	whole plant size	plant height	plant height	GO:0000502;GO:0009793;GO:0009965;GO:0005515
3163	30	chr2.S_3546930	2	3546930	Plant height	A/C	no	0.000551	snp	no	AP	513	556809	Adtest	V2	V3	2	3551619	2014_plosg	no	Genome wide association studies using a new nonparametric model reveal the genetic architecture of 17 agronomic traits in an enlarged maize association panel	2	3551619	GRMZM2G062420	synonymous	GTP cyclohydrolase I	plant morphology trait	plant structure morphology trait	whole plant morphology trait	whole plant size	plant height	plant height	GO:0005737;GO:0016787;GO:0003934;GO:0046654
3166	30	chr2.S_2629759	2	2629759	Plant height	T/C	no	0.000303	snp	no	AP	513	556809	Adtest	V2	V3	2	2634448	2014_plosg	no	Genome wide association studies using a new nonparametric model reveal the genetic architecture of 17 agronomic traits in an enlarged maize association panel	2	2634448	GRMZM2G065012	nonsynonymous	unknown	plant morphology trait	plant structure morphology trait	whole plant morphology trait	whole plant size	plant height	plant height	GO:0005737;GO:0006897;GO:0032456;GO:0042538;GO:0003924;GO:0005509;GO:0005515;GO:0005886;GO:0006184;GO:0005768;GO:0009506;GO:0005525
3168	30	chr9.S_142495942	9	142495942	Plant height	A/G	no	0.000549	snp	no	AP	513	556809	Adtest	V2	V3	9	142752685	2014_plosg	no	Genome wide association studies using a new nonparametric model reveal the genetic architecture of 17 agronomic traits in an enlarged maize association panel	9	142752685	GRMZM2G067303	UTR3	Ribosomal protein S10p/S20e family protein	plant morphology trait	plant structure morphology trait	whole plant morphology trait	whole plant size	plant height	plant height	GO:0005730;GO:0005618;GO:0005829;GO:0016020;GO:0005622;GO:0003735;GO:0022627;GO:0006412;GO:0009506
3170	30	chr1.S_196427454	1	196427454	Plant height	G/A	no	0.000494	snp	no	AP	513	556809	Adtest	V2	V3	1	196460781	2014_plosg	no	Genome wide association studies using a new nonparametric model reveal the genetic architecture of 17 agronomic traits in an enlarged maize association panel	1	196460781	GRMZM2G069476	synonymous	Plant protein of unknown function (DUF936)	plant morphology trait	plant structure morphology trait	whole plant morphology trait	whole plant size	plant height	plant height	no
3189	30	chr1.S_191004207	1	191004207	Plant height	A/G	no	0.000314	snp	no	AP	513	556809	Adtest	V2	V3	1	191037720	2014_plosg	no	Genome wide association studies using a new nonparametric model reveal the genetic architecture of 17 agronomic traits in an enlarged maize association panel	1	191037720	GRMZM2G084149	nonsynonymous	myosin heavy chain-related	plant morphology trait	plant structure morphology trait	whole plant morphology trait	whole plant size	plant height	plant height	GO:0005783;GO:0005886
3190	30	chr1.S_48877580	1	48877580	Plant height	C/A	no	7.1e-05	snp	no	AP	513	556809	Adtest	V2	V3	1	48873996	2014_plosg	no	Genome wide association studies using a new nonparametric model reveal the genetic architecture of 17 agronomic traits in an enlarged maize association panel	1	48873996	GRMZM2G084389	intronic	Mitochondrial import inner membrane translocase subunit Tim17/Tim22/Tim23 family protein	plant morphology trait	plant structure morphology trait	whole plant morphology trait	whole plant size	plant height	plant height	GO:0003333;GO:0016021;GO:0016020;GO:0015171;GO:0031359
3193	30	chr1.S_180401524	1	180401524	Plant height	G/A	no	0.000204	snp	no	AP	513	556809	Adtest	V2	V3	1	180428500	2014_plosg	no	Genome wide association studies using a new nonparametric model reveal the genetic architecture of 17 agronomic traits in an enlarged maize association panel	1	180428500	GRMZM2G085474	UTR3	Thiolase family protein	plant morphology trait	plant structure morphology trait	whole plant morphology trait	whole plant size	plant height	plant height	GO:0005777;GO:0016740;GO:0016747;GO:0008152;GO:0005886
3194	30	SYN35344	1	2755347	Plant height	NA	no	0.000528	snp	no	AP	513	556809	Adtest	V2	V3	1	2753218	2014_plosg	no	Genome wide association studies using a new nonparametric model reveal the genetic architecture of 17 agronomic traits in an enlarged maize association panel	1	2753218	GRMZM2G086269	no	Plant protein of unknown function (DUF827)	plant morphology trait	plant structure morphology trait	whole plant morphology trait	whole plant size	plant height	plant height	no
3196	30	chr4.S_34013128	4	34013128	Plant height	A/G	no	0.00031	snp	no	AP	513	556809	Adtest	V2	V3	4	34043912	2014_plosg	no	Genome wide association studies using a new nonparametric model reveal the genetic architecture of 17 agronomic traits in an enlarged maize association panel	4	34043912	GRMZM2G088648	synonymous	TMPIT-like protein	plant morphology trait	plant structure morphology trait	whole plant morphology trait	whole plant size	plant height	plant height	GO:0016021
3197	30	chr9.S_11499461	9	11499461	Plant height	C/G	no	1.88e-05	snp	no	AP	513	556809	Adtest	V2	V3	9	11504376	2014_plosg	no	Genome wide association studies using a new nonparametric model reveal the genetic architecture of 17 agronomic traits in an enlarged maize association panel	9	11504376	GRMZM2G089713	synonymous	sucrose synthase 4	plant morphology trait	plant structure morphology trait	whole plant morphology trait	whole plant size	plant height	plant height	GO:0046686;GO:0016157;GO:0005773;GO:0005985;GO:0009413;GO:0009058;GO:0006970;GO:0016757;GO:0005886;GO:0009409
3198	30	PUT-163a-18179375-1487	1	217059217	Plant height	NA	no	0.000449	snp	no	AP	513	556809	Adtest	V2	V3	1	217111556	2014_plosg	no	Genome wide association studies using a new nonparametric model reveal the genetic architecture of 17 agronomic traits in an enlarged maize association panel	1	217111556	GRMZM2G090542	no	aminopeptidase M1	plant morphology trait	plant structure morphology trait	whole plant morphology trait	whole plant size	plant height	plant height	GO:0005829;GO:0008270;GO:0008237;GO:0005886
3201	30	chr5.S_10011774	5	10011774	Plant height	C/T	no	0.000566	snp	no	AP	513	556809	Adtest	V2	V3	5	10022232	2014_plosg	no	Genome wide association studies using a new nonparametric model reveal the genetic architecture of 17 agronomic traits in an enlarged maize association panel	5	10022232	GRMZM2G093139	nonsynonymous	Plant protein of unknown function (DUF946)	plant morphology trait	plant structure morphology trait	whole plant morphology trait	whole plant size	plant height	plant height	no
3202	30	SYN15576	1	179964522	Plant height	NA	no	0.000433	snp	no	AP	513	556809	Adtest	V2	V3	1	179991598	2014_plosg	no	Genome wide association studies using a new nonparametric model reveal the genetic architecture of 17 agronomic traits in an enlarged maize association panel	1	179991598	GRMZM2G093828	no	homolog of yeast ergosterol28	plant morphology trait	plant structure morphology trait	whole plant morphology trait	whole plant size	plant height	plant height	GO:0016021
3208	30	chr3.S_162700361	3	162700361	Plant height	T/C	no	2.74e-05	snp	no	AP	513	556809	Adtest	V2	V3	3	162743159	2014_plosg	no	Genome wide association studies using a new nonparametric model reveal the genetic architecture of 17 agronomic traits in an enlarged maize association panel	3	162743159	GRMZM2G101217	synonymous	Protein of unknown function (DUF185)	plant morphology trait	plant structure morphology trait	whole plant morphology trait	whole plant size	plant height	plant height	no
3214	30	chr1.S_209531609	1	209531609	Plant height	A/T	no	6.48e-05	snp	no	AP	513	556809	Adtest	V2	V3	1	209578647	2014_plosg	no	Genome wide association studies using a new nonparametric model reveal the genetic architecture of 17 agronomic traits in an enlarged maize association panel	1	209578647	GRMZM2G110306	intergenic	ARID/BRIGHT DNA-binding domain-containing protein	plant morphology trait	plant structure morphology trait	whole plant morphology trait	whole plant size	plant height	plant height	no
3216	30	chr5.S_213177196	5	213177196	Plant height	C/G	no	0.000463	snp	no	AP	513	556809	Adtest	V2	V3	5	213225877	2014_plosg	no	Genome wide association studies using a new nonparametric model reveal the genetic architecture of 17 agronomic traits in an enlarged maize association panel	5	213225877	GRMZM2G110626	UTR3	T-complex protein 1 alpha subunit	plant morphology trait	plant structure morphology trait	whole plant morphology trait	whole plant size	plant height	plant height	GO:0006457;GO:0051082;GO:0005524;GO:0000166
3220	30	chr5.S_207029609	5	207029609	Plant height	A/G	no	0.000464	snp	no	AP	513	556809	Adtest	V2	V3	5	207079522	2014_plosg	no	Genome wide association studies using a new nonparametric model reveal the genetic architecture of 17 agronomic traits in an enlarged maize association panel	5	207079522	GRMZM2G114371	nonsynonymous	DCD (Development and Cell Death) domain protein	plant morphology trait	plant structure morphology trait	whole plant morphology trait	whole plant size	plant height	plant height	no
3229	30	SYN35289	1	207611777	Plant height	NA	no	0.000504	snp	no	AP	513	556809	Adtest	V2	V3	1	207656026	2014_plosg	no	Genome wide association studies using a new nonparametric model reveal the genetic architecture of 17 agronomic traits in an enlarged maize association panel	1	207656026	GRMZM2G122126	no	NagB/RpiA/CoA transferase-like superfamily protein	plant morphology trait	plant structure morphology trait	whole plant morphology trait	whole plant size	plant height	plant height	GO:0017057;GO:0071461;GO:0005975;GO:0009570;GO:0005777;GO:0042742;GO:0006098;GO:0002229;GO:0009507
3232	30	chr2.S_15581220	2	15581220	Plant height	G/A	no	0.000265	snp	no	AP	513	556809	Adtest	V2	V3	2	15592465	2014_plosg	no	Genome wide association studies using a new nonparametric model reveal the genetic architecture of 17 agronomic traits in an enlarged maize association panel	2	15592465	GRMZM2G125494	nonsynonymous	Mechanosensitive ion channel protein	plant morphology trait	plant structure morphology trait	whole plant morphology trait	whole plant size	plant height	plant height	GO:0016020;GO:0055085
3237	30	chr1.S_181496756	1	181496756	Plant height	A/C	no	0.000453	snp	no	AP	513	556809	Adtest	V2	V3	1	181523632	2014_plosg	no	Genome wide association studies using a new nonparametric model reveal the genetic architecture of 17 agronomic traits in an enlarged maize association panel	1	181523632	GRMZM2G129597	synonymous	unknown	plant morphology trait	plant structure morphology trait	whole plant morphology trait	whole plant size	plant height	plant height	no
3244	30	chr9.S_140435314	9	140435314	Plant height	C/T	no	0.000547	snp	no	AP	513	556809	Adtest	V2	V3	9	140692057	2014_plosg	no	Genome wide association studies using a new nonparametric model reveal the genetic architecture of 17 agronomic traits in an enlarged maize association panel	9	140692057	GRMZM2G131539	synonymous	cytosolic enolase	plant morphology trait	plant structure morphology trait	whole plant morphology trait	whole plant size	plant height	plant height	GO:0000015;GO:0005737;GO:0005634;GO:0000287;GO:0006096;GO:0016829;GO:0004634
3247	30	chr1.S_287722246	1	287722246	Plant height	G/T	no	0.000463	snp	no	AP	513	556809	Adtest	V2	V3	1	287793166	2014_plosg	no	Genome wide association studies using a new nonparametric model reveal the genetic architecture of 17 agronomic traits in an enlarged maize association panel	1	287793166	GRMZM2G133023	UTR3	Aluminium induced protein with YGL and LRDR motifs	plant morphology trait	plant structure morphology trait	whole plant morphology trait	whole plant size	plant height	plant height	GO:0005829;GO:0009737;GO:0005634;GO:0005886
3248	30	chr3.S_162831730	3	162831730	Plant height	G/T	no	1.66e-05	snp	no	AP	513	556809	Adtest	V2	V3	3	162874428	2014_plosg	no	Genome wide association studies using a new nonparametric model reveal the genetic architecture of 17 agronomic traits in an enlarged maize association panel	3	162874428	GRMZM2G133173	nonsynonymous	ribophorin II (RPN2) family protein	plant morphology trait	plant structure morphology trait	whole plant morphology trait	whole plant size	plant height	plant height	GO:0005783;GO:0018279;GO:0005739;GO:0008250;GO:0005886;GO:0009409;GO:0004579;GO:0009505
3250	30	chr3.S_162801203	3	162801203	Plant height	C/A	no	1.52e-05	snp	no	AP	513	556809	Adtest	V2	V3	3	162843901	2014_plosg	no	Genome wide association studies using a new nonparametric model reveal the genetic architecture of 17 agronomic traits in an enlarged maize association panel	3	162843901	GRMZM2G133398	synonymous	unknown	plant morphology trait	plant structure morphology trait	whole plant morphology trait	whole plant size	plant height	plant height	GO:0005737;GO:0009733;GO:0009737;GO:0005829;GO:0031930;GO:0003700;GO:0005634;GO:0009738;GO:0009790;GO:0001076;GO:0006357;GO:0045893;GO:0009657
3254	30	chr1.S_2941675	1	2941675	Plant height	C/T	no	0.000174	snp	no	AP	513	556809	Adtest	V2	V3	1	2934525	2014_plosg	no	Genome wide association studies using a new nonparametric model reveal the genetic architecture of 17 agronomic traits in an enlarged maize association panel	1	2934525	GRMZM2G137366	synonymous	domains rearranged methyltransferase 2	plant morphology trait	plant structure morphology trait	whole plant morphology trait	whole plant size	plant height	plant height	GO:0006306;GO:0090116;GO:0006346;GO:0050832;GO:0003886;GO:0016740;GO:0005515;GO:0003677;GO:0051567;GO:0008168;GO:0032259;GO:0016458
3258	30	chr3.S_164898472	3	164898472	Plant height	T/C	no	5.4e-05	snp	no	AP	513	556809	Adtest	V2	V3	3	164941170	2014_plosg	no	Genome wide association studies using a new nonparametric model reveal the genetic architecture of 17 agronomic traits in an enlarged maize association panel	3	164941170	GRMZM2G139822	UTR3	magnesium transporter 4	plant morphology trait	plant structure morphology trait	whole plant morphology trait	whole plant size	plant height	plant height	no
3259	30	chr5.S_206619096	5	206619096	Plant height	G/A	no	0.000442	snp	no	AP	513	556809	Adtest	V2	V3	5	206669109	2014_plosg	no	Genome wide association studies using a new nonparametric model reveal the genetic architecture of 17 agronomic traits in an enlarged maize association panel	5	206669109	GRMZM2G140651	synonymous	RING/U-box superfamily protein	plant morphology trait	plant structure morphology trait	whole plant morphology trait	whole plant size	plant height	plant height	GO:0046872;GO:0008270;GO:0005515
3260	30	chr1.S_217210624	1	217210624	Plant height	A/G	no	0.000294	snp	no	AP	513	556809	Adtest	V2	V3	1	217262963	2014_plosg	no	Genome wide association studies using a new nonparametric model reveal the genetic architecture of 17 agronomic traits in an enlarged maize association panel	1	217262963	GRMZM2G141214	UTR3	Glucose-methanol-choline (GMC) oxidoreductase family protein	plant morphology trait	plant structure morphology trait	whole plant morphology trait	whole plant size	plant height	plant height	GO:0009553;GO:0050660;GO:0016614;GO:0007267;GO:0010430;GO:0055114
3262	30	chr3.S_166812535	3	166812535	Plant height	A/G	no	6.23e-06	snp	no	AP	513	556809	Adtest	V2	V3	3	166855558	2014_plosg	no	Genome wide association studies using a new nonparametric model reveal the genetic architecture of 17 agronomic traits in an enlarged maize association panel	3	166855558	GRMZM2G141600	UTR5	Pentatricopeptide repeat (PPR) superfamily protein	plant morphology trait	plant structure morphology trait	whole plant morphology trait	whole plant size	plant height	plant height	GO:0016491;GO:0055114;GO:0010181
3263	30	chr1.S_216875135	1	216875135	Plant height	C/T	no	0.000106	snp	no	AP	513	556809	Adtest	V2	V3	1	216927474	2014_plosg	no	Genome wide association studies using a new nonparametric model reveal the genetic architecture of 17 agronomic traits in an enlarged maize association panel	1	216927474	GRMZM2G142249	intronic	ATP-binding cassette A2	plant morphology trait	plant structure morphology trait	whole plant morphology trait	whole plant size	plant height	plant height	GO:0048316;GO:0015908;GO:0000166;GO:0016887;GO:0015245;GO:0005524
3265	30	chr4.S_151684626	4	151684626	Plant height	C/G	no	0.0005	snp	no	AP	513	556809	Adtest	V2	V3	4	151711806	2014_plosg	no	Genome wide association studies using a new nonparametric model reveal the genetic architecture of 17 agronomic traits in an enlarged maize association panel	4	151711806	GRMZM2G144638	nonsynonymous	unknown	plant morphology trait	plant structure morphology trait	whole plant morphology trait	whole plant size	plant height	plant height	no
3272	30	chr4.S_239803324	4	239803324	Plant height	A/G	no	0.0004	snp	no	AP	513	556809	Adtest	V2	V3	4	240350222	2014_plosg	no	Genome wide association studies using a new nonparametric model reveal the genetic architecture of 17 agronomic traits in an enlarged maize association panel	4	240350222	GRMZM2G150193	synonymous	unknown	plant morphology trait	plant structure morphology trait	whole plant morphology trait	whole plant size	plant height	plant height	no
3274	30	chr2.S_3738154	2	3738154	Plant height	C/T	no	0.000343	snp	no	AP	513	556809	Adtest	V2	V3	2	3742843	2014_plosg	no	Genome wide association studies using a new nonparametric model reveal the genetic architecture of 17 agronomic traits in an enlarged maize association panel	2	3742843	GRMZM2G150496	synonymous	Inositol-pentakisphosphate 2-kinase family protein	plant morphology trait	plant structure morphology trait	whole plant morphology trait	whole plant size	plant height	plant height	GO:0005840;GO:0005622;GO:0003735;GO:0035299;GO:0006412;GO:0005524
3277	30	chr2.S_15682829	2	15682829	Plant height	A/G	no	0.000265	snp	no	AP	513	556809	Adtest	V2	V3	2	15694074	2014_plosg	no	Genome wide association studies using a new nonparametric model reveal the genetic architecture of 17 agronomic traits in an enlarged maize association panel	2	15694074	GRMZM2G153378	synonymous	unknown	plant morphology trait	plant structure morphology trait	whole plant morphology trait	whole plant size	plant height	plant height	no
3278	30	PZE-110077717	10	132963383	Plant height	NA	no	0.000387	snp	no	AP	513	556809	Adtest	V2	V3	10	132985856	2014_plosg	no	Genome wide association studies using a new nonparametric model reveal the genetic architecture of 17 agronomic traits in an enlarged maize association panel	10	132985856	GRMZM2G155543	no	plant VAP homolog 12	plant morphology trait	plant structure morphology trait	whole plant morphology trait	whole plant size	plant height	plant height	GO:0000326;GO:0016021;GO:0005783;GO:0005634;GO:0005789;GO:0005886;GO:0005198;GO:0005829
3281	30	chr1.S_205387991	1	205387991	Plant height	A/C	no	0.000412	snp	no	AP	513	556809	Adtest	V2	V3	1	205432340	2014_plosg	no	Genome wide association studies using a new nonparametric model reveal the genetic architecture of 17 agronomic traits in an enlarged maize association panel	1	205432340	GRMZM2G158479	UTR3	Cytochrome C1 family	plant morphology trait	plant structure morphology trait	whole plant morphology trait	whole plant size	plant height	plant height	GO:0020037;GO:0005773;GO:0005739;GO:0005774;GO:0005750;GO:0005886;GO:0009055
3283	30	chr2.S_190025488	2	190025488	Plant height	A/G	no	0.000542	snp	no	AP	513	556809	Adtest	V2	V3	2	190675780	2014_plosg	no	Genome wide association studies using a new nonparametric model reveal the genetic architecture of 17 agronomic traits in an enlarged maize association panel	2	190675780	GRMZM2G159828	nonsynonymous	unknown	plant morphology trait	plant structure morphology trait	whole plant morphology trait	whole plant size	plant height	plant height	no
3288	30	chr1.S_180307344	1	180307344	Plant height	T/G	no	0.000322	snp	no	AP	513	556809	Adtest	V2	V3	1	180334320	2014_plosg	no	Genome wide association studies using a new nonparametric model reveal the genetic architecture of 17 agronomic traits in an enlarged maize association panel	1	180334320	GRMZM2G161335	nonsynonymous	UDP-Glycosyltransferase superfamily protein	plant morphology trait	plant structure morphology trait	whole plant morphology trait	whole plant size	plant height	plant height	GO:0008152;GO:0047254;GO:0046527
3297	30	PZE-101147225	1	190696167	Plant height	NA	no	0.00024	snp	no	AP	513	556809	Adtest	V2	V3	1	190729680	2014_plosg	no	Genome wide association studies using a new nonparametric model reveal the genetic architecture of 17 agronomic traits in an enlarged maize association panel	1	190729680	GRMZM2G166355	no	oligouridylate binding protein 1B	plant morphology trait	plant structure morphology trait	whole plant morphology trait	whole plant size	plant height	plant height	GO:0003676;GO:0000166
3299	30	chr2.S_186893688	2	186893688	Plant height	A/G	no	0.00049	snp	no	AP	513	556809	Adtest	V2	V3	2	187541813	2014_plosg	no	Genome wide association studies using a new nonparametric model reveal the genetic architecture of 17 agronomic traits in an enlarged maize association panel	2	187541813	GRMZM2G168163	UTR5	RNA-binding protein 47C	plant morphology trait	plant structure morphology trait	whole plant morphology trait	whole plant size	plant height	plant height	GO:0003676;GO:0000166
3301	30	chr4.S_236413402	4	236413402	Plant height	T/C	no	0.000487	snp	no	AP	513	556809	Adtest	V2	V3	4	236957236	2014_plosg	no	Genome wide association studies using a new nonparametric model reveal the genetic architecture of 17 agronomic traits in an enlarged maize association panel	4	236957236	GRMZM2G169020	nonsynonymous	Protein kinase superfamily protein	plant morphology trait	plant structure morphology trait	whole plant morphology trait	whole plant size	plant height	plant height	GO:0006468;GO:0016772;GO:0000166;GO:0004674;GO:0005524
3304	30	chr4.S_17831177	4	17831177	Plant height	A/G	no	8.98e-05	snp	no	AP	513	556809	Adtest	V2	V3	4	17853868	2014_plosg	no	Genome wide association studies using a new nonparametric model reveal the genetic architecture of 17 agronomic traits in an enlarged maize association panel	4	17853868	GRMZM2G173085	synonymous	Lipase/lipooxygenase, PLAT/LH2 family protein	plant morphology trait	plant structure morphology trait	whole plant morphology trait	whole plant size	plant height	plant height	no
3308	30	chr1.S_197261071	1	197261071	Plant height	G/T	no	0.000505	snp	no	AP	513	556809	Adtest	V2	V3	1	197294398	2014_plosg	no	Genome wide association studies using a new nonparametric model reveal the genetic architecture of 17 agronomic traits in an enlarged maize association panel	1	197294398	GRMZM2G175396	nonsynonymous	unknown	plant morphology trait	plant structure morphology trait	whole plant morphology trait	whole plant size	plant height	plant height	GO:0003824;GO:0030170;GO:0008152
3310	30	chr1.S_182622791	1	182622791	Plant height	T/G	no	0.000406	snp	no	AP	513	556809	Adtest	V2	V3	1	182649667	2014_plosg	no	Genome wide association studies using a new nonparametric model reveal the genetic architecture of 17 agronomic traits in an enlarged maize association panel	1	182649667	GRMZM2G175574	nonsynonymous	unknown	plant morphology trait	plant structure morphology trait	whole plant morphology trait	whole plant size	plant height	plant height	no
3316	30	chr5.S_214092850	5	214092850	Plant height	T/C	no	0.000539	snp	no	AP	513	556809	Adtest	V2	V3	5	214141531	2014_plosg	no	Genome wide association studies using a new nonparametric model reveal the genetic architecture of 17 agronomic traits in an enlarged maize association panel	5	214141531	GRMZM2G180430	synonymous	DNA-binding protein phosphatase 1	plant morphology trait	plant structure morphology trait	whole plant morphology trait	whole plant size	plant height	plant height	GO:0003824;GO:0008152;GO:0003677
3317	30	chr7.S_168684039	7	168684039	Plant height	T/C	no	0.000539	snp	no	AP	513	556809	Adtest	V2	V3	7	168724091	2014_plosg	no	Genome wide association studies using a new nonparametric model reveal the genetic architecture of 17 agronomic traits in an enlarged maize association panel	7	168724091	GRMZM2G300709	nonsynonymous	phragmoplast orienting kinesin 1	plant morphology trait	plant structure morphology trait	whole plant morphology trait	whole plant size	plant height	plant height	GO:0000281;GO:0007018;GO:0005524;GO:0003777;GO:0005875
3321	30	chr1.S_205245072	1	205245072	Plant height	T/C	no	0.00048	snp	no	AP	513	556809	Adtest	V2	V3	1	205289421	2014_plosg	no	Genome wide association studies using a new nonparametric model reveal the genetic architecture of 17 agronomic traits in an enlarged maize association panel	1	205289421	GRMZM2G319357	synonymous	protein tyrosine phosphatases;protein tyrosine phosphatases	plant morphology trait	plant structure morphology trait	whole plant morphology trait	whole plant size	plant height	plant height	GO:0009570;GO:0004725;GO:0035335;GO:0009507
3323	30	PZE-101001380	1	2428671	Plant height	NA	no	0.000243	snp	no	AP	513	556809	Adtest	V2	V3	1	2426542	2014_plosg	no	Genome wide association studies using a new nonparametric model reveal the genetic architecture of 17 agronomic traits in an enlarged maize association panel	1	2426542	GRMZM2G329177	no	Myosin heavy chain-related protein	plant morphology trait	plant structure morphology trait	whole plant morphology trait	whole plant size	plant height	plant height	no
3324	30	chr1.S_191853060	1	191853060	Plant height	G/C	no	0.000422	snp	no	AP	513	556809	Adtest	V2	V3	1	191886162	2014_plosg	no	Genome wide association studies using a new nonparametric model reveal the genetic architecture of 17 agronomic traits in an enlarged maize association panel	1	191886162	GRMZM2G329909	nonsynonymous	Endonuclease/exonuclease/phosphatase family protein	plant morphology trait	plant structure morphology trait	whole plant morphology trait	whole plant size	plant height	plant height	GO:0052658;GO:0009743;GO:0010252;GO:0007584;GO:0009637;GO:0009611;GO:0010087;GO:0048364;GO:0010182;GO:0005515;GO:0009737;GO:0005634;GO:0046855
3327	30	SYN28874	1	191585492	Plant height	NA	no	0.000477	snp	no	AP	513	556809	Adtest	V2	V3	1	191619005	2014_plosg	no	Genome wide association studies using a new nonparametric model reveal the genetic architecture of 17 agronomic traits in an enlarged maize association panel	1	191619005	GRMZM2G337190	no	unknown	plant morphology trait	plant structure morphology trait	whole plant morphology trait	whole plant size	plant height	plant height	no
3330	30	chr2.S_177729785	2	177729785	Plant height	G/A	no	0.000419	snp	no	AP	513	556809	Adtest	V2	V3	2	178378872	2014_plosg	no	Genome wide association studies using a new nonparametric model reveal the genetic architecture of 17 agronomic traits in an enlarged maize association panel	2	178378872	GRMZM2G340933	downstream	TRICHOME BIREFRINGENCE-LIKE 27	plant morphology trait	plant structure morphology trait	whole plant morphology trait	whole plant size	plant height	plant height	GO:0005794;GO:0010411
3332	30	chr5.S_206561957	5	206561957	Plant height	C/T	no	0.000564	snp	no	AP	513	556809	Adtest	V2	V3	5	206611970	2014_plosg	no	Genome wide association studies using a new nonparametric model reveal the genetic architecture of 17 agronomic traits in an enlarged maize association panel	5	206611970	GRMZM2G351832	UTR3	unknown	plant morphology trait	plant structure morphology trait	whole plant morphology trait	whole plant size	plant height	plant height	no
3336	30	chr2.S_13452192	2	13452192	Plant height	G/C	no	0.000201	snp	no	AP	513	556809	Adtest	V2	V3	2	13459601	2014_plosg	no	Genome wide association studies using a new nonparametric model reveal the genetic architecture of 17 agronomic traits in an enlarged maize association panel	2	13459601	GRMZM2G359331	nonsynonymous	Plant protein of unknown function (DUF827)	plant morphology trait	plant structure morphology trait	whole plant morphology trait	whole plant size	plant height	plant height	no
3337	30	chr1.S_250093228	1	250093228	Plant height	A/G	no	0.00029	snp	no	AP	513	556809	Adtest	V2	V3	1	250154049	2014_plosg	no	Genome wide association studies using a new nonparametric model reveal the genetic architecture of 17 agronomic traits in an enlarged maize association panel	1	250154049	GRMZM2G364069	synonymous	DNAJ homologue 2	plant morphology trait	plant structure morphology trait	whole plant morphology trait	whole plant size	plant height	plant height	GO:0006457;GO:0031072;GO:0005829;GO:0051082;GO:0009506;GO:0005886;GO:0009408;GO:0046872;GO:0005524
3342	30	chr1.S_179990226	1	179990226	Plant height	G/T	no	0.000533	snp	no	AP	513	556809	Adtest	V2	V3	1	180017302	2014_plosg	no	Genome wide association studies using a new nonparametric model reveal the genetic architecture of 17 agronomic traits in an enlarged maize association panel	1	180017302	GRMZM2G392791	nonsynonymous	alpha/beta-Hydrolases superfamily protein	plant morphology trait	plant structure morphology trait	whole plant morphology trait	whole plant size	plant height	plant height	GO:0005829;GO:0008152;GO:0016787
3349	30	chr3.S_162709488	3	162709488	Plant height	A/G	no	2.51e-05	snp	no	AP	513	556809	Adtest	V2	V3	3	162752286	2014_plosg	no	Genome wide association studies using a new nonparametric model reveal the genetic architecture of 17 agronomic traits in an enlarged maize association panel	3	162752286	GRMZM2G401050	UTR5	BLISTER	plant morphology trait	plant structure morphology trait	whole plant morphology trait	whole plant size	plant height	plant height	no
3354	30	chr2.S_153794265	2	153794265	Plant height	T/C	no	0.000151	snp	no	AP	513	556809	Adtest	V2	V3	2	154428685	2014_plosg	no	Genome wide association studies using a new nonparametric model reveal the genetic architecture of 17 agronomic traits in an enlarged maize association panel	2	154428685	GRMZM2G416684	UTR3	Protein kinase superfamily protein	plant morphology trait	plant structure morphology trait	whole plant morphology trait	whole plant size	plant height	plant height	GO:0016772;GO:0006468;GO:0005524;GO:0004672
3355	30	chr4.S_239929915	4	239929915	Plant height	T/C	no	0.000276	snp	no	AP	513	556809	Adtest	V2	V3	4	240476813	2014_plosg	no	Genome wide association studies using a new nonparametric model reveal the genetic architecture of 17 agronomic traits in an enlarged maize association panel	4	240476813	GRMZM2G417859	synonymous	DGCR14-related	plant morphology trait	plant structure morphology trait	whole plant morphology trait	whole plant size	plant height	plant height	no
3358	30	chr1.S_193321716	1	193321716	Plant height	T/C	no	0.000178	snp	no	AP	513	556809	Adtest	V2	V3	1	193354254	2014_plosg	no	Genome wide association studies using a new nonparametric model reveal the genetic architecture of 17 agronomic traits in an enlarged maize association panel	1	193354254	GRMZM2G424241	UTR5	SMAD/FHA domain-containing protein	plant morphology trait	plant structure morphology trait	whole plant morphology trait	whole plant size	plant height	plant height	GO:0005515
3359	30	chr1.S_211538461	1	211538461	Plant height	T/G	no	0.000359	snp	no	AP	513	556809	Adtest	V2	V3	1	211585499	2014_plosg	no	Genome wide association studies using a new nonparametric model reveal the genetic architecture of 17 agronomic traits in an enlarged maize association panel	1	211585499	GRMZM2G429940	synonymous	SOS3-interacting protein 3	plant morphology trait	plant structure morphology trait	whole plant morphology trait	whole plant size	plant height	plant height	GO:0009628;GO:0006468;GO:0042538;GO:0010540;GO:0000166;GO:0004674;GO:0007165;GO:0009414;GO:0007275;GO:0005524
3360	30	chr1.S_217181483	1	217181483	Plant height	G/A	no	0.000145	snp	no	AP	513	556809	Adtest	V2	V3	1	217233822	2014_plosg	no	Genome wide association studies using a new nonparametric model reveal the genetic architecture of 17 agronomic traits in an enlarged maize association panel	1	217233822	GRMZM2G440313	nonsynonymous	unknown	plant morphology trait	plant structure morphology trait	whole plant morphology trait	whole plant size	plant height	plant height	no
3363	30	chr1.S_203913480	1	203913480	Plant height	A/T	no	0.000392	snp	no	AP	513	556809	Adtest	V2	V3	1	203953237	2014_plosg	no	Genome wide association studies using a new nonparametric model reveal the genetic architecture of 17 agronomic traits in an enlarged maize association panel	1	203953237	GRMZM2G448161	upstream	plastid-encoded CLP P	plant morphology trait	plant structure morphology trait	whole plant morphology trait	whole plant size	plant height	plant height	GO:0004252;GO:0006508
3365	30	PZE-108026684	8	26072742	Plant height	NA	no	1.22e-05	snp	no	AP	513	556809	Adtest	V2	V3	8	26077645	2014_plosg	no	Genome wide association studies using a new nonparametric model reveal the genetic architecture of 17 agronomic traits in an enlarged maize association panel	8	26077645	GRMZM2G453565	no	glycosyl hydrolase 9C3	plant morphology trait	plant structure morphology trait	whole plant morphology trait	whole plant size	plant height	plant height	GO:0003824;GO:0005975;GO:0030246;GO:0004553
3366	30	PZE-110053215	10	100028018	Plant height	NA	no	0.000462	snp	no	AP	513	556809	Adtest	V2	V3	10	100044450	2014_plosg	no	Genome wide association studies using a new nonparametric model reveal the genetic architecture of 17 agronomic traits in an enlarged maize association panel	10	100044450	GRMZM2G455476	no	non-intrinsic ABC protein 12	plant morphology trait	plant structure morphology trait	whole plant morphology trait	whole plant size	plant height	plant height	GO:0006200;GO:0000166;GO:0016887;GO:0005886;GO:0005524
3368	30	chr1.S_180338382	1	180338382	Plant height	A/G	no	0.00047	snp	no	AP	513	556809	Adtest	V2	V3	1	180365358	2014_plosg	no	Genome wide association studies using a new nonparametric model reveal the genetic architecture of 17 agronomic traits in an enlarged maize association panel	1	180365358	GRMZM2G461269	UTR3	NB-ARC domain-containing disease resistance protein	plant morphology trait	plant structure morphology trait	whole plant morphology trait	whole plant size	plant height	plant height	GO:0043531
3375	30	chr9.S_140356597	9	140356597	Plant height	G/A	no	5.7e-05	snp	no	AP	513	556809	Adtest	V2	V3	9	140613340	2014_plosg	no	Genome wide association studies using a new nonparametric model reveal the genetic architecture of 17 agronomic traits in an enlarged maize association panel	9	140613340	GRMZM2G479243	synonymous	Leucine-rich repeat protein kinase family protein	plant morphology trait	plant structure morphology trait	whole plant morphology trait	whole plant size	plant height	plant height	GO:0009826;GO:0006468;GO:0009664;GO:0000166;GO:0004674;GO:0005524
3377	30	chr1.S_224079600	1	224079600	Plant height	T/C	no	3.68e-05	snp	no	AP	513	556809	Adtest	V2	V3	1	224144288	2014_plosg	no	Genome wide association studies using a new nonparametric model reveal the genetic architecture of 17 agronomic traits in an enlarged maize association panel	1	224144288	GRMZM2G703918	nonsynonymous	nucleic acid binding;zinc ion binding;DNA binding	plant morphology trait	plant structure morphology trait	whole plant morphology trait	whole plant size	plant height	plant height	GO:0008270;GO:0003676;GO:0005515
3386	30	chr3.S_162599987	3	162599987	Plant height	T/A	no	5.52e-05	snp	no	AP	513	556809	Adtest	V2	V3	3	162642785	2014_plosg	no	Genome wide association studies using a new nonparametric model reveal the genetic architecture of 17 agronomic traits in an enlarged maize association panel	3	162642785	GRMZM5G846152	UTR3	Protein of unknown function, DUF538	plant morphology trait	plant structure morphology trait	whole plant morphology trait	whole plant size	plant height	plant height	no
3387	30	chr2.S_11947210	2	11947210	Plant height	T/C	no	0.000574	snp	no	AP	513	556809	Adtest	V2	V3	2	11954619	2014_plosg	no	Genome wide association studies using a new nonparametric model reveal the genetic architecture of 17 agronomic traits in an enlarged maize association panel	2	11954619	GRMZM5G851032	upstream	unknown	plant morphology trait	plant structure morphology trait	whole plant morphology trait	whole plant size	plant height	plant height	no
3388	30	chr5.S_207988968	5	207988968	Plant height	G/T	no	0.00035	snp	no	AP	513	556809	Adtest	V2	V3	5	208036708	2014_plosg	no	Genome wide association studies using a new nonparametric model reveal the genetic architecture of 17 agronomic traits in an enlarged maize association panel	5	208036708	GRMZM5G862663	UTR3	unknown	plant morphology trait	plant structure morphology trait	whole plant morphology trait	whole plant size	plant height	plant height	no
3389	30	chr1.S_209538305	1	209538305	Plant height	G/A	no	5.26e-05	snp	no	AP	513	556809	Adtest	V2	V3	1	209585343	2014_plosg	no	Genome wide association studies using a new nonparametric model reveal the genetic architecture of 17 agronomic traits in an enlarged maize association panel	1	209585343	GRMZM5G866423	synonymous	ARID/BRIGHT DNA-binding domain-containing protein	plant morphology trait	plant structure morphology trait	whole plant morphology trait	whole plant size	plant height	plant height	GO:0046872;GO:0005622;GO:0008270;GO:0005515;GO:0003677
3390	30	chr1.S_193255547	1	193255547	Plant height	C/G	no	0.000135	snp	no	AP	513	556809	Adtest	V2	V3	1	193288085	2014_plosg	no	Genome wide association studies using a new nonparametric model reveal the genetic architecture of 17 agronomic traits in an enlarged maize association panel	1	193288085	GRMZM5G866884	UTR5	unknown	plant morphology trait	plant structure morphology trait	whole plant morphology trait	whole plant size	plant height	plant height	no
3395	30	chr1.S_193250956	1	193250956	Plant height	T/G	no	0.000217	snp	no	AP	513	556809	Adtest	V2	V3	1	193283494	2014_plosg	no	Genome wide association studies using a new nonparametric model reveal the genetic architecture of 17 agronomic traits in an enlarged maize association panel	1	193283494	GRMZM5G872373	UTR5	Uncharacterized protein family (UPF0016)	plant morphology trait	plant structure morphology trait	whole plant morphology trait	whole plant size	plant height	plant height	GO:0005794;GO:0016020
3409	31	no	3	4531439	Plant height	C/G	no	1.46e-11	snp	no	NAM	5000	28.9m	BPP	V2	V3	3	4531449	2014_Plosgone	BPP>5	Association mapping across numerous traits reveals patterns of functional variation in maize	3	4531449	AC155622.2_FG004	intergenic	Coatomer, alpha subunit	plant morphology trait	plant structure morphology trait	whole plant morphology trait	whole plant size	plant height	plant height	GO:0005515
3484	31	no	10	7644366	Plant height	C/T	no	4.64e-11	snp	no	NAM	5000	28.9m	BPP	V2	V3	10	7648873	2014_Plosgone	BPP>5	Association mapping across numerous traits reveals patterns of functional variation in maize	10	7648873	AC198398.3_FG003	intergenic	unknown	plant morphology trait	plant structure morphology trait	whole plant morphology trait	whole plant size	plant height	plant height	no
3500	31	no	10	136361209	Plant height	A/G	no	1.54e-08	snp	no	NAM	5000	28.9m	BPP	V2	V3	10	136385676	2014_Plosgone	BPP>5	Association mapping across numerous traits reveals patterns of functional variation in maize	10	136385676	AC199382.3_FG005	intergenic	unknown	plant morphology trait	plant structure morphology trait	whole plant morphology trait	whole plant size	plant height	plant height	no
3537	31	no	4	214743850	Plant height	T/C	no	6.22e-37	snp	no	NAM	5000	28.9m	BPP	V2	V3	4	215276340	2014_Plosgone	BPP>5	Association mapping across numerous traits reveals patterns of functional variation in maize	4	215276340	AC205591.4_FG006	intergenic	unknown	plant morphology trait	plant structure morphology trait	whole plant morphology trait	whole plant size	plant height	plant height	no
3606	31	no	5	201933037	Plant height	T/C	no	2.68e-26	snp	no	NAM	5000	28.9m	BPP	V2	V3	5	201989204	2014_Plosgone	BPP>5	Association mapping across numerous traits reveals patterns of functional variation in maize	5	201989204	AC216731.3_FG002	intergenic	cation/H+ exchanger 2	plant morphology trait	plant structure morphology trait	whole plant morphology trait	whole plant size	plant height	plant height	GO:0006812;GO:0016021;GO:0015299;GO:0055085
3622	31	no	3	55486737	Plant height	G/A	no	1.26e-06	snp	no	NAM	5000	28.9m	BPP	V2	V3	3	55488606	2014_Plosgone	BPP>5	Association mapping across numerous traits reveals patterns of functional variation in maize	3	55488606	AC220972.3_FG002	intergenic	unknown	plant morphology trait	plant structure morphology trait	whole plant morphology trait	whole plant size	plant height	plant height	no
3709	31	no	3	213606145	Plant height	A/T	no	4.34e-09	snp	no	NAM	5000	28.9m	BPP	V2	V3	3	213687442	2014_Plosgone	BPP>5	Association mapping across numerous traits reveals patterns of functional variation in maize	3	213687442	GRMZM2G004183	upstream	TRICHOME BIREFRINGENCE-LIKE 19	plant morphology trait	plant structure morphology trait	whole plant morphology trait	whole plant size	plant height	plant height	no
3726	31	no	8	119907474	Plant height	C/T	no	2.45e-35	snp	no	NAM	5000	28.9m	BPP	V2	V3	8	119434514	2014_Plosgone	BPP>5	Association mapping across numerous traits reveals patterns of functional variation in maize	8	119434514	GRMZM2G004703	intronic	calmodulin 5	plant morphology trait	plant structure morphology trait	whole plant morphology trait	whole plant size	plant height	plant height	GO:0005737;GO:0010099;GO:0019722;GO:0005773;GO:0005634;GO:0009846;GO:0009612;GO:0005509;GO:0005886
3741	31	no	8	1523894	Plant height	T/C	no	4.32e-09	snp	no	NAM	5000	28.9m	BPP	V2	V3	8	1523694	2014_Plosgone	BPP>5	Association mapping across numerous traits reveals patterns of functional variation in maize	8	1523694	GRMZM2G005980	synonymous	PENTATRICOPEPTIDE REPEAT 596	plant morphology trait	plant structure morphology trait	whole plant morphology trait	whole plant size	plant height	plant height	GO:0003677
3846	31	no	5	39875588	Plant height	A/C	no	4.98e-13	snp	no	NAM	5000	28.9m	BPP	V2	V3	5	39899820	2014_Plosgone	BPP>5	Association mapping across numerous traits reveals patterns of functional variation in maize	5	39899820	GRMZM2G012209	intronic	nucleotide-sensitive chloride conductance regulator (ICln) family protein	plant morphology trait	plant structure morphology trait	whole plant morphology trait	whole plant size	plant height	plant height	GO:0006884;GO:0006821
3860	31	no	5	39881685	Plant height	G/C	no	1.03e-16	snp	no	NAM	5000	28.9m	BPP	V2	V3	5	39905917	2014_Plosgone	BPP>5	Association mapping across numerous traits reveals patterns of functional variation in maize	5	39905917	GRMZM2G012926	UTR3	NB-ARC domain-containing disease resistance protein	plant morphology trait	plant structure morphology trait	whole plant morphology trait	whole plant size	plant height	plant height	no
3864	31	no	3	166155140	Plant height	A/G	no	7.35e-20	snp	no	NAM	5000	28.9m	BPP	V2	V3	3	166197738	2014_Plosgone	BPP>5	Association mapping across numerous traits reveals patterns of functional variation in maize	3	166197738	GRMZM2G013016	intergenic	GRAS family transcription factor family protein	plant morphology trait	plant structure morphology trait	whole plant morphology trait	whole plant size	plant height	plant height	no
3865	31	no	3	166155227	Plant height	G/C	no	2.78e-13	snp	no	NAM	5000	28.9m	BPP	V2	V3	3	166197825	2014_Plosgone	BPP>5	Association mapping across numerous traits reveals patterns of functional variation in maize	3	166197825	GRMZM2G013016	intergenic	GRAS family transcription factor family protein	plant morphology trait	plant structure morphology trait	whole plant morphology trait	whole plant size	plant height	plant height	no
3965	31	no	10	127258890	Plant height	C/G	no	3.46e-11	snp	no	NAM	5000	28.9m	BPP	V2	V3	10	127280979	2014_Plosgone	BPP>5	Association mapping across numerous traits reveals patterns of functional variation in maize	10	127280979	GRMZM2G018441	intronic	2-phosphoglycolate phosphatase 1	plant morphology trait	plant structure morphology trait	whole plant morphology trait	whole plant size	plant height	plant height	GO:0005737;GO:0016787;GO:0016791;GO:0005773;GO:0009570;GO:0005634;GO:0048046;GO:0016311;GO:0008152;GO:0009507
4032	31	no	9	136178247	Plant height	T/C	no	1.22e-10	snp	no	NAM	5000	28.9m	BPP	V2	V3	9	136431490	2014_Plosgone	BPP>5	Association mapping across numerous traits reveals patterns of functional variation in maize	9	136431490	GRMZM2G022686	intronic	myb domain protein 12	plant morphology trait	plant structure morphology trait	whole plant morphology trait	whole plant size	plant height	plant height	GO:0003682;GO:0003677
4044	31	no	7	161339971	Plant height	T/G	no	2.22e-08	snp	no	NAM	5000	28.9m	BPP	V2	V3	7	161379536	2014_Plosgone	BPP>5	Association mapping across numerous traits reveals patterns of functional variation in maize	7	161379536	GRMZM2G023444	downstream	Protein kinase superfamily protein	plant morphology trait	plant structure morphology trait	whole plant morphology trait	whole plant size	plant height	plant height	GO:0006468;GO:0004672;GO:0005524
4047	31	no	9	63886967	Plant height	G/A	no	1.6e-14	snp	no	NAM	5000	28.9m	BPP	V2	V3	9	64896854	2014_Plosgone	BPP>5	Association mapping across numerous traits reveals patterns of functional variation in maize	9	64896854	GRMZM2G023811	intergenic	unknown	plant morphology trait	plant structure morphology trait	whole plant morphology trait	whole plant size	plant height	plant height	no
4087	31	no	10	142195596	Plant height	A/G	no	2.07e-09	snp	no	NAM	5000	28.9m	BPP	V2	V3	10	141620756	2014_Plosgone	BPP>5	Association mapping across numerous traits reveals patterns of functional variation in maize	10	141620756	GRMZM2G025592	upstream	chromomethylase 3	plant morphology trait	plant structure morphology trait	whole plant morphology trait	whole plant size	plant height	plant height	GO:0006306;GO:0010425;GO:0006355;GO:0010069;GO:0006342;GO:0005634;GO:0003886;GO:0016740;GO:0090116;GO:0003677;GO:0051567;GO:0008168;GO:0032259;GO:0009294;GO:0016568
4090	31	no	3	160767234	Plant height	A/C	no	1.81e-10	snp	no	NAM	5000	28.9m	BPP	V2	V3	3	160810032	2014_Plosgone	BPP>5	Association mapping across numerous traits reveals patterns of functional variation in maize	3	160810032	GRMZM2G025742	intergenic	Auxin efflux carrier family protein	plant morphology trait	plant structure morphology trait	whole plant morphology trait	whole plant size	plant height	plant height	GO:0005783;GO:0009555;GO:0010252;GO:0016021;GO:0080161;GO:0080162;GO:0055085
4164	31	no	3	10269407	Plant height	T/C	no	4.79e-15	snp	no	NAM	5000	28.9m	BPP	V2	V3	3	10272764	2014_Plosgone	BPP>5	Association mapping across numerous traits reveals patterns of functional variation in maize	3	10272764	GRMZM2G029135	intergenic	Pyridoxal phosphate (PLP)-dependent transferases superfamily protein	plant morphology trait	plant structure morphology trait	whole plant morphology trait	whole plant size	plant height	plant height	GO:0010366;GO:0005737;GO:1901997;GO:0010326;GO:0016740;GO:0009058;GO:0009851;GO:0030170;GO:0005829;GO:0009641
4186	31	no	2	217092746	Plant height	G/C	no	2.82e-18	snp	no	NAM	5000	28.9m	BPP	V2	V3	2	217761716	2014_Plosgone	BPP>5	Association mapping across numerous traits reveals patterns of functional variation in maize	2	217761716	GRMZM2G030646	downstream	eukaryotic translation initiation factor 2 beta subunit	plant morphology trait	plant structure morphology trait	whole plant morphology trait	whole plant size	plant height	plant height	GO:0005886;GO:0006413;GO:0003743
4239	31	no	3	111385201	Plant height	G/A	no	1.88e-10	snp	no	NAM	5000	28.9m	BPP	V2	V3	3	111400170	2014_Plosgone	BPP>5	Association mapping across numerous traits reveals patterns of functional variation in maize	3	111400170	GRMZM2G033521	intergenic	ARM repeat superfamily protein	plant morphology trait	plant structure morphology trait	whole plant morphology trait	whole plant size	plant height	plant height	GO:0016567;GO:0004842;GO:0000151;GO:0005515
4274	31	no	9	120077365	Plant height	----/TACT	no	1.32e-15	indel	no	NAM	5000	28.9m	BPP	V2	V3	9	120331907	2014_Plosgone	BPP>5	Association mapping across numerous traits reveals patterns of functional variation in maize	9	120331907	GRMZM2G035531	intergenic	VQ motif-containing protein	plant morphology trait	plant structure morphology trait	whole plant morphology trait	whole plant size	plant height	plant height	no
4302	31	no	8	86478452	Plant height	G/A	no	8.89e-18	snp	no	NAM	5000	28.9m	BPP	V2	V3	8	85999868	2014_Plosgone	BPP>5	Association mapping across numerous traits reveals patterns of functional variation in maize	8	85999868	GRMZM2G037012	intergenic	unknown	plant morphology trait	plant structure morphology trait	whole plant morphology trait	whole plant size	plant height	plant height	no
4309	31	no	5	201691778	Plant height	T/C	no	2.97e-10	snp	no	NAM	5000	28.9m	BPP	V2	V3	5	201747945	2014_Plosgone	BPP>5	Association mapping across numerous traits reveals patterns of functional variation in maize	5	201747945	GRMZM2G037595	upstream	unknown	plant morphology trait	plant structure morphology trait	whole plant morphology trait	whole plant size	plant height	plant height	no
4321	31	no	7	19490632	Plant height	C/T	no	1.39e-21	snp	no	NAM	5000	28.9m	BPP	V2	V3	7	19501625	2014_Plosgone	BPP>5	Association mapping across numerous traits reveals patterns of functional variation in maize	7	19501625	GRMZM2G038313	upstream	eukaryotic translation initiation factor 3E	plant morphology trait	plant structure morphology trait	whole plant morphology trait	whole plant size	plant height	plant height	GO:0005737;GO:0005852;GO:0009908;GO:0005634;GO:0009640;GO:0005515;GO:0005886;GO:0009651;GO:0008180;GO:0006413;GO:0003743
4331	31	no	4	147089353	Plant height	T/C	no	1.17e-05	snp	no	NAM	5000	28.9m	BPP	V2	V3	4	147116633	2014_Plosgone	BPP>5	Association mapping across numerous traits reveals patterns of functional variation in maize	4	147116633	GRMZM2G039445	intergenic	unknown	plant morphology trait	plant structure morphology trait	whole plant morphology trait	whole plant size	plant height	plant height	no
4384	31	no	7	19591915	Plant height	A/T	no	9.68e-22	snp	no	NAM	5000	28.9m	BPP	V2	V3	7	19602908	2014_Plosgone	BPP>5	Association mapping across numerous traits reveals patterns of functional variation in maize	7	19602908	GRMZM2G043275	intronic	nudix hydrolase homolog 16	plant morphology trait	plant structure morphology trait	whole plant morphology trait	whole plant size	plant height	plant height	GO:0016787
4398	31	no	1	79705178	Plant height	C/G	no	1.94e-25	snp	no	NAM	5000	28.9m	BPP	V2	V3	1	79713124	2014_Plosgone	BPP>5	Association mapping across numerous traits reveals patterns of functional variation in maize	1	79713124	GRMZM2G044481	synonymous	Terpenoid cyclases/Protein prenyltransferases superfamily protein	plant morphology trait	plant structure morphology trait	whole plant morphology trait	whole plant size	plant height	plant height	GO:0010333;GO:0000287;GO:0009686;GO:0051504;GO:0009905;GO:0008152;GO:0016829;GO:0009507
4404	31	no	4	5119278	Plant height	T/G	no	2.22e-08	snp	no	NAM	5000	28.9m	BPP	V2	V3	4	5124014	2014_Plosgone	BPP>5	Association mapping across numerous traits reveals patterns of functional variation in maize	4	5124014	GRMZM2G044625	downstream	unknown	plant morphology trait	plant structure morphology trait	whole plant morphology trait	whole plant size	plant height	plant height	GO:0045735
4412	31	no	9	67198100	Plant height	G/T	no	5.76e-14	snp	no	NAM	5000	28.9m	BPP	V2	V3	9	68208180	2014_Plosgone	BPP>5	Association mapping across numerous traits reveals patterns of functional variation in maize	9	68208180	GRMZM2G045109	intergenic	basic helix-loop-helix (bHLH) DNA-binding superfamily protein	plant morphology trait	plant structure morphology trait	whole plant morphology trait	whole plant size	plant height	plant height	GO:0046983;GO:0003677
4434	31	no	7	24155364	Plant height	A/C	no	6.21e-08	snp	no	NAM	5000	28.9m	BPP	V2	V3	7	24168433	2014_Plosgone	BPP>5	Association mapping across numerous traits reveals patterns of functional variation in maize	7	24168433	GRMZM2G046532	intergenic	low-molecular-weight cysteine-rich 69	plant morphology trait	plant structure morphology trait	whole plant morphology trait	whole plant size	plant height	plant height	GO:0006952
4485	31	no	6	95732158	Plant height	A/G	no	5.22e-26	snp	no	NAM	5000	28.9m	BPP	V2	V3	6	95895208	2014_Plosgone	BPP>5	Association mapping across numerous traits reveals patterns of functional variation in maize	6	95895208	GRMZM2G049730	intergenic	Acyl-CoA N-acyltransferases (NAT) superfamily protein	plant morphology trait	plant structure morphology trait	whole plant morphology trait	whole plant size	plant height	plant height	GO:0008080
4487	31	no	6	95725061	Plant height	G/A	no	1.17e-22	snp	no	NAM	5000	28.9m	BPP	V2	V3	6	95888111	2014_Plosgone	BPP>5	Association mapping across numerous traits reveals patterns of functional variation in maize	6	95888111	GRMZM2G049730	intergenic	Acyl-CoA N-acyltransferases (NAT) superfamily protein	plant morphology trait	plant structure morphology trait	whole plant morphology trait	whole plant size	plant height	plant height	GO:0008080
4521	31	no	7	141885920	Plant height	C/T	no	1.71e-31	snp	no	NAM	5000	28.9m	BPP	V2	V3	7	141922068	2014_Plosgone	BPP>5	Association mapping across numerous traits reveals patterns of functional variation in maize	7	141922068	GRMZM2G052509	synonymous	RAB GTPase homolog A3	plant morphology trait	plant structure morphology trait	whole plant morphology trait	whole plant size	plant height	plant height	GO:0005768;GO:0005634;GO:0000166;GO:0015031;GO:0007264;GO:0009504;GO:0005525
4530	31	no	1	196213016	Plant height	A/G	no	1.55e-11	snp	no	NAM	5000	28.9m	BPP	V2	V3	1	196245910	2014_Plosgone	BPP>5	Association mapping across numerous traits reveals patterns of functional variation in maize	1	196245910	GRMZM2G053027	intronic	RING/U-box superfamily protein	plant morphology trait	plant structure morphology trait	whole plant morphology trait	whole plant size	plant height	plant height	GO:0046872;GO:0008270;GO:0005515
4532	31	no	1	196213972	Plant height	T/C	no	5.59e-15	snp	no	NAM	5000	28.9m	BPP	V2	V3	1	196246866	2014_Plosgone	BPP>5	Association mapping across numerous traits reveals patterns of functional variation in maize	1	196246866	GRMZM2G053027	synonymous	RING/U-box superfamily protein	plant morphology trait	plant structure morphology trait	whole plant morphology trait	whole plant size	plant height	plant height	GO:0046872;GO:0008270;GO:0005515
4620	31	no	1	249418109	Plant height	---/ACC	no	1.5e-30	indel	no	NAM	5000	28.9m	BPP	V2	V3	1	249478930	2014_Plosgone	BPP>5	Association mapping across numerous traits reveals patterns of functional variation in maize	1	249478930	GRMZM2G058227	upstream	PLC-like phosphodiesterases superfamily protein	plant morphology trait	plant structure morphology trait	whole plant morphology trait	whole plant size	plant height	plant height	GO:0005773;GO:0008889;GO:0006071;GO:0006629
4629	31	no	6	147985960	Plant height	C/T	no	2.92e-11	snp	no	NAM	5000	28.9m	BPP	V2	V3	6	148179917	2014_Plosgone	BPP>5	Association mapping across numerous traits reveals patterns of functional variation in maize	6	148179917	GRMZM2G058472	intergenic	plant glycogenin-like starch initiation protein 2	plant morphology trait	plant structure morphology trait	whole plant morphology trait	whole plant size	plant height	plant height	GO:0005794;GO:0080116;GO:0005982;GO:0016757;GO:0010417
4636	31	no	3	166393967	Plant height	A/T	no	1.17e-13	snp	no	NAM	5000	28.9m	BPP	V2	V3	3	166436990	2014_Plosgone	BPP>5	Association mapping across numerous traits reveals patterns of functional variation in maize	3	166436990	GRMZM2G058954	intergenic	recA DNA recombination family protein	plant morphology trait	plant structure morphology trait	whole plant morphology trait	whole plant size	plant height	plant height	GO:0006310;GO:0008094;GO:0006281;GO:0017111;GO:0000166;GO:0009432;GO:0003677;GO:0003697;GO:0005524
4637	31	no	3	166394881	Plant height	T/C	no	5.67e-17	snp	no	NAM	5000	28.9m	BPP	V2	V3	3	166437904	2014_Plosgone	BPP>5	Association mapping across numerous traits reveals patterns of functional variation in maize	3	166437904	GRMZM2G058954	intergenic	recA DNA recombination family protein	plant morphology trait	plant structure morphology trait	whole plant morphology trait	whole plant size	plant height	plant height	GO:0006310;GO:0008094;GO:0006281;GO:0017111;GO:0000166;GO:0009432;GO:0003677;GO:0003697;GO:0005524
4664	31	no	9	84118234	Plant height	C/A	no	2.98e-16	snp	no	NAM	5000	28.9m	BPP	V2	V3	9	85124511	2014_Plosgone	BPP>5	Association mapping across numerous traits reveals patterns of functional variation in maize	9	85124511	GRMZM2G060513	intergenic	Alba DNA/RNA-binding protein	plant morphology trait	plant structure morphology trait	whole plant morphology trait	whole plant size	plant height	plant height	GO:0003676
4697	31	no	1	8762871	Plant height	C/T	no	1.39e-08	snp	no	NAM	5000	28.9m	BPP	V2	V3	1	8757788	2014_Plosgone	BPP>5	Association mapping across numerous traits reveals patterns of functional variation in maize	1	8757788	GRMZM2G062946	intergenic	cytochrome P450, family 96, subfamily A, polypeptide 10	plant morphology trait	plant structure morphology trait	whole plant morphology trait	whole plant size	plant height	plant height	GO:0004497;GO:0046872;GO:0020037;GO:0016705;GO:0009055;GO:0055114
4715	31	no	4	78929985	Plant height	C/A	no	7.2e-16	snp	no	NAM	5000	28.9m	BPP	V2	V3	4	78956497	2014_Plosgone	BPP>5	Association mapping across numerous traits reveals patterns of functional variation in maize	4	78956497	GRMZM2G064613	intergenic	NPK1-related protein kinase 1	plant morphology trait	plant structure morphology trait	whole plant morphology trait	whole plant size	plant height	plant height	GO:0016772;GO:0043622;GO:0000166;GO:0048046;GO:0004674;GO:0006979;GO:0009908;GO:0046777;GO:0005524
4718	31	no	2	212644229	Plant height	C/A	no	9.06e-13	snp	no	NAM	5000	28.9m	BPP	V2	V3	2	213308918	2014_Plosgone	BPP>5	Association mapping across numerous traits reveals patterns of functional variation in maize	2	213308918	GRMZM2G064640	downstream	Ribosomal protein S4	plant morphology trait	plant structure morphology trait	whole plant morphology trait	whole plant size	plant height	plant height	GO:0005840;GO:0005829;GO:0016020;GO:0005622;GO:0003735;GO:0019843;GO:0006412;GO:0009506;GO:0015935
4720	31	no	4	38939643	Plant height	C/A	no	7.94e-15	snp	no	NAM	5000	28.9m	BPP	V2	V3	4	38972145	2014_Plosgone	BPP>5	Association mapping across numerous traits reveals patterns of functional variation in maize	4	38972145	GRMZM2G064807	downstream	Ribosomal protein L19 family protein	plant morphology trait	plant structure morphology trait	whole plant morphology trait	whole plant size	plant height	plant height	GO:0003735;GO:0006412;GO:0005840;GO:0005622
4792	31	no	10	147940022	Plant height	C/T	no	4.9e-10	snp	no	NAM	5000	28.9m	BPP	V2	V3	10	147375184	2014_Plosgone	BPP>5	Association mapping across numerous traits reveals patterns of functional variation in maize	10	147375184	GRMZM2G069389	intergenic	unknown	plant morphology trait	plant structure morphology trait	whole plant morphology trait	whole plant size	plant height	plant height	no
4806	31	no	1	250534142	Plant height	T/C	no	2.4e-14	snp	no	NAM	5000	28.9m	BPP	V2	V3	1	250594963	2014_Plosgone	BPP>5	Association mapping across numerous traits reveals patterns of functional variation in maize	1	250594963	GRMZM2G070323	intergenic	BRI1 suppressor 1 (BSU1)-like 3	plant morphology trait	plant structure morphology trait	whole plant morphology trait	whole plant size	plant height	plant height	GO:0016787;GO:0009742;GO:0030145;GO:0004722;GO:0005515;GO:0005506;GO:0032880
4832	31	no	2	219481863	Plant height	T/C	no	2.15e-10	snp	no	NAM	5000	28.9m	BPP	V2	V3	2	220150733	2014_Plosgone	BPP>5	Association mapping across numerous traits reveals patterns of functional variation in maize	2	220150733	GRMZM2G071720	synonymous	Protein of unknown function (DUF579)	plant morphology trait	plant structure morphology trait	whole plant morphology trait	whole plant size	plant height	plant height	no
4918	31	no	8	562908	Plant height	C/G	no	1.45e-08	snp	no	NAM	5000	28.9m	BPP	V2	V3	8	562908	2014_Plosgone	BPP>5	Association mapping across numerous traits reveals patterns of functional variation in maize	8	562908	GRMZM2G077212	UTR5	Pyridoxal phosphate (PLP)-dependent transferases superfamily protein	plant morphology trait	plant structure morphology trait	whole plant morphology trait	whole plant size	plant height	plant height	GO:0003824;GO:0030170;GO:0008152
4920	31	no	2	220109659	Plant height	T/C	no	4.78e-13	snp	no	NAM	5000	28.9m	BPP	V2	V3	2	220778529	2014_Plosgone	BPP>5	Association mapping across numerous traits reveals patterns of functional variation in maize	2	220778529	GRMZM2G077215	intergenic	ACT domain-containing small subunit of acetolactate synthase protein	plant morphology trait	plant structure morphology trait	whole plant morphology trait	whole plant size	plant height	plant height	GO:0003984;GO:0009507;GO:0009082
4925	31	no	2	2336472	Plant height	G/A	no	9.77e-25	snp	no	NAM	5000	28.9m	BPP	V2	V3	2	2341161	2014_Plosgone	BPP>5	Association mapping across numerous traits reveals patterns of functional variation in maize	2	2341161	GRMZM2G077541	intergenic	Class I glutamine amidotransferase-like superfamily protein	plant morphology trait	plant structure morphology trait	whole plant morphology trait	whole plant size	plant height	plant height	GO:0019172;GO:0016798;GO:0019249
4933	31	no	2	2361177	Plant height	G/A	no	1.23e-30	snp	no	NAM	5000	28.9m	BPP	V2	V3	2	2365866	2014_Plosgone	BPP>5	Association mapping across numerous traits reveals patterns of functional variation in maize	2	2365866	GRMZM2G078033	upstream	polyamine oxidase 4	plant morphology trait	plant structure morphology trait	whole plant morphology trait	whole plant size	plant height	plant height	GO:0006598;GO:0005777;GO:0000166;GO:0046592;GO:0008168;GO:0032259;GO:0055114;GO:0016491
4939	31	no	2	2384714	Plant height	G/A	no	2.78e-27	snp	no	NAM	5000	28.9m	BPP	V2	V3	2	2389403	2014_Plosgone	BPP>5	Association mapping across numerous traits reveals patterns of functional variation in maize	2	2389403	GRMZM2G078541	intergenic	Trypsin family protein	plant morphology trait	plant structure morphology trait	whole plant morphology trait	whole plant size	plant height	plant height	GO:0003824
5024	31	no	1	194725344	Plant height	T/A	no	4.66e-25	snp	no	NAM	5000	28.9m	BPP	V2	V3	1	194758338	2014_Plosgone	BPP>5	Association mapping across numerous traits reveals patterns of functional variation in maize	1	194758338	GRMZM2G083538	intergenic	ACT domain repeat 4	plant morphology trait	plant structure morphology trait	whole plant morphology trait	whole plant size	plant height	plant height	GO:0016597;GO:0008152
5039	31	no	2	83450463	Plant height	G/A	no	1.67e-12	snp	no	NAM	5000	28.9m	BPP	V2	V3	2	84079866	2014_Plosgone	BPP>5	Association mapping across numerous traits reveals patterns of functional variation in maize	2	84079866	GRMZM2G084863	upstream	Glutathione S-transferase family protein	plant morphology trait	plant structure morphology trait	whole plant morphology trait	whole plant size	plant height	plant height	GO:0045454;GO:0015035;GO:0005739;GO:0009055
5046	31	no	8	403172	Plant height	C/T	no	1.02e-08	snp	no	NAM	5000	28.9m	BPP	V2	V3	8	403172	2014_Plosgone	BPP>5	Association mapping across numerous traits reveals patterns of functional variation in maize	8	403172	GRMZM2G085111	synonymous	P-glycoprotein 11	plant morphology trait	plant structure morphology trait	whole plant morphology trait	whole plant size	plant height	plant height	GO:0010328;GO:0009733;GO:0060919;GO:0048767;GO:0010540;GO:0010315;GO:0009735;GO:0016021;GO:0006200;GO:0000166;GO:0008559;GO:0010329;GO:0009506;GO:0016887;GO:0005886;GO:0055085;GO:0005524;GO:0009630
5047	31	no	8	403625	Plant height	C/T	no	7.04e-08	snp	no	NAM	5000	28.9m	BPP	V2	V3	8	403625	2014_Plosgone	BPP>5	Association mapping across numerous traits reveals patterns of functional variation in maize	8	403625	GRMZM2G085111	intronic	P-glycoprotein 11	plant morphology trait	plant structure morphology trait	whole plant morphology trait	whole plant size	plant height	plant height	GO:0010328;GO:0009733;GO:0060919;GO:0048767;GO:0010540;GO:0010315;GO:0009735;GO:0016021;GO:0006200;GO:0000166;GO:0008559;GO:0010329;GO:0009506;GO:0016887;GO:0005886;GO:0055085;GO:0005524;GO:0009630
5079	31	no	9	103303153	Plant height	T/C	no	2.86e-35	snp	no	NAM	5000	28.9m	BPP	V2	V3	9	104309898	2014_Plosgone	BPP>5	Association mapping across numerous traits reveals patterns of functional variation in maize	9	104309898	GRMZM2G086841	intergenic	Chaperone DnaJ-domain superfamily protein	plant morphology trait	plant structure morphology trait	whole plant morphology trait	whole plant size	plant height	plant height	GO:0009570;GO:0005634;GO:0009416
5083	31	no	7	141808224	Plant height	G/A	no	1.87e-25	snp	no	NAM	5000	28.9m	BPP	V2	V3	7	141844372	2014_Plosgone	BPP>5	Association mapping across numerous traits reveals patterns of functional variation in maize	7	141844372	GRMZM2G087144	UTR3	Ypt/Rab-GAP domain of gyp1p superfamily protein	plant morphology trait	plant structure morphology trait	whole plant morphology trait	whole plant size	plant height	plant height	GO:0032313;GO:0005097;GO:0005622
5104	31	no	6	141908620	Plant height	G/C	no	1.79e-14	snp	no	NAM	5000	28.9m	BPP	V2	V3	6	142099894	2014_Plosgone	BPP>5	Association mapping across numerous traits reveals patterns of functional variation in maize	6	142099894	GRMZM2G088669	intronic	Heavy metal transport/detoxification superfamily protein	plant morphology trait	plant structure morphology trait	whole plant morphology trait	whole plant size	plant height	plant height	GO:0009579;GO:0009941;GO:0009535;GO:0009570;GO:0030001;GO:0046872;GO:0009507
5189	31	no	10	147901736	Plant height	G/T	no	2.71e-15	snp	no	NAM	5000	28.9m	BPP	V2	V3	10	147336898	2014_Plosgone	BPP>5	Association mapping across numerous traits reveals patterns of functional variation in maize	10	147336898	GRMZM2G092607	upstream	unknown	plant morphology trait	plant structure morphology trait	whole plant morphology trait	whole plant size	plant height	plant height	no
5282	31	no	7	161285209	Plant height	T/C	no	3.07e-08	snp	no	NAM	5000	28.9m	BPP	V2	V3	7	161324774	2014_Plosgone	BPP>5	Association mapping across numerous traits reveals patterns of functional variation in maize	7	161324774	GRMZM2G098517	upstream	GRAS family transcription factor	plant morphology trait	plant structure morphology trait	whole plant morphology trait	whole plant size	plant height	plant height	GO:0006355
5283	31	no	7	161285193	Plant height	T/G	no	1.56e-09	snp	no	NAM	5000	28.9m	BPP	V2	V3	7	161324758	2014_Plosgone	BPP>5	Association mapping across numerous traits reveals patterns of functional variation in maize	7	161324758	GRMZM2G098517	upstream	GRAS family transcription factor	plant morphology trait	plant structure morphology trait	whole plant morphology trait	whole plant size	plant height	plant height	GO:0006355
5291	31	no	1	26329612	Plant height	C/T	no	1.21e-13	snp	no	NAM	5000	28.9m	BPP	V2	V3	1	26330280	2014_Plosgone	BPP>5	Association mapping across numerous traits reveals patterns of functional variation in maize	1	26330280	GRMZM2G098714	synonymous	RPA70-kDa subunit B	plant morphology trait	plant structure morphology trait	whole plant morphology trait	whole plant size	plant height	plant height	GO:0005634;GO:0010224;GO:0006260;GO:0003677
5296	31	no	1	253910117	Plant height	C/T	no	3.28e-12	snp	no	NAM	5000	28.9m	BPP	V2	V3	1	253969985	2014_Plosgone	BPP>5	Association mapping across numerous traits reveals patterns of functional variation in maize	1	253969985	GRMZM2G099056	intergenic	exocyst complex component sec3A	plant morphology trait	plant structure morphology trait	whole plant morphology trait	whole plant size	plant height	plant height	GO:0000145;GO:0005886
5381	31	no	8	89444997	Plant height	C/A	no	5.48e-11	snp	no	NAM	5000	28.9m	BPP	V2	V3	8	88953934	2014_Plosgone	BPP>5	Association mapping across numerous traits reveals patterns of functional variation in maize	8	88953934	GRMZM2G104133	intergenic	Protein of unknown function (DUF1664)	plant morphology trait	plant structure morphology trait	whole plant morphology trait	whole plant size	plant height	plant height	no
5397	31	no	10	46655648	Plant height	C/T	no	3.88e-17	snp	no	NAM	5000	28.9m	BPP	V2	V3	10	46663159	2014_Plosgone	BPP>5	Association mapping across numerous traits reveals patterns of functional variation in maize	10	46663159	GRMZM2G104489	intergenic	unknown	plant morphology trait	plant structure morphology trait	whole plant morphology trait	whole plant size	plant height	plant height	no
5400	31	no	7	19453774	Plant height	G/C	no	2.38e-15	snp	no	NAM	5000	28.9m	BPP	V2	V3	7	19464767	2014_Plosgone	BPP>5	Association mapping across numerous traits reveals patterns of functional variation in maize	7	19464767	GRMZM2G104559	intergenic	isopentenyltransferase 5	plant morphology trait	plant structure morphology trait	whole plant morphology trait	whole plant size	plant height	plant height	GO:0016740;GO:0008033;GO:0005524
5410	31	no	10	127590842	Plant height	G/A	no	7.64e-12	snp	no	NAM	5000	28.9m	BPP	V2	V3	10	127612931	2014_Plosgone	BPP>5	Association mapping across numerous traits reveals patterns of functional variation in maize	10	127612931	GRMZM2G105004	intergenic	Plant regulator RWP-RK family protein	plant morphology trait	plant structure morphology trait	whole plant morphology trait	whole plant size	plant height	plant height	GO:0005515
5429	31	no	7	20164653	Plant height	G/T	no	1.8e-17	snp	no	NAM	5000	28.9m	BPP	V2	V3	7	20175646	2014_Plosgone	BPP>5	Association mapping across numerous traits reveals patterns of functional variation in maize	7	20175646	GRMZM2G105996	upstream	Ras-related small GTP-binding family protein	plant morphology trait	plant structure morphology trait	whole plant morphology trait	whole plant size	plant height	plant height	GO:0005794;GO:0007264;GO:0005773;GO:0000166;GO:0005622;GO:0005886;GO:0046686;GO:0005507;GO:0005525
5455	31	no	1	9426104	Plant height	T/G	no	5.32e-08	snp	no	NAM	5000	28.9m	BPP	V2	V3	1	9421021	2014_Plosgone	BPP>5	Association mapping across numerous traits reveals patterns of functional variation in maize	1	9421021	GRMZM2G107679	nonsynonymous	Cysteinyl-tRNA synthetase, class Ia family protein	plant morphology trait	plant structure morphology trait	whole plant morphology trait	whole plant size	plant height	plant height	no
5482	31	no	4	210132945	Plant height	A/G	no	4.4e-47	snp	no	NAM	5000	28.9m	BPP	V2	V3	4	210308042	2014_Plosgone	BPP>5	Association mapping across numerous traits reveals patterns of functional variation in maize	4	210308042	GRMZM2G109071	intronic	purple acid phosphatase 3	plant morphology trait	plant structure morphology trait	whole plant morphology trait	whole plant size	plant height	plant height	GO:0016787;GO:0042542;GO:0005773;GO:0016311;GO:0030643;GO:0003993
5594	31	no	6	155515708	Plant height	C/T	no	2.12e-12	snp	no	NAM	5000	28.9m	BPP	V2	V3	6	155710186	2014_Plosgone	BPP>5	Association mapping across numerous traits reveals patterns of functional variation in maize	6	155710186	GRMZM2G117582	UTR3	calmodulin 5	plant morphology trait	plant structure morphology trait	whole plant morphology trait	whole plant size	plant height	plant height	GO:0005737;GO:0010099;GO:0019722;GO:0005773;GO:0005634;GO:0009846;GO:0009612;GO:0005509;GO:0005886
5611	31	no	4	169949274	Plant height	C/A	no	6.16e-08	snp	no	NAM	5000	28.9m	BPP	V2	V3	4	169979050	2014_Plosgone	BPP>5	Association mapping across numerous traits reveals patterns of functional variation in maize	4	169979050	GRMZM2G118579	intergenic	xyloglucan endotransglucosylase/hydrolase 32	plant morphology trait	plant structure morphology trait	whole plant morphology trait	whole plant size	plant height	plant height	GO:0005975;GO:0006073;GO:0016998;GO:0005618;GO:0033946;GO:0048046;GO:0016762
5629	31	no	4	160338472	Plant height	A/G	no	1.41e-11	snp	no	NAM	5000	28.9m	BPP	V2	V3	4	160366326	2014_Plosgone	BPP>5	Association mapping across numerous traits reveals patterns of functional variation in maize	4	160366326	GRMZM2G119311	upstream	unknown	plant morphology trait	plant structure morphology trait	whole plant morphology trait	whole plant size	plant height	plant height	no
5630	31	no	4	160338476	Plant height	C/G	no	1.03e-14	snp	no	NAM	5000	28.9m	BPP	V2	V3	4	160366330	2014_Plosgone	BPP>5	Association mapping across numerous traits reveals patterns of functional variation in maize	4	160366330	GRMZM2G119311	upstream	unknown	plant morphology trait	plant structure morphology trait	whole plant morphology trait	whole plant size	plant height	plant height	no
5636	31	no	3	56043003	Plant height	C/G	no	6.7e-15	snp	no	NAM	5000	28.9m	BPP	V2	V3	3	56044772	2014_Plosgone	BPP>5	Association mapping across numerous traits reveals patterns of functional variation in maize	3	56044772	GRMZM2G119864	intergenic	Plant invertase/pectin methylesterase inhibitor superfamily	plant morphology trait	plant structure morphology trait	whole plant morphology trait	whole plant size	plant height	plant height	GO:0042545;GO:0009741;GO:0005618;GO:0030599;GO:0009409;GO:0004857
5693	31	no	5	202500250	Plant height	T/C	no	2.97e-11	snp	no	NAM	5000	28.9m	BPP	V2	V3	5	202556417	2014_Plosgone	BPP>5	Association mapping across numerous traits reveals patterns of functional variation in maize	5	202556417	GRMZM2G123938	downstream	Ribosomal protein S8e family protein	plant morphology trait	plant structure morphology trait	whole plant morphology trait	whole plant size	plant height	plant height	GO:0003735;GO:0005840;GO:0006412;GO:0005622
5697	31	no	9	136144464	Plant height	A/G	no	9.96e-10	snp	no	NAM	5000	28.9m	BPP	V2	V3	9	136397707	2014_Plosgone	BPP>5	Association mapping across numerous traits reveals patterns of functional variation in maize	9	136397707	GRMZM2G124059	intergenic	L-Aspartase-like family protein	plant morphology trait	plant structure morphology trait	whole plant morphology trait	whole plant size	plant height	plant height	GO:0004056;GO:0009570;GO:0016829;GO:0042450;GO:0009507
5699	31	no	9	136144410	Plant height	T/C	no	2.07e-14	snp	no	NAM	5000	28.9m	BPP	V2	V3	9	136397653	2014_Plosgone	BPP>5	Association mapping across numerous traits reveals patterns of functional variation in maize	9	136397653	GRMZM2G124059	intergenic	L-Aspartase-like family protein	plant morphology trait	plant structure morphology trait	whole plant morphology trait	whole plant size	plant height	plant height	GO:0004056;GO:0009570;GO:0016829;GO:0042450;GO:0009507
5737	31	no	1	185733864	Plant height	T/C	no	3.09e-10	snp	no	NAM	5000	28.9m	BPP	V2	V3	1	185767377	2014_Plosgone	BPP>5	Association mapping across numerous traits reveals patterns of functional variation in maize	1	185767377	GRMZM2G126481	intergenic	unknown	plant morphology trait	plant structure morphology trait	whole plant morphology trait	whole plant size	plant height	plant height	no
5752	31	no	1	86171195	Plant height	G/C	no	1.15e-12	snp	no	NAM	5000	28.9m	BPP	V2	V3	1	86180983	2014_Plosgone	BPP>5	Association mapping across numerous traits reveals patterns of functional variation in maize	1	86180983	GRMZM2G127168	intronic	zinc knuckle (CCHC-type) family protein	plant morphology trait	plant structure morphology trait	whole plant morphology trait	whole plant size	plant height	plant height	GO:0046872;GO:0008270;GO:0003677
5754	31	no	1	86171156	Plant height	G/T	no	3.2e-16	snp	no	NAM	5000	28.9m	BPP	V2	V3	1	86180944	2014_Plosgone	BPP>5	Association mapping across numerous traits reveals patterns of functional variation in maize	1	86180944	GRMZM2G127168	intronic	zinc knuckle (CCHC-type) family protein	plant morphology trait	plant structure morphology trait	whole plant morphology trait	whole plant size	plant height	plant height	GO:0046872;GO:0008270;GO:0003677
5774	31	no	9	120079084	Plant height	A/G	no	2.3e-19	snp	no	NAM	5000	28.9m	BPP	V2	V3	9	120333626	2014_Plosgone	BPP>5	Association mapping across numerous traits reveals patterns of functional variation in maize	9	120333626	GRMZM2G128491	upstream	unknown	plant morphology trait	plant structure morphology trait	whole plant morphology trait	whole plant size	plant height	plant height	no
5777	31	no	9	120079090	Plant height	A/G	no	1.37e-09	snp	no	NAM	5000	28.9m	BPP	V2	V3	9	120333632	2014_Plosgone	BPP>5	Association mapping across numerous traits reveals patterns of functional variation in maize	9	120333632	GRMZM2G128491	upstream	unknown	plant morphology trait	plant structure morphology trait	whole plant morphology trait	whole plant size	plant height	plant height	no
5828	31	no	2	109856189	Plant height	T/A	no	1.04e-08	snp	no	NAM	5000	28.9m	BPP	V2	V3	2	110486270	2014_Plosgone	BPP>5	Association mapping across numerous traits reveals patterns of functional variation in maize	2	110486270	GRMZM2G131912	intergenic	Pectin lyase-like superfamily protein	plant morphology trait	plant structure morphology trait	whole plant morphology trait	whole plant size	plant height	plant height	GO:0016829;GO:0016020
5847	31	no	3	162812646	Plant height	A/G	no	4.31e-08	snp	no	NAM	5000	28.9m	BPP	V2	V3	3	162855344	2014_Plosgone	BPP>5	Association mapping across numerous traits reveals patterns of functional variation in maize	3	162855344	GRMZM2G133398	intergenic	unknown	plant morphology trait	plant structure morphology trait	whole plant morphology trait	whole plant size	plant height	plant height	GO:0005737;GO:0009733;GO:0009737;GO:0005829;GO:0031930;GO:0003700;GO:0005634;GO:0009738;GO:0009790;GO:0001076;GO:0006357;GO:0045893;GO:0009657
5848	31	no	3	162812674	Plant height	A/G	no	7.89e-08	snp	no	NAM	5000	28.9m	BPP	V2	V3	3	162855372	2014_Plosgone	BPP>5	Association mapping across numerous traits reveals patterns of functional variation in maize	3	162855372	GRMZM2G133398	intergenic	unknown	plant morphology trait	plant structure morphology trait	whole plant morphology trait	whole plant size	plant height	plant height	GO:0005737;GO:0009733;GO:0009737;GO:0005829;GO:0031930;GO:0003700;GO:0005634;GO:0009738;GO:0009790;GO:0001076;GO:0006357;GO:0045893;GO:0009657
5849	31	no	10	34146977	Plant height	G/T	no	1.15e-15	snp	no	NAM	5000	28.9m	BPP	V2	V3	10	34154919	2014_Plosgone	BPP>5	Association mapping across numerous traits reveals patterns of functional variation in maize	10	34154919	GRMZM2G133588	intergenic	Calcium-binding EF-hand family protein	plant morphology trait	plant structure morphology trait	whole plant morphology trait	whole plant size	plant height	plant height	GO:0005737;GO:0005634;GO:0005777;GO:0009567;GO:0005509;GO:0009409
5919	31	no	4	216267072	Plant height	G/A	no	3.77e-38	snp	no	NAM	5000	28.9m	BPP	V2	V3	4	216800356	2014_Plosgone	BPP>5	Association mapping across numerous traits reveals patterns of functional variation in maize	4	216800356	GRMZM2G138881	intergenic	ER lumen protein retaining receptor family protein	plant morphology trait	plant structure morphology trait	whole plant morphology trait	whole plant size	plant height	plant height	GO:0046923;GO:0016021;GO:0006621
5940	31	no	6	139684650	Plant height	A/G	no	2.54e-13	snp	no	NAM	5000	28.9m	BPP	V2	V3	6	139873701	2014_Plosgone	BPP>5	Association mapping across numerous traits reveals patterns of functional variation in maize	6	139873701	GRMZM2G140170	intronic	Glycine-rich protein family	plant morphology trait	plant structure morphology trait	whole plant morphology trait	whole plant size	plant height	plant height	no
5952	31	no	2	218597098	Plant height	A/G	no	6.35e-15	snp	no	NAM	5000	28.9m	BPP	V2	V3	2	219266068	2014_Plosgone	BPP>5	Association mapping across numerous traits reveals patterns of functional variation in maize	2	219266068	GRMZM2G140667	intergenic	ascorbate peroxidase 1	plant morphology trait	plant structure morphology trait	whole plant morphology trait	whole plant size	plant height	plant height	GO:0020037;GO:0005618;GO:0009570;GO:0009651;GO:0009793;GO:0042744;GO:0005886;GO:0046686;GO:0009408;GO:0000302;GO:0004601;GO:0055114;GO:0009507
5991	31	no	3	5585371	Plant height	C/G	no	1.63e-13	snp	no	NAM	5000	28.9m	BPP	V2	V3	3	5586689	2014_Plosgone	BPP>5	Association mapping across numerous traits reveals patterns of functional variation in maize	3	5586689	GRMZM2G143235	intronic	cytochrome P450, family 90, subfamily D, polypeptide 1	plant morphology trait	plant structure morphology trait	whole plant morphology trait	whole plant size	plant height	plant height	GO:0004497;GO:0046872;GO:0020037;GO:0016705;GO:0009055;GO:0055114
6007	31	no	7	32300170	Plant height	A/G	no	6.6e-10	snp	no	NAM	5000	28.9m	BPP	V2	V3	7	32312629	2014_Plosgone	BPP>5	Association mapping across numerous traits reveals patterns of functional variation in maize	7	32312629	GRMZM2G145063	intergenic	Zn-dependent exopeptidases superfamily protein	plant morphology trait	plant structure morphology trait	whole plant morphology trait	whole plant size	plant height	plant height	GO:0006508;GO:0008233
6048	31	no	5	201454906	Plant height	G/T	no	2.24e-19	snp	no	NAM	5000	28.9m	BPP	V2	V3	5	201511073	2014_Plosgone	BPP>5	Association mapping across numerous traits reveals patterns of functional variation in maize	5	201511073	GRMZM2G147450	intronic	carbamoyl phosphate synthetase A	plant morphology trait	plant structure morphology trait	whole plant morphology trait	whole plant size	plant height	plant height	GO:0009570;GO:0006543;GO:0016036;GO:0005951;GO:0070409;GO:0009507
6067	31	no	10	6373492	Plant height	T/A	no	3.76e-09	snp	no	NAM	5000	28.9m	BPP	V2	V3	10	6378199	2014_Plosgone	BPP>5	Association mapping across numerous traits reveals patterns of functional variation in maize	10	6378199	GRMZM2G148404	UTR3	unknown	plant morphology trait	plant structure morphology trait	whole plant morphology trait	whole plant size	plant height	plant height	no
6068	31	no	10	6350911	Plant height	C/G	no	5.6e-09	snp	no	NAM	5000	28.9m	BPP	V2	V3	10	6355618	2014_Plosgone	BPP>5	Association mapping across numerous traits reveals patterns of functional variation in maize	10	6355618	GRMZM2G148411	UTR3	TLD-domain containing nucleolar protein	plant morphology trait	plant structure morphology trait	whole plant morphology trait	whole plant size	plant height	plant height	GO:0005509
6069	31	no	10	6353037	Plant height	G/T	no	9.32e-10	snp	no	NAM	5000	28.9m	BPP	V2	V3	10	6357744	2014_Plosgone	BPP>5	Association mapping across numerous traits reveals patterns of functional variation in maize	10	6357744	GRMZM2G148411	intronic	TLD-domain containing nucleolar protein	plant morphology trait	plant structure morphology trait	whole plant morphology trait	whole plant size	plant height	plant height	GO:0005509
6072	31	no	4	69924607	Plant height	G/C	no	8.72e-27	snp	no	NAM	5000	28.9m	BPP	V2	V3	4	69949500	2014_Plosgone	BPP>5	Association mapping across numerous traits reveals patterns of functional variation in maize	4	69949500	GRMZM2G148561	intergenic	WRKY DNA-binding protein 11	plant morphology trait	plant structure morphology trait	whole plant morphology trait	whole plant size	plant height	plant height	GO:0003700;GO:0006355;GO:0043565
6087	31	no	10	147540017	Plant height	A/C	no	2.81e-11	snp	no	NAM	5000	28.9m	BPP	V2	V3	10	146975179	2014_Plosgone	BPP>5	Association mapping across numerous traits reveals patterns of functional variation in maize	10	146975179	GRMZM2G149932	intronic	Exostosin family protein	plant morphology trait	plant structure morphology trait	whole plant morphology trait	whole plant size	plant height	plant height	GO:0016020
6089	31	no	10	147580406	Plant height	A/G	no	9.76e-12	snp	no	NAM	5000	28.9m	BPP	V2	V3	10	147015568	2014_Plosgone	BPP>5	Association mapping across numerous traits reveals patterns of functional variation in maize	10	147015568	GRMZM2G150014	UTR3	adenosine kinase	plant morphology trait	plant structure morphology trait	whole plant morphology trait	whole plant size	plant height	plant height	GO:0005737;GO:0006139;GO:0008652;GO:0009570;GO:0005634;GO:0004017;GO:0046939;GO:0048367;GO:0016740;GO:0048364;GO:0005524;GO:0009507
6184	31	no	3	21998778	Plant height	GAC/---	no	8.67e-10	indel	no	NAM	5000	28.9m	BPP	V2	V3	3	22006073	2014_Plosgone	BPP>5	Association mapping across numerous traits reveals patterns of functional variation in maize	3	22006073	GRMZM2G156950	no	C2H2 and C2HC zinc fingers superfamily protein	plant morphology trait	plant structure morphology trait	whole plant morphology trait	whole plant size	plant height	plant height	GO:0008270;GO:0005622
6248	31	no	5	9652624	Plant height	G/T	no	3.45e-11	snp	no	NAM	5000	28.9m	BPP	V2	V3	5	9663082	2014_Plosgone	BPP>5	Association mapping across numerous traits reveals patterns of functional variation in maize	5	9663082	GRMZM2G160619	intergenic	Leucine-rich repeat protein kinase family protein	plant morphology trait	plant structure morphology trait	whole plant morphology trait	whole plant size	plant height	plant height	GO:0006468;GO:0016772;GO:0005886;GO:0009506;GO:0004672;GO:0009505;GO:0005524
6253	31	no	3	33478302	Plant height	G/T	no	1.57e-13	snp	no	NAM	5000	28.9m	BPP	V2	V3	3	33478975	2014_Plosgone	BPP>5	Association mapping across numerous traits reveals patterns of functional variation in maize	3	33478975	GRMZM2G160747	intergenic	FAD-dependent oxidoreductase family protein	plant morphology trait	plant structure morphology trait	whole plant morphology trait	whole plant size	plant height	plant height	GO:0055114;GO:0016491
6257	31	no	8	119746913	Plant height	G/A	no	1.86e-31	snp	no	NAM	5000	28.9m	BPP	V2	V3	8	119274053	2014_Plosgone	BPP>5	Association mapping across numerous traits reveals patterns of functional variation in maize	8	119274053	GRMZM2G161040	intergenic	F-box family protein	plant morphology trait	plant structure morphology trait	whole plant morphology trait	whole plant size	plant height	plant height	GO:0005515
6279	31	no	9	138770365	Plant height	T/C	no	2.29e-08	snp	no	NAM	5000	28.9m	BPP	V2	V3	9	139024205	2014_Plosgone	BPP>5	Association mapping across numerous traits reveals patterns of functional variation in maize	9	139024205	GRMZM2G162451	intergenic	unknown	plant morphology trait	plant structure morphology trait	whole plant morphology trait	whole plant size	plant height	plant height	GO:0009507
6288	31	no	1	27088114	Plant height	T/G	no	3.01e-08	snp	no	NAM	5000	28.9m	BPP	V2	V3	1	27088682	2014_Plosgone	BPP>5	Association mapping across numerous traits reveals patterns of functional variation in maize	1	27088682	GRMZM2G163116	intergenic	unknown	plant morphology trait	plant structure morphology trait	whole plant morphology trait	whole plant size	plant height	plant height	no
6313	31	no	2	194158194	Plant height	C/T	no	1.83e-12	snp	no	NAM	5000	28.9m	BPP	V2	V3	2	194808185	2014_Plosgone	BPP>5	Association mapping across numerous traits reveals patterns of functional variation in maize	2	194808185	GRMZM2G164963	synonymous	unknown	plant morphology trait	plant structure morphology trait	whole plant morphology trait	whole plant size	plant height	plant height	no
6367	31	no	10	132550666	Plant height	G/A	no	1.96e-10	snp	no	NAM	5000	28.9m	BPP	V2	V3	10	132573139	2014_Plosgone	BPP>5	Association mapping across numerous traits reveals patterns of functional variation in maize	10	132573139	GRMZM2G168953	intronic	receptor lectin kinase	plant morphology trait	plant structure morphology trait	whole plant morphology trait	whole plant size	plant height	plant height	GO:0006468;GO:0030246;GO:0000166;GO:0004674;GO:0005524;GO:0055114;GO:0016491
6394	31	no	2	19327167	Plant height	T/C	no	6.09e-09	snp	no	NAM	5000	28.9m	BPP	V2	V3	2	19951240	2014_Plosgone	BPP>5	Association mapping across numerous traits reveals patterns of functional variation in maize	2	19951240	GRMZM2G170516	intergenic	trigalactosyldiacylglycerol 1	plant morphology trait	plant structure morphology trait	whole plant morphology trait	whole plant size	plant height	plant height	GO:0005319;GO:0009941;GO:0009507;GO:0009707;GO:0006869
6407	31	no	6	96538474	Plant height	C/G	no	2.33e-23	snp	no	NAM	5000	28.9m	BPP	V2	V3	6	96703292	2014_Plosgone	BPP>5	Association mapping across numerous traits reveals patterns of functional variation in maize	6	96703292	GRMZM2G171210	intronic	Protein kinase superfamily protein	plant morphology trait	plant structure morphology trait	whole plant morphology trait	whole plant size	plant height	plant height	GO:0006468;GO:0016772;GO:0000166;GO:0004674;GO:0005524
6408	31	no	6	96538026	Plant height	T/C	no	1.61e-18	snp	no	NAM	5000	28.9m	BPP	V2	V3	6	96702844	2014_Plosgone	BPP>5	Association mapping across numerous traits reveals patterns of functional variation in maize	6	96702844	GRMZM2G171210	intronic	Protein kinase superfamily protein	plant morphology trait	plant structure morphology trait	whole plant morphology trait	whole plant size	plant height	plant height	GO:0006468;GO:0016772;GO:0000166;GO:0004674;GO:0005524
6448	31	no	8	124460303	Plant height	T/C	no	4.08e-13	snp	no	NAM	5000	28.9m	BPP	V2	V3	8	123990362	2014_Plosgone	BPP>5	Association mapping across numerous traits reveals patterns of functional variation in maize	8	123990362	GRMZM2G173700	nonsynonymous	P-loop nucleoside triphosphate hydrolases superfamily protein with CH (Calponin Homology) domain	plant morphology trait	plant structure morphology trait	whole plant morphology trait	whole plant size	plant height	plant height	GO:0007018;GO:0000166;GO:0003777;GO:0005874;GO:0005875;GO:0005524
6453	31	no	1	286174803	Plant height	G/T	no	1e-08	snp	no	NAM	5000	28.9m	BPP	V2	V3	1	286245923	2014_Plosgone	BPP>5	Association mapping across numerous traits reveals patterns of functional variation in maize	1	286245923	GRMZM2G174136	UTR5	Protein of unknown function, DUF593	plant morphology trait	plant structure morphology trait	whole plant morphology trait	whole plant size	plant height	plant height	no
6454	31	no	1	286182262	Plant height	G/A	no	2.46e-10	snp	no	NAM	5000	28.9m	BPP	V2	V3	1	286253382	2014_Plosgone	BPP>5	Association mapping across numerous traits reveals patterns of functional variation in maize	1	286253382	GRMZM2G174210	synonymous	VQ motif-containing protein	plant morphology trait	plant structure morphology trait	whole plant morphology trait	whole plant size	plant height	plant height	no
6456	31	no	1	286182129	Plant height	T/A	no	3.8e-08	snp	no	NAM	5000	28.9m	BPP	V2	V3	1	286253249	2014_Plosgone	BPP>5	Association mapping across numerous traits reveals patterns of functional variation in maize	1	286253249	GRMZM2G174210	nonsynonymous	VQ motif-containing protein	plant morphology trait	plant structure morphology trait	whole plant morphology trait	whole plant size	plant height	plant height	no
6467	31	no	5	187681253	Plant height	T/C	no	8.02e-08	snp	no	NAM	5000	28.9m	BPP	V2	V3	5	187731488	2014_Plosgone	BPP>5	Association mapping across numerous traits reveals patterns of functional variation in maize	5	187731488	GRMZM2G175177	intergenic	replicon protein A2	plant morphology trait	plant structure morphology trait	whole plant morphology trait	whole plant size	plant height	plant height	GO:0003676
6510	31	no	1	94817867	Plant height	------/GGCGTG	no	2.22e-08	indel	no	NAM	5000	28.9m	BPP	V2	V3	1	94826787	2014_Plosgone	BPP>5	Association mapping across numerous traits reveals patterns of functional variation in maize	1	94826787	GRMZM2G178576	intergenic	Nucleoside diphosphate kinase family protein	plant morphology trait	plant structure morphology trait	whole plant morphology trait	whole plant size	plant height	plant height	GO:0006228;GO:0016310;GO:0016301;GO:0000166;GO:0016740;GO:0006241;GO:0004550;GO:0005524;GO:0006165;GO:0006183
6521	31	no	3	33812459	Plant height	A/G	no	9.81e-20	snp	no	NAM	5000	28.9m	BPP	V2	V3	3	33813032	2014_Plosgone	BPP>5	Association mapping across numerous traits reveals patterns of functional variation in maize	3	33813032	GRMZM2G178875	intergenic	pathogenesis-related family protein	plant morphology trait	plant structure morphology trait	whole plant morphology trait	whole plant size	plant height	plant height	no
6524	31	no	1	26939287	Plant height	T/C	no	2.88e-12	snp	no	NAM	5000	28.9m	BPP	V2	V3	1	26939855	2014_Plosgone	BPP>5	Association mapping across numerous traits reveals patterns of functional variation in maize	1	26939855	GRMZM2G178894	intergenic	zinc finger protein 8	plant morphology trait	plant structure morphology trait	whole plant morphology trait	whole plant size	plant height	plant height	GO:0008270;GO:0005622
6571	31	no	9	148203374	Plant height	C/T	no	3.41e-10	snp	no	NAM	5000	28.9m	BPP	V2	V3	9	148461333	2014_Plosgone	BPP>5	Association mapping across numerous traits reveals patterns of functional variation in maize	9	148461333	GRMZM2G181540	UTR5	unknown	plant morphology trait	plant structure morphology trait	whole plant morphology trait	whole plant size	plant height	plant height	no
6635	31	no	8	80728393	Plant height	A/G	no	2.29e-15	snp	no	NAM	5000	28.9m	BPP	V2	V3	8	80246487	2014_Plosgone	BPP>5	Association mapping across numerous traits reveals patterns of functional variation in maize	8	80246487	GRMZM2G310175	intergenic	phosphate transporter 1;3	plant morphology trait	plant structure morphology trait	whole plant morphology trait	whole plant size	plant height	plant height	no
6684	31	no	1	182996298	Plant height	C/T	no	1.04e-08	snp	no	NAM	5000	28.9m	BPP	V2	V3	1	183023174	2014_Plosgone	BPP>5	Association mapping across numerous traits reveals patterns of functional variation in maize	1	183023174	GRMZM2G321978	intergenic	unknown	plant morphology trait	plant structure morphology trait	whole plant morphology trait	whole plant size	plant height	plant height	no
6685	31	no	10	147954372	Plant height	G/C	no	4.69e-16	snp	no	NAM	5000	28.9m	BPP	V2	V3	10	147389534	2014_Plosgone	BPP>5	Association mapping across numerous traits reveals patterns of functional variation in maize	10	147389534	GRMZM2G323024	upstream	magnesium-chelatase subunit chlH, chloroplast, putativeMg-protoporphyrin IX chelatase, putative (CHLH)	plant morphology trait	plant structure morphology trait	whole plant morphology trait	whole plant size	plant height	plant height	GO:0009058;GO:0015995;GO:0016851;GO:0005739;GO:0009507
6716	31	no	2	179556617	Plant height	A/G	no	1.62e-14	snp	no	NAM	5000	28.9m	BPP	V2	V3	2	180206217	2014_Plosgone	BPP>5	Association mapping across numerous traits reveals patterns of functional variation in maize	2	180206217	GRMZM2G327459	intergenic	plant UBX domain-containing protein 2	plant morphology trait	plant structure morphology trait	whole plant morphology trait	whole plant size	plant height	plant height	GO:0005515
6722	31	no	3	33589247	Plant height	A/T	no	8.45e-11	snp	no	NAM	5000	28.9m	BPP	V2	V3	3	33589920	2014_Plosgone	BPP>5	Association mapping across numerous traits reveals patterns of functional variation in maize	3	33589920	GRMZM2G328893	intergenic	O-acetylserine (thiol) lyase B	plant morphology trait	plant structure morphology trait	whole plant morphology trait	whole plant size	plant height	plant height	GO:0048868;GO:0009570;GO:0004124;GO:0006535;GO:0008270;GO:0005524;GO:0009507
6755	31	no	7	15159932	Plant height	A/T	no	9.23e-14	snp	no	NAM	5000	28.9m	BPP	V2	V3	7	15168766	2014_Plosgone	BPP>5	Association mapping across numerous traits reveals patterns of functional variation in maize	7	15168766	GRMZM2G335518	intergenic	Protein of unknown function (DUF594)	plant morphology trait	plant structure morphology trait	whole plant morphology trait	whole plant size	plant height	plant height	no
6770	31	no	10	54182261	Plant height	C/T	no	5.89e-16	snp	no	NAM	5000	28.9m	BPP	V2	V3	10	54191885	2014_Plosgone	BPP>5	Association mapping across numerous traits reveals patterns of functional variation in maize	10	54191885	GRMZM2G337389	intergenic	S-adenosyl-L-methionine-dependent methyltransferases superfamily protein	plant morphology trait	plant structure morphology trait	whole plant morphology trait	whole plant size	plant height	plant height	GO:0005802;GO:0005774;GO:0008168;GO:0032259;GO:0005768;GO:0009505
6779	31	no	1	244380533	Plant height	T/C	no	1.34e-22	snp	no	NAM	5000	28.9m	BPP	V2	V3	1	244438548	2014_Plosgone	BPP>5	Association mapping across numerous traits reveals patterns of functional variation in maize	1	244438548	GRMZM2G340739	intergenic	Cysteine proteinases superfamily protein	plant morphology trait	plant structure morphology trait	whole plant morphology trait	whole plant size	plant height	plant height	GO:0006508;GO:0008234
6781	31	no	4	71214557	Plant height	G/C	no	2.92e-12	snp	no	NAM	5000	28.9m	BPP	V2	V3	4	71241769	2014_Plosgone	BPP>5	Association mapping across numerous traits reveals patterns of functional variation in maize	4	71241769	GRMZM2G341058	synonymous	H(+)-ATPase 2	plant morphology trait	plant structure morphology trait	whole plant morphology trait	whole plant size	plant height	plant height	GO:0016787;GO:0046872;GO:0006812;GO:0016021;GO:0006200;GO:0000166;GO:0016887;GO:0005886;GO:0019829;GO:0006754;GO:0005524
6807	31	no	2	20413374	Plant height	G/A	no	1.65e-09	snp	no	NAM	5000	28.9m	BPP	V2	V3	2	21037447	2014_Plosgone	BPP>5	Association mapping across numerous traits reveals patterns of functional variation in maize	2	21037447	GRMZM2G347027	intergenic	co-factor for nitrate, reductase and xanthine dehydrogenase 5	plant morphology trait	plant structure morphology trait	whole plant morphology trait	whole plant size	plant height	plant height	GO:0016740;GO:0008152;GO:0005524;GO:0000166
6809	31	no	2	20413465	Plant height	T/C	no	3.02e-10	snp	no	NAM	5000	28.9m	BPP	V2	V3	2	21037538	2014_Plosgone	BPP>5	Association mapping across numerous traits reveals patterns of functional variation in maize	2	21037538	GRMZM2G347027	intergenic	co-factor for nitrate, reductase and xanthine dehydrogenase 5	plant morphology trait	plant structure morphology trait	whole plant morphology trait	whole plant size	plant height	plant height	GO:0016740;GO:0008152;GO:0005524;GO:0000166
6851	31	no	9	42758861	Plant height	T/A	no	1.4e-13	snp	no	NAM	5000	28.9m	BPP	V2	V3	9	43765541	2014_Plosgone	BPP>5	Association mapping across numerous traits reveals patterns of functional variation in maize	9	43765541	GRMZM2G358991	intergenic	Eukaryotic aspartyl protease family protein	plant morphology trait	plant structure morphology trait	whole plant morphology trait	whole plant size	plant height	plant height	GO:0006508;GO:0008233;GO:0004190
6901	31	no	4	217535758	Plant height	A/G	no	2.28e-38	snp	no	NAM	5000	28.9m	BPP	V2	V3	4	218068942	2014_Plosgone	BPP>5	Association mapping across numerous traits reveals patterns of functional variation in maize	4	218068942	GRMZM2G367657	intergenic	Nuclear pore complex protein	plant morphology trait	plant structure morphology trait	whole plant morphology trait	whole plant size	plant height	plant height	GO:0005515
6932	31	no	9	102930847	Plant height	A/G	no	6.73e-44	snp	no	NAM	5000	28.9m	BPP	V2	V3	9	103937592	2014_Plosgone	BPP>5	Association mapping across numerous traits reveals patterns of functional variation in maize	9	103937592	GRMZM2G373578	intergenic	alpha/beta-Hydrolases superfamily protein	plant morphology trait	plant structure morphology trait	whole plant morphology trait	whole plant size	plant height	plant height	GO:0006508;GO:0008236
6943	31	no	8	122463421	Plant height	A/T	no	1.75e-10	snp	no	NAM	5000	28.9m	BPP	V2	V3	8	121991040	2014_Plosgone	BPP>5	Association mapping across numerous traits reveals patterns of functional variation in maize	8	121991040	GRMZM2G375222	intronic	kow domain-containing transcription factor 1	plant morphology trait	plant structure morphology trait	whole plant morphology trait	whole plant size	plant height	plant height	GO:0006357;GO:0032784
6970	31	no	5	205784844	Plant height	T/A	no	7.97e-10	snp	no	NAM	5000	28.9m	BPP	V2	V3	5	205841739	2014_Plosgone	BPP>5	Association mapping across numerous traits reveals patterns of functional variation in maize	5	205841739	GRMZM2G378665	intronic	DP-E2F-like 1	plant morphology trait	plant structure morphology trait	whole plant morphology trait	whole plant size	plant height	plant height	GO:0003700;GO:0006355;GO:0005667
7015	31	no	2	2451625	Plant height	G/A	no	1.29e-15	snp	no	NAM	5000	28.9m	BPP	V2	V3	2	2456314	2014_Plosgone	BPP>5	Association mapping across numerous traits reveals patterns of functional variation in maize	2	2456314	GRMZM2G385818	intergenic	unknown	plant morphology trait	plant structure morphology trait	whole plant morphology trait	whole plant size	plant height	plant height	no
7032	31	no	8	1028950	Plant height	G/A	no	1.63e-10	snp	no	NAM	5000	28.9m	BPP	V2	V3	8	1028950	2014_Plosgone	BPP>5	Association mapping across numerous traits reveals patterns of functional variation in maize	8	1028950	GRMZM2G387528	intergenic	phytochrome interacting factor 3	plant morphology trait	plant structure morphology trait	whole plant morphology trait	whole plant size	plant height	plant height	GO:0046983;GO:0003677
7058	31	no	3	22273002	Plant height	G/A	no	5.17e-11	snp	no	NAM	5000	28.9m	BPP	V2	V3	3	22280297	2014_Plosgone	BPP>5	Association mapping across numerous traits reveals patterns of functional variation in maize	3	22280297	GRMZM2G393301	intergenic	Protein of unknown function (DUF1639)	plant morphology trait	plant structure morphology trait	whole plant morphology trait	whole plant size	plant height	plant height	no
7076	31	no	1	278052686	Plant height	G/A	no	2.27e-09	snp	no	NAM	5000	28.9m	BPP	V2	V3	1	278119487	2014_Plosgone	BPP>5	Association mapping across numerous traits reveals patterns of functional variation in maize	1	278119487	GRMZM2G398275	intronic	rotamase CYP 4	plant morphology trait	plant structure morphology trait	whole plant morphology trait	whole plant size	plant height	plant height	GO:0006457;GO:0003755
7079	31	no	1	278093339	Plant height	G/A	no	2.91e-13	snp	no	NAM	5000	28.9m	BPP	V2	V3	1	278160140	2014_Plosgone	BPP>5	Association mapping across numerous traits reveals patterns of functional variation in maize	1	278160140	GRMZM2G398275	intergenic	rotamase CYP 4	plant morphology trait	plant structure morphology trait	whole plant morphology trait	whole plant size	plant height	plant height	GO:0006457;GO:0003755
7082	31	no	5	76734638	Plant height	T/A	no	5.69e-20	snp	no	NAM	5000	28.9m	BPP	V2	V3	5	76767195	2014_Plosgone	BPP>5	Association mapping across numerous traits reveals patterns of functional variation in maize	5	76767195	GRMZM2G398559	intergenic	STRUBBELIG-receptor family 8	plant morphology trait	plant structure morphology trait	whole plant morphology trait	whole plant size	plant height	plant height	GO:0016772;GO:0006468;GO:0005524;GO:0004672
7125	31	no	10	146963481	Plant height	G/A	no	1.66e-12	snp	no	NAM	5000	28.9m	BPP	V2	V3	10	146398643	2014_Plosgone	BPP>5	Association mapping across numerous traits reveals patterns of functional variation in maize	10	146398643	GRMZM2G406024	downstream	unknown	plant morphology trait	plant structure morphology trait	whole plant morphology trait	whole plant size	plant height	plant height	no
7140	31	no	1	182994020	Plant height	T/A	no	1.56e-17	snp	no	NAM	5000	28.9m	BPP	V2	V3	1	183020896	2014_Plosgone	BPP>5	Association mapping across numerous traits reveals patterns of functional variation in maize	1	183020896	GRMZM2G408822	intergenic	unknown	plant morphology trait	plant structure morphology trait	whole plant morphology trait	whole plant size	plant height	plant height	no
7199	31	no	2	195278302	Plant height	T/A	no	3.56e-15	snp	no	NAM	5000	28.9m	BPP	V2	V3	2	195928193	2014_Plosgone	BPP>5	Association mapping across numerous traits reveals patterns of functional variation in maize	2	195928193	GRMZM2G422644	intergenic	B-box type zinc finger family protein	plant morphology trait	plant structure morphology trait	whole plant morphology trait	whole plant size	plant height	plant height	GO:0008270;GO:0005622
7206	31	no	1	253239377	Plant height	C/T	no	3.93e-17	snp	no	NAM	5000	28.9m	BPP	V2	V3	1	253299245	2014_Plosgone	BPP>5	Association mapping across numerous traits reveals patterns of functional variation in maize	1	253299245	GRMZM2G423538	intergenic	Pentatricopeptide repeat (PPR-like) superfamily protein	plant morphology trait	plant structure morphology trait	whole plant morphology trait	whole plant size	plant height	plant height	no
7207	31	no	1	253265330	Plant height	G/T	no	6.74e-13	snp	no	NAM	5000	28.9m	BPP	V2	V3	1	253325198	2014_Plosgone	BPP>5	Association mapping across numerous traits reveals patterns of functional variation in maize	1	253325198	GRMZM2G423538	intergenic	Pentatricopeptide repeat (PPR-like) superfamily protein	plant morphology trait	plant structure morphology trait	whole plant morphology trait	whole plant size	plant height	plant height	no
7208	31	no	7	137548818	Plant height	G/A	no	4.86e-20	snp	no	NAM	5000	28.9m	BPP	V2	V3	7	137585541	2014_Plosgone	BPP>5	Association mapping across numerous traits reveals patterns of functional variation in maize	7	137585541	GRMZM2G423567	synonymous	Endonuclease/exonuclease/phosphatase family protein	plant morphology trait	plant structure morphology trait	whole plant morphology trait	whole plant size	plant height	plant height	GO:0046856;GO:0005515
7225	31	no	1	75941534	Plant height	C/T	no	6.25e-16	snp	no	NAM	5000	28.9m	BPP	V2	V3	1	75949710	2014_Plosgone	BPP>5	Association mapping across numerous traits reveals patterns of functional variation in maize	1	75949710	GRMZM2G425736	intergenic	unknown	plant morphology trait	plant structure morphology trait	whole plant morphology trait	whole plant size	plant height	plant height	no
7249	31	no	3	10439398	Plant height	A/G	no	3.12e-12	snp	no	NAM	5000	28.9m	BPP	V2	V3	3	10442755	2014_Plosgone	BPP>5	Association mapping across numerous traits reveals patterns of functional variation in maize	3	10442755	GRMZM2G429964	intergenic	polyol/monosaccharide transporter 1	plant morphology trait	plant structure morphology trait	whole plant morphology trait	whole plant size	plant height	plant height	GO:0005215;GO:0016020;GO:0016021;GO:0055085
7254	31	no	3	33971754	Plant height	T/A	no	4.29e-29	snp	no	NAM	5000	28.9m	BPP	V2	V3	3	33972327	2014_Plosgone	BPP>5	Association mapping across numerous traits reveals patterns of functional variation in maize	3	33972327	GRMZM2G430394	nonsynonymous	unknown	plant morphology trait	plant structure morphology trait	whole plant morphology trait	whole plant size	plant height	plant height	no
7257	31	no	4	217460111	Plant height	G/A	no	7.12e-11	snp	no	NAM	5000	28.9m	BPP	V2	V3	4	217993395	2014_Plosgone	BPP>5	Association mapping across numerous traits reveals patterns of functional variation in maize	4	217993395	GRMZM2G430755	intergenic	cation/H+ exchanger 2	plant morphology trait	plant structure morphology trait	whole plant morphology trait	whole plant size	plant height	plant height	GO:0006812;GO:0016021;GO:0015299;GO:0055085
7344	31	no	6	138305150	Plant height	C/A	no	6.38e-15	snp	no	NAM	5000	28.9m	BPP	V2	V3	6	138494659	2014_Plosgone	BPP>5	Association mapping across numerous traits reveals patterns of functional variation in maize	6	138494659	GRMZM2G447480	intergenic	Galactose oxidase/kelch repeat superfamily protein	plant morphology trait	plant structure morphology trait	whole plant morphology trait	whole plant size	plant height	plant height	GO:0005515
7448	31	no	9	24509368	Plant height	G/A	no	9.28e-13	snp	no	NAM	5000	28.9m	BPP	V2	V3	9	24520744	2014_Plosgone	BPP>5	Association mapping across numerous traits reveals patterns of functional variation in maize	9	24520744	GRMZM2G467992	intronic	ATPase, V0 complex, subunit E	plant morphology trait	plant structure morphology trait	whole plant morphology trait	whole plant size	plant height	plant height	GO:0005773;GO:0033179;GO:0015078;GO:0015991
7450	31	no	5	195130223	Plant height	T/C	no	9.48e-10	snp	no	NAM	5000	28.9m	BPP	V2	V3	5	195182842	2014_Plosgone	BPP>5	Association mapping across numerous traits reveals patterns of functional variation in maize	5	195182842	GRMZM2G468585	intergenic	Protein of unknown function, DUF584	plant morphology trait	plant structure morphology trait	whole plant morphology trait	whole plant size	plant height	plant height	no
7478	31	no	10	8930967	Plant height	T/C	no	4.54e-11	snp	no	NAM	5000	28.9m	BPP	V2	V3	10	8935374	2014_Plosgone	BPP>5	Association mapping across numerous traits reveals patterns of functional variation in maize	10	8935374	GRMZM2G472449	synonymous	unknown	plant morphology trait	plant structure morphology trait	whole plant morphology trait	whole plant size	plant height	plant height	GO:0003676
7480	31	no	9	153946132	Plant height	T/C	no	5.32e-08	snp	no	NAM	5000	28.9m	BPP	V2	V3	9	154216058	2014_Plosgone	BPP>5	Association mapping across numerous traits reveals patterns of functional variation in maize	9	154216058	GRMZM2G472780	intronic	Transcription factor TFIIIC, tau55-related protein	plant morphology trait	plant structure morphology trait	whole plant morphology trait	whole plant size	plant height	plant height	no
7485	31	no	8	121027099	Plant height	G/A	no	3.69e-13	snp	no	NAM	5000	28.9m	BPP	V2	V3	8	120554027	2014_Plosgone	BPP>5	Association mapping across numerous traits reveals patterns of functional variation in maize	8	120554027	GRMZM2G473111	intergenic	unknown	plant morphology trait	plant structure morphology trait	whole plant morphology trait	whole plant size	plant height	plant height	no
7554	31	no	1	185260819	Plant height	G/T	no	1.89e-08	snp	no	NAM	5000	28.9m	BPP	V2	V3	1	185294332	2014_Plosgone	BPP>5	Association mapping across numerous traits reveals patterns of functional variation in maize	1	185294332	GRMZM2G533147	intergenic	unknown	plant morphology trait	plant structure morphology trait	whole plant morphology trait	whole plant size	plant height	plant height	no
7556	31	no	10	24042534	Plant height	C/T	no	2.51e-17	snp	no	NAM	5000	28.9m	BPP	V2	V3	10	24050776	2014_Plosgone	BPP>5	Association mapping across numerous traits reveals patterns of functional variation in maize	10	24050776	GRMZM2G536768	intergenic	unknown	plant morphology trait	plant structure morphology trait	whole plant morphology trait	whole plant size	plant height	plant height	no
7591	31	no	9	155274021	Plant height	G/A	no	3.05e-08	snp	no	NAM	5000	28.9m	BPP	V2	V3	9	155543547	2014_Plosgone	BPP>5	Association mapping across numerous traits reveals patterns of functional variation in maize	9	155543547	GRMZM2G700165	intergenic	unknown	plant morphology trait	plant structure morphology trait	whole plant morphology trait	whole plant size	plant height	plant height	no
7615	31	no	4	215446704	Plant height	T/C	no	2.28e-07	snp	no	NAM	5000	28.9m	BPP	V2	V3	4	215980088	2014_Plosgone	BPP>5	Association mapping across numerous traits reveals patterns of functional variation in maize	4	215980088	GRMZM2G702807	intergenic	unknown	plant morphology trait	plant structure morphology trait	whole plant morphology trait	whole plant size	plant height	plant height	no
7616	31	no	4	221258200	Plant height	G/A	no	5.14e-21	snp	no	NAM	5000	28.9m	BPP	V2	V3	4	221797854	2014_Plosgone	BPP>5	Association mapping across numerous traits reveals patterns of functional variation in maize	4	221797854	GRMZM2G702824	intergenic	unknown	plant morphology trait	plant structure morphology trait	whole plant morphology trait	whole plant size	plant height	plant height	no
7617	31	no	4	227522861	Plant height	A/G	no	2.8e-16	snp	no	NAM	5000	28.9m	BPP	V2	V3	4	228060905	2014_Plosgone	BPP>5	Association mapping across numerous traits reveals patterns of functional variation in maize	4	228060905	GRMZM2G702844	intergenic	unknown	plant morphology trait	plant structure morphology trait	whole plant morphology trait	whole plant size	plant height	plant height	no
7623	31	no	2	194306228	Plant height	A/G	no	3.58e-11	snp	no	NAM	5000	28.9m	BPP	V2	V3	2	194956219	2014_Plosgone	BPP>5	Association mapping across numerous traits reveals patterns of functional variation in maize	2	194956219	GRMZM2G703307	intronic	unknown	plant morphology trait	plant structure morphology trait	whole plant morphology trait	whole plant size	plant height	plant height	no
7639	31	no	10	137568492	Plant height	G/C	no	5.45e-20	snp	no	NAM	5000	28.9m	BPP	V2	V3	10	137593945	2014_Plosgone	BPP>5	Association mapping across numerous traits reveals patterns of functional variation in maize	10	137593945	GRMZM5G800518	intergenic	unknown	plant morphology trait	plant structure morphology trait	whole plant morphology trait	whole plant size	plant height	plant height	no
7663	31	no	6	94483916	Plant height	G/A	no	7.87e-23	snp	no	NAM	5000	28.9m	BPP	V2	V3	6	94646966	2014_Plosgone	BPP>5	Association mapping across numerous traits reveals patterns of functional variation in maize	6	94646966	GRMZM5G807213	intergenic	unknown	plant morphology trait	plant structure morphology trait	whole plant morphology trait	whole plant size	plant height	plant height	no
7672	31	no	10	52455198	Plant height	A/G	no	4.87e-18	snp	no	NAM	5000	28.9m	BPP	V2	V3	10	52464822	2014_Plosgone	BPP>5	Association mapping across numerous traits reveals patterns of functional variation in maize	10	52464822	GRMZM5G809546	intergenic	SECY homolog 1	plant morphology trait	plant structure morphology trait	whole plant morphology trait	whole plant size	plant height	plant height	GO:0009535;GO:0009579;GO:0016021;GO:0016020;GO:0015031;GO:0009507
7798	31	no	4	152890714	Plant height	T/A	no	1.29e-23	snp	no	NAM	5000	28.9m	BPP	V2	V3	4	152917894	2014_Plosgone	BPP>5	Association mapping across numerous traits reveals patterns of functional variation in maize	4	152917894	GRMZM5G851838	intergenic	unknown	plant morphology trait	plant structure morphology trait	whole plant morphology trait	whole plant size	plant height	plant height	no
7805	31	no	1	188027389	Plant height	A/T	no	2.73e-23	snp	no	NAM	5000	28.9m	BPP	V2	V3	1	188060902	2014_Plosgone	BPP>5	Association mapping across numerous traits reveals patterns of functional variation in maize	1	188060902	GRMZM5G854901	intergenic	AGAMOUS-like 26	plant morphology trait	plant structure morphology trait	whole plant morphology trait	whole plant size	plant height	plant height	GO:0008173;GO:0003723;GO:0006396
7806	31	no	1	188027438	Plant height	C/G	no	4.97e-09	snp	no	NAM	5000	28.9m	BPP	V2	V3	1	188060951	2014_Plosgone	BPP>5	Association mapping across numerous traits reveals patterns of functional variation in maize	1	188060951	GRMZM5G854901	intergenic	AGAMOUS-like 26	plant morphology trait	plant structure morphology trait	whole plant morphology trait	whole plant size	plant height	plant height	GO:0008173;GO:0003723;GO:0006396
7814	31	no	10	119104250	Plant height	G/T	no	2.46e-09	snp	no	NAM	5000	28.9m	BPP	V2	V3	10	119124696	2014_Plosgone	BPP>5	Association mapping across numerous traits reveals patterns of functional variation in maize	10	119124696	GRMZM5G857936	intergenic	unknown	plant morphology trait	plant structure morphology trait	whole plant morphology trait	whole plant size	plant height	plant height	GO:0005576;GO:0004867
7833	31	no	1	193254499	Plant height	T/G	no	1.28e-21	snp	no	NAM	5000	28.9m	BPP	V2	V3	1	193287037	2014_Plosgone	BPP>5	Association mapping across numerous traits reveals patterns of functional variation in maize	1	193287037	GRMZM5G866884	intronic	unknown	plant morphology trait	plant structure morphology trait	whole plant morphology trait	whole plant size	plant height	plant height	no
7867	31	no	10	124191272	Plant height	A/C	no	7.4e-09	snp	no	NAM	5000	28.9m	BPP	V2	V3	10	124211467	2014_Plosgone	BPP>5	Association mapping across numerous traits reveals patterns of functional variation in maize	10	124211467	GRMZM5G880300	stopgain	unknown	plant morphology trait	plant structure morphology trait	whole plant morphology trait	whole plant size	plant height	plant height	GO:0045454;GO:0046872;GO:0015035;GO:0005739;GO:0009055
7909	31	no	10	136085716	Plant height	G/A	no	2.37e-08	snp	no	NAM	5000	28.9m	BPP	V2	V3	10	136110183	2014_Plosgone	BPP>5	Association mapping across numerous traits reveals patterns of functional variation in maize	10	136110183	GRMZM5G894619	UTR5	1-aminocyclopropane-1-carboxylic acid (acc) synthase 6	plant morphology trait	plant structure morphology trait	whole plant morphology trait	whole plant size	plant height	plant height	GO:0009733;GO:0071281;GO:0008631;GO:0009753;GO:0009611;GO:0009612;GO:0009723;GO:0003824;GO:0009058;GO:0030170;GO:0006979;GO:0042802
7910	31	no	10	136832176	Plant height	C/T	no	7.5e-10	snp	no	NAM	5000	28.9m	BPP	V2	V3	10	136856643	2014_Plosgone	BPP>5	Association mapping across numerous traits reveals patterns of functional variation in maize	10	136856643	GRMZM5G896748	intergenic	unknown	plant morphology trait	plant structure morphology trait	whole plant morphology trait	whole plant size	plant height	plant height	no
7925	31	no	7	160453152	Plant height	T/A	no	3.53e-10	snp	no	NAM	5000	28.9m	BPP	V2	V3	7	160492717	2014_Plosgone	BPP>5	Association mapping across numerous traits reveals patterns of functional variation in maize	7	160492717	zma-MIR1432	intergenic	no	plant morphology trait	plant structure morphology trait	whole plant morphology trait	whole plant size	plant height	plant height	no
8270	36	no	3	127931464	plant height	A/C	no	1.36e-05	snp	no	AP	302	246477	MLM	V2	V3	3	127953086	2015_BMC_plant_biolog	no	Genome-wide association study reveals a set of genes associated with resistance to the Mediterranean corn borer (Sesamia nonagrioides L.) in a maize diversity panel	3	127953086	AC206285.3_FG005	nonsynonymous	unknown	plant morphology trait	plant structure morphology trait	whole plant morphology trait	whole plant size	plant height	plant height	no
8271	36	no	3	127931465	plant height	G/A	no	1.36e-05	snp	no	AP	302	246477	MLM	V2	V3	3	127953087	2015_BMC_plant_biolog	no	Genome-wide association study reveals a set of genes associated with resistance to the Mediterranean corn borer (Sesamia nonagrioides L.) in a maize diversity panel	3	127953087	AC206285.3_FG005	nonsynonymous	unknown	plant morphology trait	plant structure morphology trait	whole plant morphology trait	whole plant size	plant height	plant height	no
8272	36	no	2	105720343	plant height	C/T	no	5.56e-05	snp	no	AP	302	246477	MLM	V2	V3	2	106350424	2015_BMC_plant_biolog	no	Genome-wide association study reveals a set of genes associated with resistance to the Mediterranean corn borer (Sesamia nonagrioides L.) in a maize diversity panel	2	106350424	AC206503.3_FG001	synonymous	unknown	plant morphology trait	plant structure morphology trait	whole plant morphology trait	whole plant size	plant height	plant height	no
8285	36	no	6	80646742	plant height	T/C	no	3.16e-05	snp	no	AP	302	246477	MLM	V2	V3	6	80810080	2015_BMC_plant_biolog	no	Genome-wide association study reveals a set of genes associated with resistance to the Mediterranean corn borer (Sesamia nonagrioides L.) in a maize diversity panel	6	80810080	GRMZM2G017636	upstream	RING/U-box superfamily protein	plant morphology trait	plant structure morphology trait	whole plant morphology trait	whole plant size	plant height	plant height	GO:0046872;GO:0008270;GO:0005515
8286	36	no	1	77272761	plant height	C/G	no	6.51e-05	snp	no	AP	302	246477	MLM	V2	V3	1	77280707	2015_BMC_plant_biolog	no	Genome-wide association study reveals a set of genes associated with resistance to the Mediterranean corn borer (Sesamia nonagrioides L.) in a maize diversity panel	1	77280707	GRMZM2G020523	intronic	Peroxidase superfamily protein	plant morphology trait	plant structure morphology trait	whole plant morphology trait	whole plant size	plant height	plant height	GO:0020037;GO:0006979;GO:0046872;GO:0004601;GO:0055114;GO:0016491
8290	36	no	3	156788803	plant height	C/T	no	0.000113	snp	no	AP	302	246477	MLM	V2	V3	3	156831007	2015_BMC_plant_biolog	no	Genome-wide association study reveals a set of genes associated with resistance to the Mediterranean corn borer (Sesamia nonagrioides L.) in a maize diversity panel	3	156831007	GRMZM2G031584	synonymous	DNAJ heat shock N-terminal domain-containing protein	plant morphology trait	plant structure morphology trait	whole plant morphology trait	whole plant size	plant height	plant height	no
8291	36	no	3	156639988	plant height	C/A	no	6e-05	snp	no	AP	302	246477	MLM	V2	V3	3	156682192	2015_BMC_plant_biolog	no	Genome-wide association study reveals a set of genes associated with resistance to the Mediterranean corn borer (Sesamia nonagrioides L.) in a maize diversity panel	3	156682192	GRMZM2G032132	upstream	Protein kinase superfamily protein	plant morphology trait	plant structure morphology trait	whole plant morphology trait	whole plant size	plant height	plant height	GO:0033612;GO:0006468;GO:0004672;GO:0010082;GO:0019900;GO:0005886;GO:0009909;GO:0005524
8298	36	no	6	5301001	plant height	G/A	no	2.74e-05	snp	no	AP	302	246477	MLM	V2	V3	6	5303789	2015_BMC_plant_biolog	no	Genome-wide association study reveals a set of genes associated with resistance to the Mediterranean corn borer (Sesamia nonagrioides L.) in a maize diversity panel	6	5303789	GRMZM2G050810	intronic	Proteasome component (PCI) domain protein	plant morphology trait	plant structure morphology trait	whole plant morphology trait	whole plant size	plant height	plant height	no
8299	36	no	1	271903514	plant height	T/C	no	9.21e-06	snp	no	AP	302	246477	MLM	V2	V3	1	271970199	2015_BMC_plant_biolog	no	Genome-wide association study reveals a set of genes associated with resistance to the Mediterranean corn borer (Sesamia nonagrioides L.) in a maize diversity panel	1	271970199	GRMZM2G054361	intergenic	1-amino-cyclopropane-1-carboxylate synthase 8	plant morphology trait	plant structure morphology trait	whole plant morphology trait	whole plant size	plant height	plant height	GO:0005737;GO:0009733;GO:0009735;GO:0008483;GO:0003824;GO:0009058;GO:0030170;GO:0006417;GO:0042802;GO:0071281
8304	36	no	2	3990193	plant height	C/A	no	4.84e-06	snp	no	AP	302	246477	MLM	V2	V3	2	3994882	2015_BMC_plant_biolog	no	Genome-wide association study reveals a set of genes associated with resistance to the Mediterranean corn borer (Sesamia nonagrioides L.) in a maize diversity panel	2	3994882	GRMZM2G056513	intergenic	unknown	plant morphology trait	plant structure morphology trait	whole plant morphology trait	whole plant size	plant height	plant height	no
8305	36	no	3	157051848	plant height	A/C	no	1.9e-06	snp	no	AP	302	246477	MLM	V2	V3	3	157094052	2015_BMC_plant_biolog	no	Genome-wide association study reveals a set of genes associated with resistance to the Mediterranean corn borer (Sesamia nonagrioides L.) in a maize diversity panel	3	157094052	GRMZM2G056702	intronic	Exostosin family protein	plant morphology trait	plant structure morphology trait	whole plant morphology trait	whole plant size	plant height	plant height	GO:0016740;GO:0016020
8314	36	no	6	79550091	plant height	C/G	no	1.26e-05	snp	no	AP	302	246477	MLM	V2	V3	6	79713629	2015_BMC_plant_biolog	no	Genome-wide association study reveals a set of genes associated with resistance to the Mediterranean corn borer (Sesamia nonagrioides L.) in a maize diversity panel	6	79713629	GRMZM2G086277	intergenic	C2H2-like zinc finger protein	plant morphology trait	plant structure morphology trait	whole plant morphology trait	whole plant size	plant height	plant height	GO:0008270;GO:0003676;GO:0005622
8331	36	no	2	28000786	plant height	G/T	no	1.11e-05	snp	no	AP	302	246477	MLM	V2	V3	2	28626185	2015_BMC_plant_biolog	no	Genome-wide association study reveals a set of genes associated with resistance to the Mediterranean corn borer (Sesamia nonagrioides L.) in a maize diversity panel	2	28626185	GRMZM2G122618	intergenic	Nucleotide/sugar transporter family protein	plant morphology trait	plant structure morphology trait	whole plant morphology trait	whole plant size	plant height	plant height	GO:0016021;GO:0016020
8346	36	no	4	220906905	plant height	G/A	no	4.71e-05	snp	no	AP	302	246477	MLM	V2	V3	4	221446559	2015_BMC_plant_biolog	no	Genome-wide association study reveals a set of genes associated with resistance to the Mediterranean corn borer (Sesamia nonagrioides L.) in a maize diversity panel	4	221446559	GRMZM2G142379	intronic	unknown	plant morphology trait	plant structure morphology trait	whole plant morphology trait	whole plant size	plant height	plant height	no
8353	36	no	9	142752809	plant height	A/G	no	4e-05	snp	no	AP	302	246477	MLM	V2	V3	9	143009552	2015_BMC_plant_biolog	no	Genome-wide association study reveals a set of genes associated with resistance to the Mediterranean corn borer (Sesamia nonagrioides L.) in a maize diversity panel	9	143009552	GRMZM2G150598	intergenic	Double Clp-N motif protein	plant morphology trait	plant structure morphology trait	whole plant morphology trait	whole plant size	plant height	plant height	GO:0009579;GO:0009941;GO:0009570;GO:0006508;GO:0008233;GO:0005524;GO:0009507
8354	36	no	1	243506545	plant height	C/G	no	1.22e-05	snp	no	AP	302	246477	MLM	V2	V3	1	243564560	2015_BMC_plant_biolog	no	Genome-wide association study reveals a set of genes associated with resistance to the Mediterranean corn borer (Sesamia nonagrioides L.) in a maize diversity panel	1	243564560	GRMZM2G157806	intergenic	unknown	plant morphology trait	plant structure morphology trait	whole plant morphology trait	whole plant size	plant height	plant height	no
8367	36	no	9	20470625	plant height	C/T	no	1.47e-05	snp	no	AP	302	246477	MLM	V2	V3	9	20479926	2015_BMC_plant_biolog	no	Genome-wide association study reveals a set of genes associated with resistance to the Mediterranean corn borer (Sesamia nonagrioides L.) in a maize diversity panel	9	20479926	GRMZM2G173615	downstream	cadmium tolerance 1	plant morphology trait	plant structure morphology trait	whole plant morphology trait	whole plant size	plant height	plant height	no
8377	36	no	5	1527023	plant height	T/C	no	6.76e-05	snp	no	AP	302	246477	MLM	V2	V3	5	1527306	2015_BMC_plant_biolog	no	Genome-wide association study reveals a set of genes associated with resistance to the Mediterranean corn borer (Sesamia nonagrioides L.) in a maize diversity panel	5	1527306	GRMZM2G448001	nonsynonymous	DPP6 N-terminal domain-like protein	plant morphology trait	plant structure morphology trait	whole plant morphology trait	whole plant size	plant height	plant height	GO:0005773;GO:0009505;GO:0005774
8493	40	S7_164955163	7	164955163	Plant height	no	no	8.32e-07	snp	0.08	AP	346	60000	MLM	V2	V3	7	164994628	2015_plos one	no	Genome wide association study for drought, aflatoxin resistance, and important agronomic traits of maize hybrids in the sub-tropics	7	164994628	GRMZM2G009320	no	unknown	plant morphology trait	plant structure morphology trait	whole plant morphology trait	whole plant size	plant height	plant height	no
8494	40	S7_164955163	7	164955163	Plant height	no	no	1.86e-06	snp	0.08	AP	346	60000	MLM	V2	V3	7	164994628	2015_plos one	no	Genome wide association study for drought, aflatoxin resistance, and important agronomic traits of maize hybrids in the sub-tropics	7	164994628	GRMZM2G009320	no	unknown	plant morphology trait	plant structure morphology trait	whole plant morphology trait	whole plant size	plant height	plant height	no
8514	40	S3_168307280	3	168307280	Plant height	no	no	1.41e-06	snp	0.36	AP	346	60000	MLM	V2	V3	3	168350714	2015_plos one	no	Genome wide association study for drought, aflatoxin resistance, and important agronomic traits of maize hybrids in the sub-tropics	3	168350714	GRMZM2G096458	no	chromatin assembly factor-1 (FASCIATA1) (FAS1)	plant morphology trait	plant structure morphology trait	whole plant morphology trait	whole plant size	plant height	plant height	no
8515	40	S3_168307280	3	168307280	Plant height	no	no	1.55e-06	snp	0.36	AP	346	60000	MLM	V2	V3	3	168350714	2015_plos one	no	Genome wide association study for drought, aflatoxin resistance, and important agronomic traits of maize hybrids in the sub-tropics	3	168350714	GRMZM2G096458	no	chromatin assembly factor-1 (FASCIATA1) (FAS1)	plant morphology trait	plant structure morphology trait	whole plant morphology trait	whole plant size	plant height	plant height	no
9193	51	S6_164148781	6	164148781	plant height	no	no	5.25e-05	snp	no	AP	258	955650	MLM	V2	V3	6	164348906	2016_fronter in	no	Combined linkage and association mapping reveals QTL and candidate genes for plant and ear height in maize	6	164348906	GRMZM2G079583	no	Leucine-rich repeat protein kinase family protein	plant morphology trait	plant structure morphology trait	whole plant morphology trait	whole plant size	plant height	plant height	GO:0006468;GO:0048765;GO:0016021;GO:0004672;GO:0005524
9196	51	S6_124841703	6	124841703	plant height	no	no	8.29e-05	snp	no	AP	258	955650	MLM	V2	V3	6	125024871	2016_fronter in	no	Combined linkage and association mapping reveals QTL and candidate genes for plant and ear height in maize	6	125024871	GRMZM2G084812	no	FASCICLIN-like arabinogalactan 2	plant morphology trait	plant structure morphology trait	whole plant morphology trait	whole plant size	plant height	plant height	GO:0048367;GO:0046658;GO:0048364;GO:0005618;GO:0005774
9197	51	S3_138737914	3	138737914	plant height	no	no	6.82e-05	snp	no	AP	258	955650	MLM	V2	V3	3	138765717	2016_fronter in	no	Combined linkage and association mapping reveals QTL and candidate genes for plant and ear height in maize	3	138765717	GRMZM2G087590	no	Mog1/PsbP/DUF1795-like photosystem II reaction center PsbP family protein	plant morphology trait	plant structure morphology trait	whole plant morphology trait	whole plant size	plant height	plant height	GO:0009579;GO:0009570;GO:0031977;GO:0019898;GO:0005509;GO:0009543;GO:0009654;GO:0015979;GO:0009507
9198	51	S3_138737941	3	138737941	plant height	no	no	6.82e-05	snp	no	AP	258	955650	MLM	V2	V3	3	138765744	2016_fronter in	no	Combined linkage and association mapping reveals QTL and candidate genes for plant and ear height in maize	3	138765744	GRMZM2G087590	no	Mog1/PsbP/DUF1795-like photosystem II reaction center PsbP family protein	plant morphology trait	plant structure morphology trait	whole plant morphology trait	whole plant size	plant height	plant height	GO:0009579;GO:0009570;GO:0031977;GO:0019898;GO:0005509;GO:0009543;GO:0009654;GO:0015979;GO:0009507
9199	51	S3_138737949	3	138737949	plant height	no	no	6.82e-05	snp	no	AP	258	955650	MLM	V2	V3	3	138765752	2016_fronter in	no	Combined linkage and association mapping reveals QTL and candidate genes for plant and ear height in maize	3	138765752	GRMZM2G087590	no	Mog1/PsbP/DUF1795-like photosystem II reaction center PsbP family protein	plant morphology trait	plant structure morphology trait	whole plant morphology trait	whole plant size	plant height	plant height	GO:0009579;GO:0009570;GO:0031977;GO:0019898;GO:0005509;GO:0009543;GO:0009654;GO:0015979;GO:0009507
9202	51	S2_178613725	2	178613725	plant height	no	no	8.18e-05	snp	no	AP	258	955650	MLM	V2	V3	2	179263175	2016_fronter in	no	Combined linkage and association mapping reveals QTL and candidate genes for plant and ear height in maize	2	179263175	GRMZM2G116196	no	unknown	plant morphology trait	plant structure morphology trait	whole plant morphology trait	whole plant size	plant height	plant height	GO:0051011;GO:0005876
9203	51	S2_178613733	2	178613733	plant height	no	no	9.82e-05	snp	no	AP	258	955650	MLM	V2	V3	2	179263183	2016_fronter in	no	Combined linkage and association mapping reveals QTL and candidate genes for plant and ear height in maize	2	179263183	GRMZM2G116196	no	unknown	plant morphology trait	plant structure morphology trait	whole plant morphology trait	whole plant size	plant height	plant height	GO:0051011;GO:0005876
9209	51	S5_26139412	5	26139412	plant height	no	no	9.06e-05	snp	no	AP	258	955650	MLM	V2	V3	5	26159337	2016_fronter in	no	Combined linkage and association mapping reveals QTL and candidate genes for plant and ear height in maize	5	26159337	GRMZM2G304235	no	unknown	plant morphology trait	plant structure morphology trait	whole plant morphology trait	whole plant size	plant height	plant height	no
9210	51	S3_49619525	3	49619525	plant height	no	no	4.99e-05	snp	no	AP	258	955650	MLM	V2	V3	3	49621331	2016_fronter in	no	Combined linkage and association mapping reveals QTL and candidate genes for plant and ear height in maize	3	49621331	GRMZM2G322186	no	Pyridoxal phosphate (PLP)-dependent transferases superfamily protein	plant morphology trait	plant structure morphology trait	whole plant morphology trait	whole plant size	plant height	plant height	GO:0019450;GO:0005829;GO:0080146;GO:0003824;GO:0030170;GO:0008152
9211	51	S3_49619564	3	49619564	plant height	no	no	2.41e-05	snp	no	AP	258	955650	MLM	V2	V3	3	49621370	2016_fronter in	no	Combined linkage and association mapping reveals QTL and candidate genes for plant and ear height in maize	3	49621370	GRMZM2G322186	no	Pyridoxal phosphate (PLP)-dependent transferases superfamily protein	plant morphology trait	plant structure morphology trait	whole plant morphology trait	whole plant size	plant height	plant height	GO:0019450;GO:0005829;GO:0080146;GO:0003824;GO:0030170;GO:0008152
9212	51	S3_49619609	3	49619609	plant height	no	no	8.91e-05	snp	no	AP	258	955650	MLM	V2	V3	3	49621415	2016_fronter in	no	Combined linkage and association mapping reveals QTL and candidate genes for plant and ear height in maize	3	49621415	GRMZM2G322186	no	Pyridoxal phosphate (PLP)-dependent transferases superfamily protein	plant morphology trait	plant structure morphology trait	whole plant morphology trait	whole plant size	plant height	plant height	GO:0019450;GO:0005829;GO:0080146;GO:0003824;GO:0030170;GO:0008152
9215	51	S6_124299082	6	124299082	plant height	no	no	3.36e-06	snp	no	AP	258	955650	MLM	V2	V3	6	124481894	2016_fronter in	no	Combined linkage and association mapping reveals QTL and candidate genes for plant and ear height in maize	6	124481894	GRMZM2G402538	no	Acyl-CoA N-acyltransferase with RING/FYVE/PHD-type zinc finger protein	plant morphology trait	plant structure morphology trait	whole plant morphology trait	whole plant size	plant height	plant height	GO:0046872;GO:0008270;GO:0008080;GO:0005515
9216	51	S6_124300076	6	124300076	plant height	no	no	4.17e-05	snp	no	AP	258	955650	MLM	V2	V3	6	124482888	2016_fronter in	no	Combined linkage and association mapping reveals QTL and candidate genes for plant and ear height in maize	6	124482888	GRMZM2G402538	no	Acyl-CoA N-acyltransferase with RING/FYVE/PHD-type zinc finger protein	plant morphology trait	plant structure morphology trait	whole plant morphology trait	whole plant size	plant height	plant height	GO:0046872;GO:0008270;GO:0008080;GO:0005515
9217	51	S3_20426411	3	20426411	plant height	no	no	8.37e-05	snp	no	AP	258	955650	MLM	V2	V3	3	20434136	2016_fronter in	no	Combined linkage and association mapping reveals QTL and candidate genes for plant and ear height in maize	3	20434136	GRMZM2G437100	no	HSP20-like chaperones superfamily protein	plant morphology trait	plant structure morphology trait	whole plant morphology trait	whole plant size	plant height	plant height	GO:0009644;GO:0010286;GO:0042542
9221	51	S3_1823196	3	318231963	plant height	no	no	3.59e-06	snp	no	AP	258	955650	MLM	V2	V3	3	18240287	2016_fronter in	no	Combined linkage and association mapping reveals QTL and candidate genes for plant and ear height in maize	3	18240287	GRMZM5G836162	no	Mitochondrial substrate carrier family protein	plant morphology trait	plant structure morphology trait	whole plant morphology trait	whole plant size	plant height	plant height	GO:0016021;GO:0055085;GO:0005886
9222	51	S3_18232028	3	18232028	plant height	no	no	2.82e-05	snp	no	AP	258	955650	MLM	V2	V3	3	18240352	2016_fronter in	no	Combined linkage and association mapping reveals QTL and candidate genes for plant and ear height in maize	3	18240352	GRMZM5G836162	no	Mitochondrial substrate carrier family protein	plant morphology trait	plant structure morphology trait	whole plant morphology trait	whole plant size	plant height	plant height	GO:0016021;GO:0055085;GO:0005886
9223	51	S3_18232030	3	18232030	plant height	no	no	2.37e-05	snp	no	AP	258	955650	MLM	V2	V3	3	18240354	2016_fronter in	no	Combined linkage and association mapping reveals QTL and candidate genes for plant and ear height in maize	3	18240354	GRMZM5G836162	no	Mitochondrial substrate carrier family protein	plant morphology trait	plant structure morphology trait	whole plant morphology trait	whole plant size	plant height	plant height	GO:0016021;GO:0055085;GO:0005886
9227	51	S2_204259050	2	204259050	plant height	no	no	6.38e-05	snp	no	AP	258	955650	MLM	V2	V3	2	204917237	2016_fronter in	no	Combined linkage and association mapping reveals QTL and candidate genes for plant and ear height in maize	2	204917237	GRMZM5G864498	no	formin homology5	plant morphology trait	plant structure morphology trait	whole plant morphology trait	whole plant size	plant height	plant height	GO:0003779;GO:0030036;GO:0016043
9228	51	S2_204259051	2	204259051	plant height	no	no	6.38e-05	snp	no	AP	258	955650	MLM	V2	V3	2	204917238	2016_fronter in	no	Combined linkage and association mapping reveals QTL and candidate genes for plant and ear height in maize	2	204917238	GRMZM5G864498	no	formin homology5	plant morphology trait	plant structure morphology trait	whole plant morphology trait	whole plant size	plant height	plant height	GO:0003779;GO:0030036;GO:0016043
9229	51	S2_204259052	2	204259052	plant height	no	no	6.38e-05	snp	no	AP	258	955650	MLM	V2	V3	2	204917239	2016_fronter in	no	Combined linkage and association mapping reveals QTL and candidate genes for plant and ear height in maize	2	204917239	GRMZM5G864498	no	formin homology5	plant morphology trait	plant structure morphology trait	whole plant morphology trait	whole plant size	plant height	plant height	GO:0003779;GO:0030036;GO:0016043
9230	51	S2_204259054	2	204259054	plant height	no	no	6.38e-05	snp	no	AP	258	955650	MLM	V2	V3	2	204917241	2016_fronter in	no	Combined linkage and association mapping reveals QTL and candidate genes for plant and ear height in maize	2	204917241	GRMZM5G864498	no	formin homology5	plant morphology trait	plant structure morphology trait	whole plant morphology trait	whole plant size	plant height	plant height	GO:0003779;GO:0030036;GO:0016043
